# Supplementary material for: Unravelling the neuroprotective mechanisms of carotenes in differentiated human neural cells: Biochemical and proteomic approaches
Source: Food Chem (Oxf). 2022 Feb 14;4:100088. doi: 10.1016/j.fochms.2022.100088 (PMC8991711; doi:10.1016/j.fochms.2022.100088)
Supplement: Supplementary data 1 [file mmc1.zip]

Archive with 4 entries (4 files):
- Data in Brief/Supplementary Table 1 (6-OHDA).xlsx
- Data in Brief/Supplementary Table 2 (6-OHDA).csv
- Data in Brief/Supplementary Table 3 (TMC).xlsx
- Data in Brief/Supplementary Table 4 (TMC).csv
