# Supplementary material for: Unravelling the neuroprotective mechanisms of carotenes in differentiated human neural cells: Biochemical and proteomic approaches
Source: Food Chem (Oxf). 2022 Feb 14;4:100088. doi: 10.1016/j.fochms.2022.100088 (PMC8991711; doi:10.1016/j.fochms.2022.100088)
Supplement: Supplementary data 1 [file mmc1.zip › Data in Brief/Supplementary Table 1 (6-OHDA).xlsx]

## Sheet: ST1
GroupID	Category	Term	Description	LogP	Log(q-value)	InTerm_InList	Genes	Symbols
1_Summary	Reactome Gene Sets	R-HSA-2262752	Cellular responses to stress	-26.9725	-22.6367	32/676	1915,3014,3017,3018,3309,3313,5052,6124,6193,6194,6201,6209,6217,6230,6647,7001,7415,7846,8341,8342,8345,8348,8349,8350,8359,8970,9349,9588,10376,84617,85236,347733,60,71,801,805,808,5518,7534,3190,10155,440689,70,396,1152,1213,9555,55506,6634,54145,1654,1660,1382,2194,3315,5901,7419,7345,7416,7417	EEF1A1,H2AX,H2BC5,H2BC3,HSPA5,HSPA9,PRDX1,RPL4,RPS5,RPS6,RPS7,RPS15,RPS16,RPS25,SOD1,PRDX2,VCP,TUBA1A,H2BC15,H2BC14,H2BC9,H2BC17,H2BC21,H3C1,H4C1,H2BC11,RPL23,PRDX6,TUBA1B,TUBB6,H2BC12,TUBB2B,ACTB,ACTG1,CALM1,CALM2,CALM3,PPP2R1A,YWHAZ,HNRNPK,TRIM28,H2BC18,ACTC1,ARHGDIA,CKB,CLTC,MACROH2A1,MACROH2A2,SNRPD3,H2BS1,DDX3X,DHX9,CRABP2,FASN,HSPB1,RAN,VDAC3,UCHL1,VDAC1,VDAC2
1_Member	Reactome Gene Sets	R-HSA-2262752	Cellular responses to stress	-26.9725	-22.6367	32/676	1915,3014,3017,3018,3309,3313,5052,6124,6193,6194,6201,6209,6217,6230,6647,7001,7415,7846,8341,8342,8345,8348,8349,8350,8359,8970,9349,9588,10376,84617,85236,347733	EEF1A1,H2AX,H2BC5,H2BC3,HSPA5,HSPA9,PRDX1,RPL4,RPS5,RPS6,RPS7,RPS15,RPS16,RPS25,SOD1,PRDX2,VCP,TUBA1A,H2BC15,H2BC14,H2BC9,H2BC17,H2BC21,H3C1,H4C1,H2BC11,RPL23,PRDX6,TUBA1B,TUBB6,H2BC12,TUBB2B
1_Member	Reactome Gene Sets	R-HSA-8953897	Cellular responses to external stimuli	-26.6951	-22.6367	32/690	1915,3014,3017,3018,3309,3313,5052,6124,6193,6194,6201,6209,6217,6230,6647,7001,7415,7846,8341,8342,8345,8348,8349,8350,8359,8970,9349,9588,10376,84617,85236,347733	EEF1A1,H2AX,H2BC5,H2BC3,HSPA5,HSPA9,PRDX1,RPL4,RPS5,RPS6,RPS7,RPS15,RPS16,RPS25,SOD1,PRDX2,VCP,TUBA1A,H2BC15,H2BC14,H2BC9,H2BC17,H2BC21,H3C1,H4C1,H2BC11,RPL23,PRDX6,TUBA1B,TUBB6,H2BC12,TUBB2B
1_Member	Reactome Gene Sets	R-HSA-195258	RHO GTPase Effectors	-23.0197	-19.1374	23/327	60,71,801,805,808,3014,3017,3018,5518,7534,7846,8341,8342,8345,8348,8349,8350,8359,8970,10376,84617,85236,347733	ACTB,ACTG1,CALM1,CALM2,CALM3,H2AX,H2BC5,H2BC3,PPP2R1A,YWHAZ,TUBA1A,H2BC15,H2BC14,H2BC9,H2BC17,H2BC21,H3C1,H4C1,H2BC11,TUBA1B,TUBB6,H2BC12,TUBB2B
1_Member	Reactome Gene Sets	R-HSA-9609646	HCMV Infection	-21.702	-17.9447	18/160	3017,3018,3190,7846,8341,8342,8345,8348,8349,8350,8359,8970,10155,10376,84617,85236,347733,440689	H2BC5,H2BC3,HNRNPK,TUBA1A,H2BC15,H2BC14,H2BC9,H2BC17,H2BC21,H3C1,H4C1,H2BC11,TRIM28,TUBA1B,TUBB6,H2BC12,TUBB2B,H2BC18
1_Member	Reactome Gene Sets	R-HSA-194315	Signaling by Rho GTPases	-21.4074	-17.7814	28/703	60,70,71,396,801,805,808,1152,1213,3014,3017,3018,5518,7415,7534,7846,8341,8342,8345,8348,8349,8350,8359,8970,10376,84617,85236,347733	ACTB,ACTC1,ACTG1,ARHGDIA,CALM1,CALM2,CALM3,CKB,CLTC,H2AX,H2BC5,H2BC3,PPP2R1A,VCP,YWHAZ,TUBA1A,H2BC15,H2BC14,H2BC9,H2BC17,H2BC21,H3C1,H4C1,H2BC11,TUBA1B,TUBB6,H2BC12,TUBB2B
1_Member	Reactome Gene Sets	R-HSA-9609690	HCMV Early Events	-21.3626	-17.7814	17/135	3017,3018,7846,8341,8342,8345,8348,8349,8350,8359,8970,10155,10376,84617,85236,347733,440689	H2BC5,H2BC3,TUBA1A,H2BC15,H2BC14,H2BC9,H2BC17,H2BC21,H3C1,H4C1,H2BC11,TRIM28,TUBA1B,TUBB6,H2BC12,TUBB2B,H2BC18
1_Member	Reactome Gene Sets	R-HSA-9716542	Signaling by Rho GTPases, Miro GTPases and RHOBTB3	-21.1455	-17.6312	28/719	60,70,71,396,801,805,808,1152,1213,3014,3017,3018,5518,7415,7534,7846,8341,8342,8345,8348,8349,8350,8359,8970,10376,84617,85236,347733	ACTB,ACTC1,ACTG1,ARHGDIA,CALM1,CALM2,CALM3,CKB,CLTC,H2AX,H2BC5,H2BC3,PPP2R1A,VCP,YWHAZ,TUBA1A,H2BC15,H2BC14,H2BC9,H2BC17,H2BC21,H3C1,H4C1,H2BC11,TUBA1B,TUBB6,H2BC12,TUBB2B
1_Member	KEGG Pathway	ko05034	Alcoholism	-20.7552	-17.2989	18/180	801,805,808,3014,3017,3018,8341,8342,8345,8348,8349,8350,8359,8970,9555,55506,85236,440689	CALM1,CALM2,CALM3,H2AX,H2BC5,H2BC3,H2BC15,H2BC14,H2BC9,H2BC17,H2BC21,H3C1,H4C1,H2BC11,MACROH2A1,MACROH2A2,H2BC12,H2BC18
1_Member	KEGG Pathway	hsa05034	Alcoholism	-20.5363	-17.1311	18/185	801,805,808,3014,3017,3018,8341,8342,8345,8348,8349,8350,8359,8970,9555,55506,85236,440689	CALM1,CALM2,CALM3,H2AX,H2BC5,H2BC3,H2BC15,H2BC14,H2BC9,H2BC17,H2BC21,H3C1,H4C1,H2BC11,MACROH2A1,MACROH2A2,H2BC12,H2BC18
1_Member	KEGG Pathway	hsa05322	Systemic lupus erythematosus	-19.7821	-16.5019	16/133	3014,3017,3018,6634,8341,8342,8345,8348,8349,8350,8359,8970,9555,55506,85236,440689	H2AX,H2BC5,H2BC3,SNRPD3,H2BC15,H2BC14,H2BC9,H2BC17,H2BC21,H3C1,H4C1,H2BC11,MACROH2A1,MACROH2A2,H2BC12,H2BC18
1_Member	KEGG Pathway	ko05322	Systemic lupus erythematosus	-19.7821	-16.5019	16/133	3014,3017,3018,6634,8341,8342,8345,8348,8349,8350,8359,8970,9555,55506,85236,440689	H2AX,H2BC5,H2BC3,SNRPD3,H2BC15,H2BC14,H2BC9,H2BC17,H2BC21,H3C1,H4C1,H2BC11,MACROH2A1,MACROH2A2,H2BC12,H2BC18
1_Member	GO Biological Processes	GO:0006334	nucleosome assembly	-19.1612	-15.9157	16/145	3014,3017,3018,8341,8342,8345,8348,8349,8350,8359,8970,9555,54145,55506,85236,440689	H2AX,H2BC5,H2BC3,H2BC15,H2BC14,H2BC9,H2BC17,H2BC21,H3C1,H4C1,H2BC11,MACROH2A1,H2BS1,MACROH2A2,H2BC12,H2BC18
1_Member	GO Biological Processes	GO:0031497	chromatin assembly	-18.536	-15.3227	17/196	3014,3017,3018,8341,8342,8345,8348,8349,8350,8359,8970,9555,10155,54145,55506,85236,440689	H2AX,H2BC5,H2BC3,H2BC15,H2BC14,H2BC9,H2BC17,H2BC21,H3C1,H4C1,H2BC11,MACROH2A1,TRIM28,H2BS1,MACROH2A2,H2BC12,H2BC18
1_Member	Reactome Gene Sets	R-HSA-9645723	Diseases of programmed cell death	-18.1724	-14.9891	14/102	3014,3017,3018,5052,7001,8341,8342,8345,8348,8349,8350,8359,8970,85236	H2AX,H2BC5,H2BC3,PRDX1,PRDX2,H2BC15,H2BC14,H2BC9,H2BC17,H2BC21,H3C1,H4C1,H2BC11,H2BC12
1_Member	GO Biological Processes	GO:0006333	chromatin assembly or disassembly	-17.6433	-14.4881	17/221	3014,3017,3018,8341,8342,8345,8348,8349,8350,8359,8970,9555,10155,54145,55506,85236,440689	H2AX,H2BC5,H2BC3,H2BC15,H2BC14,H2BC9,H2BC17,H2BC21,H3C1,H4C1,H2BC11,MACROH2A1,TRIM28,H2BS1,MACROH2A2,H2BC12,H2BC18
1_Member	GO Biological Processes	GO:0034728	nucleosome organization	-17.5095	-14.3806	16/183	3014,3017,3018,8341,8342,8345,8348,8349,8350,8359,8970,9555,54145,55506,85236,440689	H2AX,H2BC5,H2BC3,H2BC15,H2BC14,H2BC9,H2BC17,H2BC21,H3C1,H4C1,H2BC11,MACROH2A1,H2BS1,MACROH2A2,H2BC12,H2BC18
1_Member	Reactome Gene Sets	R-HSA-73728	RNA Polymerase I Promoter Opening	-17.4412	-14.3371	12/63	3014,3017,3018,8341,8342,8345,8348,8349,8350,8359,8970,85236	H2AX,H2BC5,H2BC3,H2BC15,H2BC14,H2BC9,H2BC17,H2BC21,H3C1,H4C1,H2BC11,H2BC12
1_Member	Reactome Gene Sets	R-HSA-5334118	DNA methylation	-17.2648	-14.1842	12/65	3014,3017,3018,8341,8342,8345,8348,8349,8350,8359,8970,85236	H2AX,H2BC5,H2BC3,H2BC15,H2BC14,H2BC9,H2BC17,H2BC21,H3C1,H4C1,H2BC11,H2BC12
1_Member	Reactome Gene Sets	R-HSA-5250924	B-WICH complex positively regulates rRNA expression	-17.1324	-14.074	13/91	60,3014,3017,3018,8341,8342,8345,8348,8349,8350,8359,8970,85236	ACTB,H2AX,H2BC5,H2BC3,H2BC15,H2BC14,H2BC9,H2BC17,H2BC21,H3C1,H4C1,H2BC11,H2BC12
1_Member	Reactome Gene Sets	R-HSA-5625886	Activated PKN1 stimulates transcription of AR (androgen receptor) regulated genes KLK2 and KLK3	-17.0944	-14.0572	12/67	3014,3017,3018,8341,8342,8345,8348,8349,8350,8359,8970,85236	H2AX,H2BC5,H2BC3,H2BC15,H2BC14,H2BC9,H2BC17,H2BC21,H3C1,H4C1,H2BC11,H2BC12
1_Member	GO Biological Processes	GO:0006323	DNA packaging	-17.0348	-14.0178	17/240	3014,3017,3018,8341,8342,8345,8348,8349,8350,8359,8970,9555,10155,54145,55506,85236,440689	H2AX,H2BC5,H2BC3,H2BC15,H2BC14,H2BC9,H2BC17,H2BC21,H3C1,H4C1,H2BC11,MACROH2A1,TRIM28,H2BS1,MACROH2A2,H2BC12,H2BC18
1_Member	Reactome Gene Sets	R-HSA-427359	SIRT1 negatively regulates rRNA expression	-17.0113	-14.0136	12/68	3014,3017,3018,8341,8342,8345,8348,8349,8350,8359,8970,85236	H2AX,H2BC5,H2BC3,H2BC15,H2BC14,H2BC9,H2BC17,H2BC21,H3C1,H4C1,H2BC11,H2BC12
1_Member	Reactome Gene Sets	R-HSA-5625740	RHO GTPases activate PKNs	-16.8771	-13.8979	13/95	3014,3017,3018,7534,8341,8342,8345,8348,8349,8350,8359,8970,85236	H2AX,H2BC5,H2BC3,YWHAZ,H2BC15,H2BC14,H2BC9,H2BC17,H2BC21,H3C1,H4C1,H2BC11,H2BC12
1_Member	GO Biological Processes	GO:0071103	DNA conformation change	-16.8217	-13.8602	19/352	1654,1660,3014,3017,3018,8341,8342,8345,8348,8349,8350,8359,8970,9555,10155,54145,55506,85236,440689	DDX3X,DHX9,H2AX,H2BC5,H2BC3,H2BC15,H2BC14,H2BC9,H2BC17,H2BC21,H3C1,H4C1,H2BC11,MACROH2A1,TRIM28,H2BS1,MACROH2A2,H2BC12,H2BC18
1_Member	Reactome Gene Sets	R-HSA-9006931	Signaling by Nuclear Receptors	-16.7732	-13.8287	18/299	801,805,808,1382,2194,3014,3017,3018,3315,8341,8342,8345,8348,8349,8350,8359,8970,85236	CALM1,CALM2,CALM3,CRABP2,FASN,H2AX,H2BC5,H2BC3,HSPB1,H2BC15,H2BC14,H2BC9,H2BC17,H2BC21,H3C1,H4C1,H2BC11,H2BC12
1_Member	Reactome Gene Sets	R-HSA-212300	PRC2 methylates histones and DNA	-16.6153	-13.703	12/73	3014,3017,3018,8341,8342,8345,8348,8349,8350,8359,8970,85236	H2AX,H2BC5,H2BC3,H2BC15,H2BC14,H2BC9,H2BC17,H2BC21,H3C1,H4C1,H2BC11,H2BC12
1_Member	Reactome Gene Sets	R-HSA-9710421	Defective pyroptosis	-16.6153	-13.703	12/73	3014,3017,3018,8341,8342,8345,8348,8349,8350,8359,8970,85236	H2AX,H2BC5,H2BC3,H2BC15,H2BC14,H2BC9,H2BC17,H2BC21,H3C1,H4C1,H2BC11,H2BC12
1_Member	Reactome Gene Sets	R-HSA-171306	Packaging Of Telomere Ends	-16.5644	-13.6673	11/52	3014,3017,3018,8341,8342,8345,8348,8349,8359,8970,85236	H2AX,H2BC5,H2BC3,H2BC15,H2BC14,H2BC9,H2BC17,H2BC21,H4C1,H2BC11,H2BC12
1_Member	Reactome Gene Sets	R-HSA-2299718	Condensation of Prophase Chromosomes	-16.5396	-13.6573	12/74	3014,3017,3018,8341,8342,8345,8348,8349,8350,8359,8970,85236	H2AX,H2BC5,H2BC3,H2BC15,H2BC14,H2BC9,H2BC17,H2BC21,H3C1,H4C1,H2BC11,H2BC12
1_Member	Reactome Gene Sets	R-HSA-427389	ERCC6 (CSB) and EHMT2 (G9a) positively regulate rRNA expression	-16.3917	-13.5237	12/76	3014,3017,3018,8341,8342,8345,8348,8349,8350,8359,8970,85236	H2AX,H2BC5,H2BC3,H2BC15,H2BC14,H2BC9,H2BC17,H2BC21,H3C1,H4C1,H2BC11,H2BC12
1_Member	Reactome Gene Sets	R-HSA-5250913	Positive epigenetic regulation of rRNA expression	-16.2316	-13.3907	13/106	60,3014,3017,3018,8341,8342,8345,8348,8349,8350,8359,8970,85236	ACTB,H2AX,H2BC5,H2BC3,H2BC15,H2BC14,H2BC9,H2BC17,H2BC21,H3C1,H4C1,H2BC11,H2BC12
1_Member	Reactome Gene Sets	R-HSA-5578749	Transcriptional regulation by small RNAs	-16.2316	-13.3907	13/106	3014,3017,3018,5901,8341,8342,8345,8348,8349,8350,8359,8970,85236	H2AX,H2BC5,H2BC3,RAN,H2BC15,H2BC14,H2BC9,H2BC17,H2BC21,H3C1,H4C1,H2BC11,H2BC12
1_Member	Reactome Gene Sets	R-HSA-110330	Recognition and association of DNA glycosylase with site containing an affected purine	-16.1775	-13.3743	11/56	3014,3017,3018,8341,8342,8345,8348,8349,8359,8970,85236	H2AX,H2BC5,H2BC3,H2BC15,H2BC14,H2BC9,H2BC17,H2BC21,H4C1,H2BC11,H2BC12
1_Member	Reactome Gene Sets	R-HSA-110331	Cleavage of the damaged purine	-16.1775	-13.3743	11/56	3014,3017,3018,8341,8342,8345,8348,8349,8359,8970,85236	H2AX,H2BC5,H2BC3,H2BC15,H2BC14,H2BC9,H2BC17,H2BC21,H4C1,H2BC11,H2BC12
1_Member	Reactome Gene Sets	R-HSA-73927	Depurination	-16.1775	-13.3743	11/56	3014,3017,3018,8341,8342,8345,8348,8349,8359,8970,85236	H2AX,H2BC5,H2BC3,H2BC15,H2BC14,H2BC9,H2BC17,H2BC21,H4C1,H2BC11,H2BC12
1_Member	Reactome Gene Sets	R-HSA-8939211	ESR-mediated signaling	-16.1299	-13.3387	16/223	801,805,808,3014,3017,3018,3315,8341,8342,8345,8348,8349,8350,8359,8970,85236	CALM1,CALM2,CALM3,H2AX,H2BC5,H2BC3,HSPB1,H2BC15,H2BC14,H2BC9,H2BC17,H2BC21,H3C1,H4C1,H2BC11,H2BC12
1_Member	Reactome Gene Sets	R-HSA-195721	Signaling by WNT	-15.9708	-13.1911	18/332	801,805,808,1213,3014,3017,3018,5518,7534,8341,8342,8345,8348,8349,8350,8359,8970,85236	CALM1,CALM2,CALM3,CLTC,H2AX,H2BC5,H2BC3,PPP2R1A,YWHAZ,H2BC15,H2BC14,H2BC9,H2BC17,H2BC21,H3C1,H4C1,H2BC11,H2BC12
1_Member	GO Biological Processes	GO:0071824	protein-DNA complex subunit organization	-15.8816	-13.1133	17/281	3014,3017,3018,8341,8342,8345,8348,8349,8350,8359,8970,9349,9555,54145,55506,85236,440689	H2AX,H2BC5,H2BC3,H2BC15,H2BC14,H2BC9,H2BC17,H2BC21,H3C1,H4C1,H2BC11,RPL23,MACROH2A1,H2BS1,MACROH2A2,H2BC12,H2BC18
1_Member	Reactome Gene Sets	R-HSA-110328	Recognition and association of DNA glycosylase with site containing an affected pyrimidine	-15.7353	-12.9991	11/61	3014,3017,3018,8341,8342,8345,8348,8349,8359,8970,85236	H2AX,H2BC5,H2BC3,H2BC15,H2BC14,H2BC9,H2BC17,H2BC21,H4C1,H2BC11,H2BC12
1_Member	Reactome Gene Sets	R-HSA-110329	Cleavage of the damaged pyrimidine	-15.7353	-12.9991	11/61	3014,3017,3018,8341,8342,8345,8348,8349,8359,8970,85236	H2AX,H2BC5,H2BC3,H2BC15,H2BC14,H2BC9,H2BC17,H2BC21,H4C1,H2BC11,H2BC12
1_Member	Reactome Gene Sets	R-HSA-73928	Depyrimidination	-15.7353	-12.9991	11/61	3014,3017,3018,8341,8342,8345,8348,8349,8359,8970,85236	H2AX,H2BC5,H2BC3,H2BC15,H2BC14,H2BC9,H2BC17,H2BC21,H4C1,H2BC11,H2BC12
1_Member	Reactome Gene Sets	R-HSA-912446	Meiotic recombination	-15.7113	-12.9891	12/86	3014,3017,3018,8341,8342,8345,8348,8349,8350,8359,8970,85236	H2AX,H2BC5,H2BC3,H2BC15,H2BC14,H2BC9,H2BC17,H2BC21,H3C1,H4C1,H2BC11,H2BC12
1_Member	Reactome Gene Sets	R-HSA-9610379	HCMV Late Events	-15.705	-12.9891	13/116	3017,3018,3190,8341,8342,8345,8348,8349,8350,8359,8970,85236,440689	H2BC5,H2BC3,HNRNPK,H2BC15,H2BC14,H2BC9,H2BC17,H2BC21,H3C1,H4C1,H2BC11,H2BC12,H2BC18
1_Member	GO Biological Processes	GO:0065004	protein-DNA complex assembly	-15.5938	-12.8876	16/241	3014,3017,3018,8341,8342,8345,8348,8349,8350,8359,8970,9555,54145,55506,85236,440689	H2AX,H2BC5,H2BC3,H2BC15,H2BC14,H2BC9,H2BC17,H2BC21,H3C1,H4C1,H2BC11,MACROH2A1,H2BS1,MACROH2A2,H2BC12,H2BC18
1_Member	Reactome Gene Sets	R-HSA-73929	Base-Excision Repair, AP Site Formation	-15.5696	-12.8729	11/63	3014,3017,3018,8341,8342,8345,8348,8349,8359,8970,85236	H2AX,H2BC5,H2BC3,H2BC15,H2BC14,H2BC9,H2BC17,H2BC21,H4C1,H2BC11,H2BC12
1_Member	Reactome Gene Sets	R-HSA-9616222	Transcriptional regulation of granulopoiesis	-15.463	-12.7757	12/90	3014,3017,3018,8341,8342,8345,8348,8349,8350,8359,8970,85236	H2AX,H2BC5,H2BC3,H2BC15,H2BC14,H2BC9,H2BC17,H2BC21,H3C1,H4C1,H2BC11,H2BC12
1_Member	Reactome Gene Sets	R-HSA-201722	Formation of the beta-catenin:TCF transactivating complex	-15.4028	-12.7336	12/91	3014,3017,3018,8341,8342,8345,8348,8349,8350,8359,8970,85236	H2AX,H2BC5,H2BC3,H2BC15,H2BC14,H2BC9,H2BC17,H2BC21,H3C1,H4C1,H2BC11,H2BC12
1_Member	Reactome Gene Sets	R-HSA-73772	RNA Polymerase I Promoter Escape	-15.4028	-12.7336	12/91	3014,3017,3018,8341,8342,8345,8348,8349,8350,8359,8970,85236	H2AX,H2BC5,H2BC3,H2BC15,H2BC14,H2BC9,H2BC17,H2BC21,H3C1,H4C1,H2BC11,H2BC12
1_Member	KEGG Pathway	ko05203	Viral carcinogenesis	-15.3902	-12.7298	15/201	1654,3017,3018,3190,7419,7534,8341,8342,8345,8348,8349,8359,8970,85236,440689	DDX3X,H2BC5,H2BC3,HNRNPK,VDAC3,YWHAZ,H2BC15,H2BC14,H2BC9,H2BC17,H2BC21,H4C1,H2BC11,H2BC12,H2BC18
1_Member	Reactome Gene Sets	R-HSA-1912408	Pre-NOTCH Transcription and Translation	-15.2846	-12.6327	12/93	3014,3017,3018,8341,8342,8345,8348,8349,8350,8359,8970,85236	H2AX,H2BC5,H2BC3,H2BC15,H2BC14,H2BC9,H2BC17,H2BC21,H3C1,H4C1,H2BC11,H2BC12
1_Member	Reactome Gene Sets	R-HSA-3214815	HDACs deacetylate histones	-15.2265	-12.5831	12/94	3017,3018,8341,8342,8345,8348,8349,8350,8359,8970,85236,440689	H2BC5,H2BC3,H2BC15,H2BC14,H2BC9,H2BC17,H2BC21,H3C1,H4C1,H2BC11,H2BC12,H2BC18
1_Member	Reactome Gene Sets	R-HSA-9670095	Inhibition of DNA recombination at telomere	-15.1796	-12.5445	11/68	3014,3017,3018,8341,8342,8345,8348,8349,8359,8970,85236	H2AX,H2BC5,H2BC3,H2BC15,H2BC14,H2BC9,H2BC17,H2BC21,H4C1,H2BC11,H2BC12
1_Member	Reactome Gene Sets	R-HSA-69473	G2/M DNA damage checkpoint	-15.1691	-12.5421	12/95	3014,3017,3018,7534,8341,8342,8345,8348,8349,8359,8970,85236	H2AX,H2BC5,H2BC3,YWHAZ,H2BC15,H2BC14,H2BC9,H2BC17,H2BC21,H4C1,H2BC11,H2BC12
1_Member	Reactome Gene Sets	R-HSA-5693571	Nonhomologous End-Joining (NHEJ)	-15.1054	-12.4864	11/69	3014,3017,3018,8341,8342,8345,8348,8349,8359,8970,85236	H2AX,H2BC5,H2BC3,H2BC15,H2BC14,H2BC9,H2BC17,H2BC21,H4C1,H2BC11,H2BC12
1_Member	KEGG Pathway	hsa05203	Viral carcinogenesis	-15.0747	-12.4635	15/211	1654,3017,3018,3190,7419,7534,8341,8342,8345,8348,8349,8359,8970,85236,440689	DDX3X,H2BC5,H2BC3,HNRNPK,VDAC3,YWHAZ,H2BC15,H2BC14,H2BC9,H2BC17,H2BC21,H4C1,H2BC11,H2BC12,H2BC18
1_Member	Reactome Gene Sets	R-HSA-8936459	RUNX1 regulates genes involved in megakaryocyte differentiation and platelet function	-15.0562	-12.4527	12/97	3014,3017,3018,8341,8342,8345,8348,8349,8350,8359,8970,85236	H2AX,H2BC5,H2BC3,H2BC15,H2BC14,H2BC9,H2BC17,H2BC21,H3C1,H4C1,H2BC11,H2BC12
1_Member	Reactome Gene Sets	R-HSA-606279	Deposition of new CENPA-containing nucleosomes at the centromere	-14.7514	-12.1701	11/74	3014,3017,3018,8341,8342,8345,8348,8349,8359,8970,85236	H2AX,H2BC5,H2BC3,H2BC15,H2BC14,H2BC9,H2BC17,H2BC21,H4C1,H2BC11,H2BC12
1_Member	Reactome Gene Sets	R-HSA-774815	Nucleosome assembly	-14.7514	-12.1701	11/74	3014,3017,3018,8341,8342,8345,8348,8349,8359,8970,85236	H2AX,H2BC5,H2BC3,H2BC15,H2BC14,H2BC9,H2BC17,H2BC21,H4C1,H2BC11,H2BC12
1_Member	Reactome Gene Sets	R-HSA-211000	Gene Silencing by RNA	-14.7016	-12.1275	13/138	3014,3017,3018,5901,8341,8342,8345,8348,8349,8350,8359,8970,85236	H2AX,H2BC5,H2BC3,RAN,H2BC15,H2BC14,H2BC9,H2BC17,H2BC21,H3C1,H4C1,H2BC11,H2BC12
1_Member	Reactome Gene Sets	R-HSA-5693565	Recruitment and ATM-mediated phosphorylation of repair and signaling proteins at DNA double strand breaks	-14.5514	-11.9845	11/77	3014,3017,3018,8341,8342,8345,8348,8349,8359,8970,85236	H2AX,H2BC5,H2BC3,H2BC15,H2BC14,H2BC9,H2BC17,H2BC21,H4C1,H2BC11,H2BC12
1_Member	Reactome Gene Sets	R-HSA-3214847	HATs acetylate histones	-14.5378	-11.9845	13/142	60,3017,3018,8341,8342,8345,8348,8349,8350,8359,8970,85236,440689	ACTB,H2BC5,H2BC3,H2BC15,H2BC14,H2BC9,H2BC17,H2BC21,H3C1,H4C1,H2BC11,H2BC12,H2BC18
1_Member	Reactome Gene Sets	R-HSA-68875	Mitotic Prophase	-14.5378	-11.9845	13/142	3014,3017,3018,5518,8341,8342,8345,8348,8349,8350,8359,8970,85236	H2AX,H2BC5,H2BC3,PPP2R1A,H2BC15,H2BC14,H2BC9,H2BC17,H2BC21,H3C1,H4C1,H2BC11,H2BC12
1_Member	Reactome Gene Sets	R-HSA-427413	NoRC negatively regulates rRNA expression	-14.5272	-11.9807	12/107	3014,3017,3018,8341,8342,8345,8348,8349,8350,8359,8970,85236	H2AX,H2BC5,H2BC3,H2BC15,H2BC14,H2BC9,H2BC17,H2BC21,H3C1,H4C1,H2BC11,H2BC12
1_Member	Reactome Gene Sets	R-HSA-5693606	DNA Double Strand Break Response	-14.4866	-11.9467	11/78	3014,3017,3018,8341,8342,8345,8348,8349,8359,8970,85236	H2AX,H2BC5,H2BC3,H2BC15,H2BC14,H2BC9,H2BC17,H2BC21,H4C1,H2BC11,H2BC12
1_Member	Reactome Gene Sets	R-HSA-1912422	Pre-NOTCH Expression and Processing	-14.4279	-11.8958	12/109	3014,3017,3018,8341,8342,8345,8348,8349,8350,8359,8970,85236	H2AX,H2BC5,H2BC3,H2BC15,H2BC14,H2BC9,H2BC17,H2BC21,H3C1,H4C1,H2BC11,H2BC12
1_Member	Reactome Gene Sets	R-HSA-1221632	Meiotic synapsis	-14.4227	-11.8958	11/79	3014,3017,3018,8341,8342,8345,8348,8349,8359,8970,85236	H2AX,H2BC5,H2BC3,H2BC15,H2BC14,H2BC9,H2BC17,H2BC21,H4C1,H2BC11,H2BC12
1_Member	Reactome Gene Sets	R-HSA-5250941	Negative epigenetic regulation of rRNA expression	-14.379	-11.8646	12/110	3014,3017,3018,8341,8342,8345,8348,8349,8350,8359,8970,85236	H2AX,H2BC5,H2BC3,H2BC15,H2BC14,H2BC9,H2BC17,H2BC21,H3C1,H4C1,H2BC11,H2BC12
1_Member	Reactome Gene Sets	R-HSA-73854	RNA Polymerase I Promoter Clearance	-14.379	-11.8646	12/110	3014,3017,3018,8341,8342,8345,8348,8349,8350,8359,8970,85236	H2AX,H2BC5,H2BC3,H2BC15,H2BC14,H2BC9,H2BC17,H2BC21,H3C1,H4C1,H2BC11,H2BC12
1_Member	Reactome Gene Sets	R-HSA-2559586	DNA Damage/Telomere Stress Induced Senescence	-14.3597	-11.8515	11/80	3014,3017,3018,8341,8342,8345,8348,8349,8359,8970,85236	H2AX,H2BC5,H2BC3,H2BC15,H2BC14,H2BC9,H2BC17,H2BC21,H4C1,H2BC11,H2BC12
1_Member	Reactome Gene Sets	R-HSA-977225	Amyloid fiber formation	-14.3305	-11.8284	12/111	3014,3017,3018,8341,8342,8345,8348,8349,8350,8359,8970,85236	H2AX,H2BC5,H2BC3,H2BC15,H2BC14,H2BC9,H2BC17,H2BC21,H3C1,H4C1,H2BC11,H2BC12
1_Member	Reactome Gene Sets	R-HSA-2559582	Senescence-Associated Secretory Phenotype (SASP)	-14.2825	-11.7923	12/112	3014,3017,3018,8341,8342,8345,8348,8349,8350,8359,8970,85236	H2AX,H2BC5,H2BC3,H2BC15,H2BC14,H2BC9,H2BC17,H2BC21,H3C1,H4C1,H2BC11,H2BC12
1_Member	Reactome Gene Sets	R-HSA-73864	RNA Polymerase I Transcription	-14.2825	-11.7923	12/112	3014,3017,3018,8341,8342,8345,8348,8349,8350,8359,8970,85236	H2AX,H2BC5,H2BC3,H2BC15,H2BC14,H2BC9,H2BC17,H2BC21,H3C1,H4C1,H2BC11,H2BC12
1_Member	Reactome Gene Sets	R-HSA-212165	Epigenetic regulation of gene expression	-14.2628	-11.7784	13/149	60,3014,3017,3018,8341,8342,8345,8348,8349,8350,8359,8970,85236	ACTB,H2AX,H2BC5,H2BC3,H2BC15,H2BC14,H2BC9,H2BC17,H2BC21,H3C1,H4C1,H2BC11,H2BC12
1_Member	Reactome Gene Sets	R-HSA-68886	M Phase	-14.2292	-11.7506	18/418	3014,3017,3018,5518,5901,7846,8341,8342,8345,8348,8349,8350,8359,8970,10376,84617,85236,347733	H2AX,H2BC5,H2BC3,PPP2R1A,RAN,TUBA1A,H2BC15,H2BC14,H2BC9,H2BC17,H2BC21,H3C1,H4C1,H2BC11,TUBA1B,TUBB6,H2BC12,TUBB2B
1_Member	Reactome Gene Sets	R-HSA-5688426	Deubiquitination	-14.1667	-11.6938	16/297	60,3017,3018,7345,7415,7416,7417,7419,8341,8342,8345,8348,8349,8970,85236,440689	ACTB,H2BC5,H2BC3,UCHL1,VCP,VDAC1,VDAC2,VDAC3,H2BC15,H2BC14,H2BC9,H2BC17,H2BC21,H2BC11,H2BC12,H2BC18
1_Member	Reactome Gene Sets	R-HSA-1500620	Meiosis	-14.004	-11.5366	12/118	3014,3017,3018,8341,8342,8345,8348,8349,8350,8359,8970,85236	H2AX,H2BC5,H2BC3,H2BC15,H2BC14,H2BC9,H2BC17,H2BC21,H3C1,H4C1,H2BC11,H2BC12
1_Member	Reactome Gene Sets	R-HSA-5617472	Activation of anterior HOX genes in hindbrain development during early embryogenesis	-13.8704	-11.414	12/121	3014,3017,3018,8341,8342,8345,8348,8349,8350,8359,8970,85236	H2AX,H2BC5,H2BC3,H2BC15,H2BC14,H2BC9,H2BC17,H2BC21,H3C1,H4C1,H2BC11,H2BC12
1_Member	Reactome Gene Sets	R-HSA-5619507	Activation of HOX genes during differentiation	-13.8704	-11.414	12/121	3014,3017,3018,8341,8342,8345,8348,8349,8350,8359,8970,85236	H2AX,H2BC5,H2BC3,H2BC15,H2BC14,H2BC9,H2BC17,H2BC21,H3C1,H4C1,H2BC11,H2BC12
1_Member	Reactome Gene Sets	R-HSA-2559580	Oxidative Stress Induced Senescence	-13.6977	-11.2468	12/125	3014,3017,3018,8341,8342,8345,8348,8349,8350,8359,8970,85236	H2AX,H2BC5,H2BC3,H2BC15,H2BC14,H2BC9,H2BC17,H2BC21,H3C1,H4C1,H2BC11,H2BC12
1_Member	Reactome Gene Sets	R-HSA-73884	Base Excision Repair	-13.6644	-11.2188	11/92	3014,3017,3018,8341,8342,8345,8348,8349,8359,8970,85236	H2AX,H2BC5,H2BC3,H2BC15,H2BC14,H2BC9,H2BC17,H2BC21,H4C1,H2BC11,H2BC12
1_Member	Reactome Gene Sets	R-HSA-8939236	RUNX1 regulates transcription of genes involved in differentiation of HSCs	-13.49	-11.0549	12/130	3014,3017,3018,8341,8342,8345,8348,8349,8350,8359,8970,85236	H2AX,H2BC5,H2BC3,H2BC15,H2BC14,H2BC9,H2BC17,H2BC21,H3C1,H4C1,H2BC11,H2BC12
1_Member	Reactome Gene Sets	R-HSA-5693607	Processing of DNA double-strand break ends	-13.3528	-10.9228	11/98	3014,3017,3018,8341,8342,8345,8348,8349,8359,8970,85236	H2AX,H2BC5,H2BC3,H2BC15,H2BC14,H2BC9,H2BC17,H2BC21,H4C1,H2BC11,H2BC12
1_Member	Reactome Gene Sets	R-HSA-201681	TCF dependent signaling in response to WNT	-13.0762	-10.6563	14/233	3014,3017,3018,5518,7534,8341,8342,8345,8348,8349,8350,8359,8970,85236	H2AX,H2BC5,H2BC3,PPP2R1A,YWHAZ,H2BC15,H2BC14,H2BC9,H2BC17,H2BC21,H3C1,H4C1,H2BC11,H2BC12
1_Member	Reactome Gene Sets	R-HSA-1474165	Reproduction	-12.9881	-10.5731	12/143	3014,3017,3018,8341,8342,8345,8348,8349,8350,8359,8970,85236	H2AX,H2BC5,H2BC3,H2BC15,H2BC14,H2BC9,H2BC17,H2BC21,H3C1,H4C1,H2BC11,H2BC12
1_Member	Reactome Gene Sets	R-HSA-9018519	Estrogen-dependent gene expression	-12.7377	-10.3277	12/150	3014,3017,3018,8341,8342,8345,8348,8349,8350,8359,8970,85236	H2AX,H2BC5,H2BC3,H2BC15,H2BC14,H2BC9,H2BC17,H2BC21,H3C1,H4C1,H2BC11,H2BC12
1_Member	Reactome Gene Sets	R-HSA-157579	Telomere Maintenance	-12.6562	-10.251	11/113	3014,3017,3018,8341,8342,8345,8348,8349,8359,8970,85236	H2AX,H2BC5,H2BC3,H2BC15,H2BC14,H2BC9,H2BC17,H2BC21,H4C1,H2BC11,H2BC12
1_Member	Reactome Gene Sets	R-HSA-8866654	E3 ubiquitin ligases ubiquitinate target proteins	-12.2524	-9.8568	9/59	3017,3018,7415,8341,8342,8345,8348,8970,85236	H2BC5,H2BC3,VCP,H2BC15,H2BC14,H2BC9,H2BC17,H2BC11,H2BC12
1_Member	Reactome Gene Sets	R-HSA-69481	G2/M Checkpoints	-12.1477	-9.76142	12/168	3014,3017,3018,7534,8341,8342,8345,8348,8349,8359,8970,85236	H2AX,H2BC5,H2BC3,YWHAZ,H2BC15,H2BC14,H2BC9,H2BC17,H2BC21,H4C1,H2BC11,H2BC12
1_Member	Reactome Gene Sets	R-HSA-3247509	Chromatin modifying enzymes	-12.1142	-9.7371	14/274	60,3014,3017,3018,8341,8342,8345,8348,8349,8350,8359,8970,85236,440689	ACTB,H2AX,H2BC5,H2BC3,H2BC15,H2BC14,H2BC9,H2BC17,H2BC21,H3C1,H4C1,H2BC11,H2BC12,H2BC18
1_Member	Reactome Gene Sets	R-HSA-4839726	Chromatin organization	-12.1142	-9.7371	14/274	60,3014,3017,3018,8341,8342,8345,8348,8349,8350,8359,8970,85236,440689	ACTB,H2AX,H2BC5,H2BC3,H2BC15,H2BC14,H2BC9,H2BC17,H2BC21,H3C1,H4C1,H2BC11,H2BC12,H2BC18
1_Member	Reactome Gene Sets	R-HSA-5689880	Ub-specific processing proteases	-12.0725	-9.69988	13/220	3017,3018,7416,7417,7419,8341,8342,8345,8348,8349,8970,85236,440689	H2BC5,H2BC3,VDAC1,VDAC2,VDAC3,H2BC15,H2BC14,H2BC9,H2BC17,H2BC21,H2BC11,H2BC12,H2BC18
1_Member	Reactome Gene Sets	R-HSA-69278	Cell Cycle, Mitotic	-12.057	-9.68885	18/561	3014,3017,3018,5518,5901,7846,8341,8342,8345,8348,8349,8350,8359,8970,10376,84617,85236,347733	H2AX,H2BC5,H2BC3,PPP2R1A,RAN,TUBA1A,H2BC15,H2BC14,H2BC9,H2BC17,H2BC21,H3C1,H4C1,H2BC11,TUBA1B,TUBB6,H2BC12,TUBB2B
1_Member	Reactome Gene Sets	R-HSA-5693567	HDR through Homologous Recombination (HRR) or Single Strand Annealing (SSA)	-11.9049	-9.54111	11/132	3014,3017,3018,8341,8342,8345,8348,8349,8359,8970,85236	H2AX,H2BC5,H2BC3,H2BC15,H2BC14,H2BC9,H2BC17,H2BC21,H4C1,H2BC11,H2BC12
1_Member	Reactome Gene Sets	R-HSA-5693538	Homology Directed Repair	-11.6916	-9.34082	11/138	3014,3017,3018,8341,8342,8345,8348,8349,8359,8970,85236	H2AX,H2BC5,H2BC3,H2BC15,H2BC14,H2BC9,H2BC17,H2BC21,H4C1,H2BC11,H2BC12
1_Member	Reactome Gene Sets	R-HSA-157118	Signaling by NOTCH	-11.6849	-9.33833	13/236	3014,3017,3018,7534,8341,8342,8345,8348,8349,8350,8359,8970,85236	H2AX,H2BC5,H2BC3,YWHAZ,H2BC15,H2BC14,H2BC9,H2BC17,H2BC21,H3C1,H4C1,H2BC11,H2BC12
1_Member	Reactome Gene Sets	R-HSA-73886	Chromosome Maintenance	-11.5887	-9.24634	11/141	3014,3017,3018,8341,8342,8345,8348,8349,8359,8970,85236	H2AX,H2BC5,H2BC3,H2BC15,H2BC14,H2BC9,H2BC17,H2BC21,H4C1,H2BC11,H2BC12
1_Member	Reactome Gene Sets	R-HSA-1640170	Cell Cycle	-11.5372	-9.19893	19/692	3014,3017,3018,5518,5901,7534,7846,8341,8342,8345,8348,8349,8350,8359,8970,10376,84617,85236,347733	H2AX,H2BC5,H2BC3,PPP2R1A,RAN,YWHAZ,TUBA1A,H2BC15,H2BC14,H2BC9,H2BC17,H2BC21,H3C1,H4C1,H2BC11,TUBA1B,TUBB6,H2BC12,TUBB2B
1_Member	Reactome Gene Sets	R-HSA-2559583	Cellular Senescence	-11.3273	-8.99723	12/197	3014,3017,3018,8341,8342,8345,8348,8349,8350,8359,8970,85236	H2AX,H2BC5,H2BC3,H2BC15,H2BC14,H2BC9,H2BC17,H2BC21,H3C1,H4C1,H2BC11,H2BC12
1_Member	Reactome Gene Sets	R-HSA-8852135	Protein ubiquitination	-11.0629	-8.74487	9/79	3017,3018,7415,8341,8342,8345,8348,8970,85236	H2BC5,H2BC3,VCP,H2BC15,H2BC14,H2BC9,H2BC17,H2BC11,H2BC12
1_Member	Reactome Gene Sets	R-HSA-5693532	DNA Double-Strand Break Repair	-10.7847	-8.4706	11/167	3014,3017,3018,8341,8342,8345,8348,8349,8359,8970,85236	H2AX,H2BC5,H2BC3,H2BC15,H2BC14,H2BC9,H2BC17,H2BC21,H4C1,H2BC11,H2BC12
1_Member	Reactome Gene Sets	R-HSA-69620	Cell Cycle Checkpoints	-10.4861	-8.18733	13/294	3014,3017,3018,5518,7534,8341,8342,8345,8348,8349,8359,8970,85236	H2AX,H2BC5,H2BC3,PPP2R1A,YWHAZ,H2BC15,H2BC14,H2BC9,H2BC17,H2BC21,H4C1,H2BC11,H2BC12
1_Member	Reactome Gene Sets	R-HSA-8878171	Transcriptional regulation by RUNX1	-10.3452	-8.05401	12/239	3014,3017,3018,8341,8342,8345,8348,8349,8350,8359,8970,85236	H2AX,H2BC5,H2BC3,H2BC15,H2BC14,H2BC9,H2BC17,H2BC21,H3C1,H4C1,H2BC11,H2BC12
1_Member	Reactome Gene Sets	R-HSA-73894	DNA Repair	-9.78476	-7.52226	13/335	60,3014,3017,3018,7415,8341,8342,8345,8348,8349,8359,8970,85236	ACTB,H2AX,H2BC5,H2BC3,VCP,H2BC15,H2BC14,H2BC9,H2BC17,H2BC21,H4C1,H2BC11,H2BC12
1_Member	WikiPathways	WP4286	Genotoxicity pathway	-2.8555	-1.38773	3/63	3018,8341,8342	H2BC3,H2BC15,H2BC14
2_Summary	CORUM	CORUM:3055	Nop56p-associated pre-rRNA complex	-19.7936	-16.5019	15/104	292,1660,1915,1938,3608,4691,6124,6194,6201,6209,6217,7284,7846,8342,9349,1917,6193,6230,811,821,1213,5901,801,808,3309,3329,7534,9555,10155,11331,55506,3028,3184,3190,3315,5518,6634,6635,1654,60,71,1808,10376,84617,347733,38,7415,2664,1152	SLC25A5,DHX9,EEF1A1,EEF2,ILF2,NCL,RPL4,RPS6,RPS7,RPS15,RPS16,TUFM,TUBA1A,H2BC14,RPL23,EEF1A2,RPS5,RPS25,CALR,CANX,CLTC,RAN,CALM1,CALM3,HSPA5,HSPD1,YWHAZ,MACROH2A1,TRIM28,PHB2,MACROH2A2,HSD17B10,HNRNPD,HNRNPK,HSPB1,PPP2R1A,SNRPD3,SNRPE,DDX3X,ACTB,ACTG1,DPYSL2,TUBA1B,TUBB6,TUBB2B,ACAT1,VCP,GDI1,CKB
2_Member	CORUM	CORUM:3055	Nop56p-associated pre-rRNA complex	-19.7936	-16.5019	15/104	292,1660,1915,1938,3608,4691,6124,6194,6201,6209,6217,7284,7846,8342,9349	SLC25A5,DHX9,EEF1A1,EEF2,ILF2,NCL,RPL4,RPS6,RPS7,RPS15,RPS16,TUFM,TUBA1A,H2BC14,RPL23
2_Member	Reactome Gene Sets	R-HSA-156842	Eukaryotic Translation Elongation	-13.6109	-11.1706	11/93	1915,1917,1938,6124,6193,6194,6201,6209,6217,6230,9349	EEF1A1,EEF1A2,EEF2,RPL4,RPS5,RPS6,RPS7,RPS15,RPS16,RPS25,RPL23
2_Member	Reactome Gene Sets	R-HSA-168255	Influenza Infection	-12.533	-10.1326	12/156	811,821,1213,5901,6124,6193,6194,6201,6209,6217,6230,9349	CALR,CANX,CLTC,RAN,RPL4,RPS5,RPS6,RPS7,RPS15,RPS16,RPS25,RPL23
2_Member	Reactome Gene Sets	R-HSA-156902	Peptide chain elongation	-12.1813	-9.79032	10/89	1915,1938,6124,6193,6194,6201,6209,6217,6230,9349	EEF1A1,EEF2,RPL4,RPS5,RPS6,RPS7,RPS15,RPS16,RPS25,RPL23
2_Member	GO Biological Processes	GO:0072594	establishment of protein localization to organelle	-11.8278	-9.46837	18/579	801,808,3309,3329,5901,6124,6193,6194,6201,6209,6217,6230,7534,9349,9555,10155,11331,55506	CALM1,CALM3,HSPA5,HSPD1,RAN,RPL4,RPS5,RPS6,RPS7,RPS15,RPS16,RPS25,YWHAZ,RPL23,MACROH2A1,TRIM28,PHB2,MACROH2A2
2_Member	Reactome Gene Sets	R-HSA-8953854	Metabolism of RNA	-11.7476	-9.39245	19/673	1660,3028,3184,3190,3315,4691,5518,5901,6124,6193,6194,6201,6209,6217,6230,6634,6635,7534,9349	DHX9,HSD17B10,HNRNPD,HNRNPK,HSPB1,NCL,PPP2R1A,RAN,RPL4,RPS5,RPS6,RPS7,RPS15,RPS16,RPS25,SNRPD3,SNRPE,YWHAZ,RPL23
2_Member	GO Biological Processes	GO:0006412	translation	-10.2984	-8.01086	18/717	811,1654,1660,1915,1917,1938,3184,3315,4691,6124,6193,6194,6201,6209,6217,6230,7284,9349	CALR,DDX3X,DHX9,EEF1A1,EEF1A2,EEF2,HNRNPD,HSPB1,NCL,RPL4,RPS5,RPS6,RPS7,RPS15,RPS16,RPS25,TUFM,RPL23
2_Member	Reactome Gene Sets	R-HSA-422475	Axon guidance	-10.0835	-7.80329	16/552	60,71,1213,1808,6124,6193,6194,6201,6209,6217,6230,7846,9349,10376,84617,347733	ACTB,ACTG1,CLTC,DPYSL2,RPL4,RPS5,RPS6,RPS7,RPS15,RPS16,RPS25,TUBA1A,RPL23,TUBA1B,TUBB6,TUBB2B
2_Member	GO Biological Processes	GO:0043043	peptide biosynthetic process	-10.0477	-7.77103	18/743	811,1654,1660,1915,1917,1938,3184,3315,4691,6124,6193,6194,6201,6209,6217,6230,7284,9349	CALR,DDX3X,DHX9,EEF1A1,EEF1A2,EEF2,HNRNPD,HSPB1,NCL,RPL4,RPS5,RPS6,RPS7,RPS15,RPS16,RPS25,TUFM,RPL23
2_Member	Reactome Gene Sets	R-HSA-9675108	Nervous system development	-9.80176	-7.53577	16/577	60,71,1213,1808,6124,6193,6194,6201,6209,6217,6230,7846,9349,10376,84617,347733	ACTB,ACTG1,CLTC,DPYSL2,RPL4,RPS5,RPS6,RPS7,RPS15,RPS16,RPS25,TUBA1A,RPL23,TUBA1B,TUBB6,TUBB2B
2_Member	GO Biological Processes	GO:0046700	heterocycle catabolic process	-9.58607	-7.32703	16/597	38,1660,1808,3184,3315,5518,6124,6193,6194,6201,6209,6217,6230,7415,7534,9349	ACAT1,DHX9,DPYSL2,HNRNPD,HSPB1,PPP2R1A,RPL4,RPS5,RPS6,RPS7,RPS15,RPS16,RPS25,VCP,YWHAZ,RPL23
2_Member	Reactome Gene Sets	R-HSA-927802	Nonsense-Mediated Decay (NMD)	-9.57384	-7.32163	9/115	5518,6124,6193,6194,6201,6209,6217,6230,9349	PPP2R1A,RPL4,RPS5,RPS6,RPS7,RPS15,RPS16,RPS25,RPL23
2_Member	Reactome Gene Sets	R-HSA-975957	Nonsense Mediated Decay (NMD) enhanced by the Exon Junction Complex (EJC)	-9.57384	-7.32163	9/115	5518,6124,6193,6194,6201,6209,6217,6230,9349	PPP2R1A,RPL4,RPS5,RPS6,RPS7,RPS15,RPS16,RPS25,RPL23
2_Member	GO Biological Processes	GO:0044270	cellular nitrogen compound catabolic process	-9.53343	-7.28795	16/602	38,1660,1808,3184,3315,5518,6124,6193,6194,6201,6209,6217,6230,7415,7534,9349	ACAT1,DHX9,DPYSL2,HNRNPD,HSPB1,PPP2R1A,RPL4,RPS5,RPS6,RPS7,RPS15,RPS16,RPS25,VCP,YWHAZ,RPL23
2_Member	GO Biological Processes	GO:0090150	establishment of protein localization to membrane	-9.46114	-7.219	13/356	801,808,2664,3309,6124,6193,6194,6201,6209,6217,6230,7534,9349	CALM1,CALM3,GDI1,HSPA5,RPL4,RPS5,RPS6,RPS7,RPS15,RPS16,RPS25,YWHAZ,RPL23
2_Member	CORUM	CORUM:306	Ribosome, cytoplasmic	-9.4212	-7.18888	8/80	6124,6193,6194,6201,6209,6217,6230,9349	RPL4,RPS5,RPS6,RPS7,RPS15,RPS16,RPS25,RPL23
2_Member	GO Biological Processes	GO:0000184	nuclear-transcribed mRNA catabolic process, nonsense-mediated decay	-9.40772	-7.18185	9/120	5518,6124,6193,6194,6201,6209,6217,6230,9349	PPP2R1A,RPL4,RPS5,RPS6,RPS7,RPS15,RPS16,RPS25,RPL23
2_Member	GO Biological Processes	GO:0045047	protein targeting to ER	-9.40772	-7.18185	9/120	3309,6124,6193,6194,6201,6209,6217,6230,9349	HSPA5,RPL4,RPS5,RPS6,RPS7,RPS15,RPS16,RPS25,RPL23
2_Member	Reactome Gene Sets	R-HSA-72766	Translation	-9.36124	-7.13855	12/291	1915,1917,1938,6124,6193,6194,6201,6209,6217,6230,7284,9349	EEF1A1,EEF1A2,EEF2,RPL4,RPS5,RPS6,RPS7,RPS15,RPS16,RPS25,TUFM,RPL23
2_Member	GO Biological Processes	GO:0072599	establishment of protein localization to endoplasmic reticulum	-9.2801	-7.06056	9/124	3309,6124,6193,6194,6201,6209,6217,6230,9349	HSPA5,RPL4,RPS5,RPS6,RPS7,RPS15,RPS16,RPS25,RPL23
2_Member	GO Biological Processes	GO:0006402	mRNA catabolic process	-9.14393	-6.93985	13/378	1660,3184,3315,5518,6124,6193,6194,6201,6209,6217,6230,7534,9349	DHX9,HNRNPD,HSPB1,PPP2R1A,RPL4,RPS5,RPS6,RPS7,RPS15,RPS16,RPS25,YWHAZ,RPL23
2_Member	GO Biological Processes	GO:1901361	organic cyclic compound catabolic process	-9.0808	-6.88275	16/647	38,1660,1808,3184,3315,5518,6124,6193,6194,6201,6209,6217,6230,7415,7534,9349	ACAT1,DHX9,DPYSL2,HNRNPD,HSPB1,PPP2R1A,RPL4,RPS5,RPS6,RPS7,RPS15,RPS16,RPS25,VCP,YWHAZ,RPL23
2_Member	Reactome Gene Sets	R-HSA-192823	Viral mRNA Translation	-9.04557	-6.8505	8/89	6124,6193,6194,6201,6209,6217,6230,9349	RPL4,RPS5,RPS6,RPS7,RPS15,RPS16,RPS25,RPL23
2_Member	GO Biological Processes	GO:0034655	nucleobase-containing compound catabolic process	-9.03184	-6.83974	15/557	38,1660,3184,3315,5518,6124,6193,6194,6201,6209,6217,6230,7415,7534,9349	ACAT1,DHX9,HNRNPD,HSPB1,PPP2R1A,RPL4,RPS5,RPS6,RPS7,RPS15,RPS16,RPS25,VCP,YWHAZ,RPL23
2_Member	WikiPathways	WP477	Cytoplasmic Ribosomal Proteins	-9.00637	-6.81722	8/90	6124,6193,6194,6201,6209,6217,6230,9349	RPL4,RPS5,RPS6,RPS7,RPS15,RPS16,RPS25,RPL23
2_Member	CORUM	CORUM:338	40S ribosomal subunit, cytoplasmic	-8.98154	-6.79531	6/31	6193,6194,6201,6209,6217,6230	RPS5,RPS6,RPS7,RPS15,RPS16,RPS25
2_Member	Reactome Gene Sets	R-HSA-2408557	Selenocysteine synthesis	-8.89154	-6.7111	8/93	6124,6193,6194,6201,6209,6217,6230,9349	RPL4,RPS5,RPS6,RPS7,RPS15,RPS16,RPS25,RPL23
2_Member	Reactome Gene Sets	R-HSA-72764	Eukaryotic Translation Termination	-8.89154	-6.7111	8/93	6124,6193,6194,6201,6209,6217,6230,9349	RPL4,RPS5,RPS6,RPS7,RPS15,RPS16,RPS25,RPL23
2_Member	GO Biological Processes	GO:0006413	translational initiation	-8.82337	-6.64579	10/193	1654,3315,6124,6193,6194,6201,6209,6217,6230,9349	DDX3X,HSPB1,RPL4,RPS5,RPS6,RPS7,RPS15,RPS16,RPS25,RPL23
2_Member	Reactome Gene Sets	R-HSA-975956	Nonsense Mediated Decay (NMD) independent of the Exon Junction Complex (EJC)	-8.81718	-6.64245	8/95	6124,6193,6194,6201,6209,6217,6230,9349	RPL4,RPS5,RPS6,RPS7,RPS15,RPS16,RPS25,RPL23
2_Member	CORUM	CORUM:305	40S ribosomal subunit, cytoplasmic	-8.80665	-6.63475	6/33	6193,6194,6201,6209,6217,6230	RPS5,RPS6,RPS7,RPS15,RPS16,RPS25
2_Member	GO Biological Processes	GO:0006401	RNA catabolic process	-8.62887	-6.46811	13/417	1660,3184,3315,5518,6124,6193,6194,6201,6209,6217,6230,7534,9349	DHX9,HNRNPD,HSPB1,PPP2R1A,RPL4,RPS5,RPS6,RPS7,RPS15,RPS16,RPS25,YWHAZ,RPL23
2_Member	Reactome Gene Sets	R-HSA-72689	Formation of a pool of free 40S subunits	-8.60379	-6.4485	8/101	6124,6193,6194,6201,6209,6217,6230,9349	RPL4,RPS5,RPS6,RPS7,RPS15,RPS16,RPS25,RPL23
2_Member	Reactome Gene Sets	R-HSA-9633012	Response of EIF2AK4 (GCN2) to amino acid deficiency	-8.60379	-6.4485	8/101	6124,6193,6194,6201,6209,6217,6230,9349	RPL4,RPS5,RPS6,RPS7,RPS15,RPS16,RPS25,RPL23
2_Member	Reactome Gene Sets	R-HSA-72312	rRNA processing	-8.59061	-6.43802	10/204	3028,4691,6124,6193,6194,6201,6209,6217,6230,9349	HSD17B10,NCL,RPL4,RPS5,RPS6,RPS7,RPS15,RPS16,RPS25,RPL23
2_Member	GO Biological Processes	GO:0070972	protein localization to endoplasmic reticulum	-8.49473	-6.34482	9/152	3309,6124,6193,6194,6201,6209,6217,6230,9349	HSPA5,RPL4,RPS5,RPS6,RPS7,RPS15,RPS16,RPS25,RPL23
2_Member	GO Biological Processes	GO:0006614	SRP-dependent cotranslational protein targeting to membrane	-8.46897	-6.3244	8/105	6124,6193,6194,6201,6209,6217,6230,9349	RPL4,RPS5,RPS6,RPS7,RPS15,RPS16,RPS25,RPL23
2_Member	GO Biological Processes	GO:0019439	aromatic compound catabolic process	-8.45879	-6.31685	15/614	38,1660,3184,3315,5518,6124,6193,6194,6201,6209,6217,6230,7415,7534,9349	ACAT1,DHX9,HNRNPD,HSPB1,PPP2R1A,RPL4,RPS5,RPS6,RPS7,RPS15,RPS16,RPS25,VCP,YWHAZ,RPL23
2_Member	GO Biological Processes	GO:0006612	protein targeting to membrane	-8.44947	-6.31016	10/211	2664,3309,6124,6193,6194,6201,6209,6217,6230,9349	GDI1,HSPA5,RPL4,RPS5,RPS6,RPS7,RPS15,RPS16,RPS25,RPL23
2_Member	GO Biological Processes	GO:0006613	cotranslational protein targeting to membrane	-8.308	-6.17129	8/110	6124,6193,6194,6201,6209,6217,6230,9349	RPL4,RPS5,RPS6,RPS7,RPS15,RPS16,RPS25,RPL23
2_Member	Reactome Gene Sets	R-HSA-156827	L13a-mediated translational silencing of Ceruloplasmin expression	-8.27675	-6.14521	8/111	6124,6193,6194,6201,6209,6217,6230,9349	RPL4,RPS5,RPS6,RPS7,RPS15,RPS16,RPS25,RPL23
2_Member	Reactome Gene Sets	R-HSA-1799339	SRP-dependent cotranslational protein targeting to membrane	-8.2458	-6.11937	8/112	6124,6193,6194,6201,6209,6217,6230,9349	RPL4,RPS5,RPS6,RPS7,RPS15,RPS16,RPS25,RPL23
2_Member	Reactome Gene Sets	R-HSA-72706	GTP hydrolysis and joining of the 60S ribosomal subunit	-8.2458	-6.11937	8/112	6124,6193,6194,6201,6209,6217,6230,9349	RPL4,RPS5,RPS6,RPS7,RPS15,RPS16,RPS25,RPL23
2_Member	Reactome Gene Sets	R-HSA-2408522	Selenoamino acid metabolism	-8.06612	-5.94223	8/118	6124,6193,6194,6201,6209,6217,6230,9349	RPL4,RPS5,RPS6,RPS7,RPS15,RPS16,RPS25,RPL23
2_Member	Reactome Gene Sets	R-HSA-72613	Eukaryotic Translation Initiation	-8.03713	-5.92075	8/119	6124,6193,6194,6201,6209,6217,6230,9349	RPL4,RPS5,RPS6,RPS7,RPS15,RPS16,RPS25,RPL23
2_Member	Reactome Gene Sets	R-HSA-72737	Cap-dependent Translation Initiation	-8.03713	-5.92075	8/119	6124,6193,6194,6201,6209,6217,6230,9349	RPL4,RPS5,RPS6,RPS7,RPS15,RPS16,RPS25,RPL23
2_Member	GO Biological Processes	GO:0072657	protein localization to membrane	-8.01274	-5.89883	15/663	60,801,808,1213,2664,3309,6124,6193,6194,6201,6209,6217,6230,7534,9349	ACTB,CALM1,CALM3,CLTC,GDI1,HSPA5,RPL4,RPS5,RPS6,RPS7,RPS15,RPS16,RPS25,YWHAZ,RPL23
2_Member	GO Biological Processes	GO:0019083	viral transcription	-7.85195	-5.74539	9/180	1660,6124,6193,6194,6201,6209,6217,6230,9349	DHX9,RPL4,RPS5,RPS6,RPS7,RPS15,RPS16,RPS25,RPL23
2_Member	Reactome Gene Sets	R-HSA-6791226	Major pathway of rRNA processing in the nucleolus and cytosol	-7.76905	-5.67445	9/184	4691,6124,6193,6194,6201,6209,6217,6230,9349	NCL,RPL4,RPS5,RPS6,RPS7,RPS15,RPS16,RPS25,RPL23
2_Member	Reactome Gene Sets	R-HSA-72695	Formation of the ternary complex, and subsequently, the 43S complex	-7.61742	-5.54131	6/51	6193,6194,6201,6209,6217,6230	RPS5,RPS6,RPS7,RPS15,RPS16,RPS25
2_Member	Reactome Gene Sets	R-HSA-168273	Influenza Viral RNA Transcription and Replication	-7.60599	-5.53213	8/135	6124,6193,6194,6201,6209,6217,6230,9349	RPL4,RPS5,RPS6,RPS7,RPS15,RPS16,RPS25,RPL23
2_Member	Reactome Gene Sets	R-HSA-8868773	rRNA processing in the nucleus and cytosol	-7.57005	-5.50289	9/194	4691,6124,6193,6194,6201,6209,6217,6230,9349	NCL,RPL4,RPS5,RPS6,RPS7,RPS15,RPS16,RPS25,RPL23
2_Member	GO Biological Processes	GO:0019080	viral gene expression	-7.49356	-5.43081	9/198	1660,6124,6193,6194,6201,6209,6217,6230,9349	DHX9,RPL4,RPS5,RPS6,RPS7,RPS15,RPS16,RPS25,RPL23
2_Member	Reactome Gene Sets	R-HSA-72649	Translation initiation complex formation	-7.27425	-5.23451	6/58	6193,6194,6201,6209,6217,6230	RPS5,RPS6,RPS7,RPS15,RPS16,RPS25
2_Member	Reactome Gene Sets	R-HSA-72702	Ribosomal scanning and start codon recognition	-7.27425	-5.23451	6/58	6193,6194,6201,6209,6217,6230	RPS5,RPS6,RPS7,RPS15,RPS16,RPS25
2_Member	GO Biological Processes	GO:0000956	nuclear-transcribed mRNA catabolic process	-7.27378	-5.23451	9/210	5518,6124,6193,6194,6201,6209,6217,6230,9349	PPP2R1A,RPL4,RPS5,RPS6,RPS7,RPS15,RPS16,RPS25,RPL23
2_Member	Reactome Gene Sets	R-HSA-72662	Activation of the mRNA upon binding of the cap-binding complex and eIFs, and subsequent binding to 43S	-7.22889	-5.19375	6/59	6193,6194,6201,6209,6217,6230	RPS5,RPS6,RPS7,RPS15,RPS16,RPS25
2_Member	KEGG Pathway	hsa03010	Ribosome	-7.18237	-5.15134	8/153	6124,6193,6194,6201,6209,6217,6230,9349	RPL4,RPS5,RPS6,RPS7,RPS15,RPS16,RPS25,RPL23
2_Member	KEGG Pathway	ko03010	Ribosome	-7.18237	-5.15134	8/153	6124,6193,6194,6201,6209,6217,6230,9349	RPL4,RPS5,RPS6,RPS7,RPS15,RPS16,RPS25,RPL23
2_Member	Reactome Gene Sets	R-HSA-9711097	Cellular response to starvation	-7.11703	-5.09408	8/156	6124,6193,6194,6201,6209,6217,6230,9349	RPL4,RPS5,RPS6,RPS7,RPS15,RPS16,RPS25,RPL23
2_Member	Reactome Gene Sets	R-HSA-71291	Metabolism of amino acids and derivatives	-7.10714	-5.08618	11/374	38,1152,3028,6124,6193,6194,6201,6209,6217,6230,9349	ACAT1,CKB,HSD17B10,RPL4,RPS5,RPS6,RPS7,RPS15,RPS16,RPS25,RPL23
2_Member	Reactome Gene Sets	R-HSA-9010553	Regulation of expression of SLITs and ROBOs	-6.80953	-4.80995	8/171	6124,6193,6194,6201,6209,6217,6230,9349	RPL4,RPS5,RPS6,RPS7,RPS15,RPS16,RPS25,RPL23
2_Member	GO Biological Processes	GO:0042274	ribosomal small subunit biogenesis	-6.59814	-4.61163	6/75	6193,6194,6201,6209,6217,6230	RPS5,RPS6,RPS7,RPS15,RPS16,RPS25
2_Member	GO Biological Processes	GO:0006605	protein targeting	-6.39294	-4.4294	11/441	2664,3309,3329,6124,6193,6194,6201,6209,6217,6230,9349	GDI1,HSPA5,HSPD1,RPL4,RPS5,RPS6,RPS7,RPS15,RPS16,RPS25,RPL23
2_Member	GO Biological Processes	GO:0022613	ribonucleoprotein complex biogenesis	-6.09419	-4.15477	11/473	1654,1660,5901,6193,6194,6201,6209,6217,6230,6634,6635	DDX3X,DHX9,RAN,RPS5,RPS6,RPS7,RPS15,RPS16,RPS25,SNRPD3,SNRPE
2_Member	Reactome Gene Sets	R-HSA-376176	Signaling by ROBO receptors	-6.00812	-4.07846	8/218	6124,6193,6194,6201,6209,6217,6230,9349	RPL4,RPS5,RPS6,RPS7,RPS15,RPS16,RPS25,RPL23
2_Member	GO Biological Processes	GO:0042254	ribosome biogenesis	-4.91198	-3.11486	8/307	1654,5901,6193,6194,6201,6209,6217,6230	DDX3X,RAN,RPS5,RPS6,RPS7,RPS15,RPS16,RPS25
2_Member	GO Biological Processes	GO:0006364	rRNA processing	-2.9111	-1.43078	5/228	6194,6201,6209,6217,6230	RPS6,RPS7,RPS15,RPS16,RPS25
2_Member	GO Biological Processes	GO:0016072	rRNA metabolic process	-2.8289	-1.36656	5/238	6194,6201,6209,6217,6230	RPS6,RPS7,RPS15,RPS16,RPS25
2_Member	GO Biological Processes	GO:0034660	ncRNA metabolic process	-2.76514	-1.31367	7/494	3028,5901,6194,6201,6209,6217,6230	HSD17B10,RAN,RPS6,RPS7,RPS15,RPS16,RPS25
2_Member	GO Biological Processes	GO:0034470	ncRNA processing	-2.55629	-1.13938	6/400	3028,6194,6201,6209,6217,6230	HSD17B10,RPS6,RPS7,RPS15,RPS16,RPS25
3_Summary	Reactome Gene Sets	R-HSA-5626467	RHO GTPases activate IQGAPs	-14.8703	-12.2743	9/32	60,71,801,805,808,7846,10376,84617,347733,7534,1213,1808,4691,498,506,513,3313,5518,811,821,2664,7184,3309,5901,7415,7416,2923,1915,8350	ACTB,ACTG1,CALM1,CALM2,CALM3,TUBA1A,TUBA1B,TUBB6,TUBB2B,YWHAZ,CLTC,DPYSL2,NCL,ATP5F1A,ATP5F1B,ATP5F1D,HSPA9,PPP2R1A,CALR,CANX,GDI1,HSP90B1,HSPA5,RAN,VCP,VDAC1,PDIA3,EEF1A1,H3C1
3_Member	Reactome Gene Sets	R-HSA-5626467	RHO GTPases activate IQGAPs	-14.8703	-12.2743	9/32	60,71,801,805,808,7846,10376,84617,347733	ACTB,ACTG1,CALM1,CALM2,CALM3,TUBA1A,TUBA1B,TUBB6,TUBB2B
3_Member	Reactome Gene Sets	R-HSA-1445148	Translocation of SLC2A4 (GLUT4) to the plasma membrane	-13.1372	-10.7123	10/72	60,71,801,805,808,7534,7846,10376,84617,347733	ACTB,ACTG1,CALM1,CALM2,CALM3,YWHAZ,TUBA1A,TUBA1B,TUBB6,TUBB2B
3_Member	Reactome Gene Sets	R-HSA-437239	Recycling pathway of L1	-11.3451	-9.01096	8/47	60,71,1213,1808,7846,10376,84617,347733	ACTB,ACTG1,CLTC,DPYSL2,TUBA1A,TUBA1B,TUBB6,TUBB2B
3_Member	Reactome Gene Sets	R-HSA-9619483	Activation of AMPK downstream of NMDARs	-11.1376	-8.81565	7/29	801,805,808,7846,10376,84617,347733	CALM1,CALM2,CALM3,TUBA1A,TUBA1B,TUBB6,TUBB2B
3_Member	WikiPathways	WP2272	Pathogenic Escherichia coli infection	-10.767	-8.46452	8/55	60,71,4691,7534,7846,10376,84617,347733	ACTB,ACTG1,NCL,YWHAZ,TUBA1A,TUBA1B,TUBB6,TUBB2B
3_Member	KEGG Pathway	hsa05130	Pathogenic Escherichia coli infection	-10.767	-8.46452	8/55	60,71,4691,7534,7846,10376,84617,347733	ACTB,ACTG1,NCL,YWHAZ,TUBA1A,TUBA1B,TUBB6,TUBB2B
3_Member	KEGG Pathway	ko05130	Pathogenic Escherichia coli infection	-10.767	-8.46452	8/55	60,71,4691,7534,7846,10376,84617,347733	ACTB,ACTG1,NCL,YWHAZ,TUBA1A,TUBA1B,TUBB6,TUBB2B
3_Member	Reactome Gene Sets	R-HSA-190828	Gap junction trafficking	-9.55452	-7.30569	7/47	60,71,1213,7846,10376,84617,347733	ACTB,ACTG1,CLTC,TUBA1A,TUBA1B,TUBB6,TUBB2B
3_Member	Reactome Gene Sets	R-HSA-157858	Gap junction trafficking and regulation	-9.42158	-7.18888	7/49	60,71,1213,7846,10376,84617,347733	ACTB,ACTG1,CLTC,TUBA1A,TUBA1B,TUBB6,TUBB2B
3_Member	Reactome Gene Sets	R-HSA-1852241	Organelle biogenesis and maintenance	-9.27691	-7.06051	12/296	498,506,513,801,805,808,3313,5518,7846,10376,84617,347733	ATP5F1A,ATP5F1B,ATP5F1D,CALM1,CALM2,CALM3,HSPA9,PPP2R1A,TUBA1A,TUBA1B,TUBB6,TUBB2B
3_Member	Reactome Gene Sets	R-HSA-373760	L1CAM interactions	-8.03713	-5.92075	8/119	60,71,1213,1808,7846,10376,84617,347733	ACTB,ACTG1,CLTC,DPYSL2,TUBA1A,TUBA1B,TUBB6,TUBB2B
3_Member	Reactome Gene Sets	R-HSA-438064	Post NMDA receptor activation events	-7.89169	-5.78269	7/80	801,805,808,7846,10376,84617,347733	CALM1,CALM2,CALM3,TUBA1A,TUBA1B,TUBB6,TUBB2B
3_Member	Reactome Gene Sets	R-HSA-442755	Activation of NMDA receptors and postsynaptic events	-7.43313	-5.3769	7/93	801,805,808,7846,10376,84617,347733	CALM1,CALM2,CALM3,TUBA1A,TUBA1B,TUBB6,TUBB2B
3_Member	KEGG Pathway	ko04145	Phagosome	-7.16044	-5.13346	8/154	60,71,811,821,7846,10376,84617,347733	ACTB,ACTG1,CALR,CANX,TUBA1A,TUBA1B,TUBB6,TUBB2B
3_Member	Reactome Gene Sets	R-HSA-389958	Cooperation of Prefoldin and TriC/CCT in actin and tubulin folding	-7.06533	-5.04834	5/32	60,7846,10376,84617,347733	ACTB,TUBA1A,TUBA1B,TUBB6,TUBB2B
3_Member	Reactome Gene Sets	R-HSA-5653656	Vesicle-mediated transport	-7.0507	-5.03567	14/673	60,71,801,805,808,811,1213,2664,7184,7534,7846,10376,84617,347733	ACTB,ACTG1,CALM1,CALM2,CALM3,CALR,CLTC,GDI1,HSP90B1,YWHAZ,TUBA1A,TUBA1B,TUBB6,TUBB2B
3_Member	KEGG Pathway	hsa04145	Phagosome	-6.86863	-4.86524	8/168	60,71,811,821,7846,10376,84617,347733	ACTB,ACTG1,CALR,CANX,TUBA1A,TUBA1B,TUBB6,TUBB2B
3_Member	WikiPathways	WP2359	Parkin-Ubiquitin Proteasomal System pathway	-6.77838	-4.78445	6/70	3309,3313,7846,10376,84617,347733	HSPA5,HSPA9,TUBA1A,TUBA1B,TUBB6,TUBB2B
3_Member	Reactome Gene Sets	R-HSA-2995410	Nuclear Envelope (NE) Reassembly	-6.59814	-4.61163	6/75	5518,5901,7846,10376,84617,347733	PPP2R1A,RAN,TUBA1A,TUBA1B,TUBB6,TUBB2B
3_Member	Reactome Gene Sets	R-HSA-9646399	Aggrephagy	-6.39904	-4.42965	5/43	7415,7846,10376,84617,347733	VCP,TUBA1A,TUBA1B,TUBB6,TUBB2B
3_Member	Reactome Gene Sets	R-HSA-9663891	Selective autophagy	-6.39813	-4.42965	6/81	7415,7416,7846,10376,84617,347733	VCP,VDAC1,TUBA1A,TUBA1B,TUBB6,TUBB2B
3_Member	Reactome Gene Sets	R-HSA-190840	Microtubule-dependent trafficking of connexons from Golgi to the plasma membrane	-6.3911	-4.4294	4/18	7846,10376,84617,347733	TUBA1A,TUBA1B,TUBB6,TUBB2B
3_Member	Reactome Gene Sets	R-HSA-1280218	Adaptive Immune System	-6.39104	-4.4294	14/763	801,805,808,811,821,1213,2923,3309,5518,7534,7846,10376,84617,347733	CALM1,CALM2,CALM3,CALR,CANX,CLTC,PDIA3,HSPA5,PPP2R1A,YWHAZ,TUBA1A,TUBA1B,TUBB6,TUBB2B
3_Member	Reactome Gene Sets	R-HSA-190872	Transport of connexons to the plasma membrane	-6.2896	-4.3418	4/19	7846,10376,84617,347733	TUBA1A,TUBA1B,TUBB6,TUBB2B
3_Member	Reactome Gene Sets	R-HSA-5663220	RHO GTPases Activate Formins	-6.21307	-4.26862	7/140	60,71,5518,7846,10376,84617,347733	ACTB,ACTG1,PPP2R1A,TUBA1A,TUBA1B,TUBB6,TUBB2B
3_Member	Reactome Gene Sets	R-HSA-389977	Post-chaperonin tubulin folding pathway	-6.01724	-4.08516	4/22	7846,10376,84617,347733	TUBA1A,TUBA1B,TUBB6,TUBB2B
3_Member	Reactome Gene Sets	R-HSA-9612973	Autophagy	-5.99173	-4.06368	7/151	1915,7415,7416,7846,10376,84617,347733	EEF1A1,VCP,VDAC1,TUBA1A,TUBA1B,TUBB6,TUBB2B
3_Member	Reactome Gene Sets	R-HSA-389960	Formation of tubulin folding intermediates by CCT/TriC	-5.78285	-3.86591	4/25	7846,10376,84617,347733	TUBA1A,TUBA1B,TUBB6,TUBB2B
3_Member	Reactome Gene Sets	R-HSA-199991	Membrane Trafficking	-5.67195	-3.76432	12/634	60,71,801,805,808,1213,2664,7534,7846,10376,84617,347733	ACTB,ACTG1,CALM1,CALM2,CALM3,CLTC,GDI1,YWHAZ,TUBA1A,TUBA1B,TUBB6,TUBB2B
3_Member	Reactome Gene Sets	R-HSA-389957	Prefoldin mediated transfer of substrate to CCT/TriC	-5.57719	-3.68612	4/28	60,7846,84617,347733	ACTB,TUBA1A,TUBB6,TUBB2B
3_Member	Reactome Gene Sets	R-HSA-9668328	Sealing of the nuclear envelope (NE) by ESCRT-III	-5.39407	-3.52741	4/31	7846,10376,84617,347733	TUBA1A,TUBA1B,TUBB6,TUBB2B
3_Member	Reactome Gene Sets	R-HSA-2132295	MHC class II antigen presentation	-5.33209	-3.47236	6/123	821,1213,7846,10376,84617,347733	CANX,CLTC,TUBA1A,TUBA1B,TUBB6,TUBB2B
3_Member	Reactome Gene Sets	R-HSA-190861	Gap junction assembly	-5.12753	-3.28663	4/36	7846,10376,84617,347733	TUBA1A,TUBA1B,TUBB6,TUBB2B
3_Member	Reactome Gene Sets	R-HSA-112314	Neurotransmitter receptors and postsynaptic signal transmission	-5.11221	-3.27393	7/205	801,805,808,7846,10376,84617,347733	CALM1,CALM2,CALM3,TUBA1A,TUBA1B,TUBB6,TUBB2B
3_Member	Reactome Gene Sets	R-HSA-1632852	Macroautophagy	-5.08085	-3.2485	6/136	7415,7416,7846,10376,84617,347733	VCP,VDAC1,TUBA1A,TUBA1B,TUBB6,TUBB2B
3_Member	Reactome Gene Sets	R-HSA-446203	Asparagine N-linked glycosylation	-4.9428	-3.1431	8/304	811,821,2923,7415,7846,10376,84617,347733	CALR,CANX,PDIA3,VCP,TUBA1A,TUBA1B,TUBB6,TUBB2B
3_Member	Reactome Gene Sets	R-HSA-9609736	Assembly and cell surface presentation of NMDA receptors	-4.898	-3.10443	4/41	7846,10376,84617,347733	TUBA1A,TUBA1B,TUBB6,TUBB2B
3_Member	Reactome Gene Sets	R-HSA-8955332	Carboxyterminal post-translational modifications of tubulin	-4.85569	-3.06681	4/42	7846,10376,84617,347733	TUBA1A,TUBA1B,TUBB6,TUBB2B
3_Member	Reactome Gene Sets	R-HSA-390466	Chaperonin-mediated protein folding	-4.77227	-3.00057	5/91	60,7846,10376,84617,347733	ACTB,TUBA1A,TUBA1B,TUBB6,TUBB2B
3_Member	Reactome Gene Sets	R-HSA-380320	Recruitment of NuMA to mitotic centrosomes	-4.70384	-2.9366	5/94	5518,7846,10376,84617,347733	PPP2R1A,TUBA1A,TUBA1B,TUBB6,TUBB2B
3_Member	Reactome Gene Sets	R-HSA-391251	Protein folding	-4.63772	-2.88145	5/97	60,7846,10376,84617,347733	ACTB,TUBA1A,TUBA1B,TUBB6,TUBB2B
3_Member	Reactome Gene Sets	R-HSA-983231	Factors involved in megakaryocyte development and platelet production	-4.55968	-2.81305	6/168	60,7846,8350,10376,84617,347733	ACTB,TUBA1A,H3C1,TUBA1B,TUBB6,TUBB2B
3_Member	Reactome Gene Sets	R-HSA-6811436	COPI-independent Golgi-to-ER retrograde traffic	-4.51728	-2.77591	4/51	7846,10376,84617,347733	TUBA1A,TUBA1B,TUBB6,TUBB2B
3_Member	Reactome Gene Sets	R-HSA-5620924	Intraflagellar transport	-4.41849	-2.69254	4/54	7846,10376,84617,347733	TUBA1A,TUBA1B,TUBB6,TUBB2B
3_Member	Reactome Gene Sets	R-HSA-3371497	HSP90 chaperone cycle for steroid hormone receptors (SHR)	-4.38685	-2.66392	4/55	7846,10376,84617,347733	TUBA1A,TUBA1B,TUBB6,TUBB2B
3_Member	Reactome Gene Sets	R-HSA-112315	Transmission across Chemical Synapses	-4.34367	-2.62672	7/270	801,805,808,7846,10376,84617,347733	CALM1,CALM2,CALM3,TUBA1A,TUBA1B,TUBB6,TUBB2B
3_Member	Reactome Gene Sets	R-HSA-983189	Kinesins	-4.26617	-2.55803	4/59	7846,10376,84617,347733	TUBA1A,TUBA1B,TUBB6,TUBB2B
3_Member	Reactome Gene Sets	R-HSA-9648025	EML4 and NUDC in mitotic spindle formation	-4.24659	-2.53942	5/117	5518,7846,10376,84617,347733	PPP2R1A,TUBA1A,TUBA1B,TUBB6,TUBB2B
3_Member	Reactome Gene Sets	R-HSA-2500257	Resolution of Sister Chromatid Cohesion	-4.09365	-2.41457	5/126	5518,7846,10376,84617,347733	PPP2R1A,TUBA1A,TUBA1B,TUBB6,TUBB2B
3_Member	Reactome Gene Sets	R-HSA-8852276	The role of GTSE1 in G2/M progression after G2 checkpoint	-3.81371	-2.18829	4/77	7846,10376,84617,347733	TUBA1A,TUBA1B,TUBB6,TUBB2B
3_Member	Reactome Gene Sets	R-HSA-5358351	Signaling by Hedgehog	-3.75148	-2.13947	5/149	7415,7846,10376,84617,347733	VCP,TUBA1A,TUBA1B,TUBB6,TUBB2B
3_Member	Reactome Gene Sets	R-HSA-68882	Mitotic Anaphase	-3.745	-2.13454	6/236	5518,5901,7846,10376,84617,347733	PPP2R1A,RAN,TUBA1A,TUBA1B,TUBB6,TUBB2B
3_Member	Reactome Gene Sets	R-HSA-2555396	Mitotic Metaphase and Anaphase	-3.73507	-2.12539	6/237	5518,5901,7846,10376,84617,347733	PPP2R1A,RAN,TUBA1A,TUBA1B,TUBB6,TUBB2B
3_Member	KEGG Pathway	hsa04540	Gap junction	-3.59008	-2.00591	4/88	7846,10376,84617,347733	TUBA1A,TUBA1B,TUBB6,TUBB2B
3_Member	KEGG Pathway	ko04540	Gap junction	-3.59008	-2.00591	4/88	7846,10376,84617,347733	TUBA1A,TUBA1B,TUBB6,TUBB2B
3_Member	KEGG Pathway	hsa04530	Tight junction	-3.48643	-1.918	5/170	60,71,5518,7846,10376	ACTB,ACTG1,PPP2R1A,TUBA1A,TUBA1B
3_Member	KEGG Pathway	ko04530	Tight junction	-3.48643	-1.918	5/170	60,71,5518,7846,10376	ACTB,ACTG1,PPP2R1A,TUBA1A,TUBA1B
3_Member	Reactome Gene Sets	R-HSA-6811434	COPI-dependent Golgi-to-ER retrograde traffic	-3.39477	-1.84153	4/99	7846,10376,84617,347733	TUBA1A,TUBA1B,TUBB6,TUBB2B
3_Member	Reactome Gene Sets	R-HSA-6807878	COPI-mediated anterograde transport	-3.3618	-1.81194	4/101	7846,10376,84617,347733	TUBA1A,TUBA1B,TUBB6,TUBB2B
3_Member	Reactome Gene Sets	R-HSA-2467813	Separation of Sister Chromatids	-3.25555	-1.71895	5/191	5518,7846,10376,84617,347733	PPP2R1A,TUBA1A,TUBA1B,TUBB6,TUBB2B
3_Member	Reactome Gene Sets	R-HSA-112316	Neuronal System	-3.23318	-1.70113	7/410	801,805,808,7846,10376,84617,347733	CALM1,CALM2,CALM3,TUBA1A,TUBA1B,TUBB6,TUBB2B
3_Member	Reactome Gene Sets	R-HSA-69275	G2/M Transition	-3.20477	-1.67658	5/196	5518,7846,10376,84617,347733	PPP2R1A,TUBA1A,TUBA1B,TUBB6,TUBB2B
3_Member	Reactome Gene Sets	R-HSA-453274	Mitotic G2-G2/M phases	-3.18487	-1.6643	5/198	5518,7846,10376,84617,347733	PPP2R1A,TUBA1A,TUBA1B,TUBB6,TUBB2B
3_Member	Reactome Gene Sets	R-HSA-5610787	Hedgehog 'off' state	-3.17778	-1.65847	4/113	7846,10376,84617,347733	TUBA1A,TUBA1B,TUBB6,TUBB2B
3_Member	Reactome Gene Sets	R-HSA-5617833	Cilium Assembly	-3.15544	-1.63925	5/201	5518,7846,10376,84617,347733	PPP2R1A,TUBA1A,TUBA1B,TUBB6,TUBB2B
3_Member	Reactome Gene Sets	R-HSA-68877	Mitotic Prometaphase	-3.1265	-1.61465	5/204	5518,7846,10376,84617,347733	PPP2R1A,TUBA1A,TUBA1B,TUBB6,TUBB2B
3_Member	Reactome Gene Sets	R-HSA-8856688	Golgi-to-ER retrograde transport	-2.91414	-1.43267	4/133	7846,10376,84617,347733	TUBA1A,TUBA1B,TUBB6,TUBB2B
3_Member	KEGG Pathway	hsa04210	Apoptosis	-2.85505	-1.38773	4/138	60,71,7846,10376	ACTB,ACTG1,TUBA1A,TUBA1B
3_Member	KEGG Pathway	ko04210	Apoptosis	-2.85505	-1.38773	4/138	60,71,7846,10376	ACTB,ACTG1,TUBA1A,TUBA1B
3_Member	Reactome Gene Sets	R-HSA-199977	ER to Golgi Anterograde Transport	-2.68084	-1.24207	4/154	7846,10376,84617,347733	TUBA1A,TUBA1B,TUBB6,TUBB2B
3_Member	Reactome Gene Sets	R-HSA-948021	Transport to the Golgi and subsequent modification	-2.39484	-1.00343	4/185	7846,10376,84617,347733	TUBA1A,TUBA1B,TUBB6,TUBB2B
3_Member	GO Biological Processes	GO:0051301	cell division	-2.29972	-0.922569	7/600	801,805,808,1213,5901,7846,10376	CALM1,CALM2,CALM3,CLTC,RAN,TUBA1A,TUBA1B
3_Member	GO Biological Processes	GO:0000226	microtubule cytoskeleton organization	-2.26135	-0.894923	7/610	1213,5901,7415,7846,10376,84617,347733	CLTC,RAN,VCP,TUBA1A,TUBA1B,TUBB6,TUBB2B
3_Member	Reactome Gene Sets	R-HSA-6811442	Intra-Golgi and retrograde Golgi-to-ER traffic	-2.26033	-0.894785	4/202	7846,10376,84617,347733	TUBA1A,TUBA1B,TUBB6,TUBB2B
4_Summary	Reactome Gene Sets	R-HSA-109582	Hemostasis	-11.3224	-8.99637	18/621	60,302,308,801,805,808,3309,4282,5518,5660,6647,7534,7846,8350,8407,10376,84617,347733,1915,1938,7415,1152,54145,513,811,1917,2664,3184,3939,5052,7001,71,5245,1654,3315,7345,9555,11331,70,1213,6421,9349,7184,7416,30968,3945,1808,3014,55506,506,7425,498,2023,2821,7167,396,1660,3329,2194,6194,6201,3313,10155,821,3028	ACTB,ANXA2,ANXA5,CALM1,CALM2,CALM3,HSPA5,MIF,PPP2R1A,PSAP,SOD1,YWHAZ,TUBA1A,H3C1,TAGLN2,TUBA1B,TUBB6,TUBB2B,EEF1A1,EEF2,VCP,CKB,H2BS1,ATP5F1D,CALR,EEF1A2,GDI1,HNRNPD,LDHA,PRDX1,PRDX2,ACTG1,PHB,DDX3X,HSPB1,UCHL1,MACROH2A1,PHB2,ACTC1,CLTC,SFPQ,RPL23,HSP90B1,VDAC1,STOML2,LDHB,DPYSL2,H2AX,MACROH2A2,ATP5F1B,VGF,ATP5F1A,ENO1,GPI,TPI1,ARHGDIA,DHX9,HSPD1,FASN,RPS6,RPS7,HSPA9,TRIM28,CANX,HSD17B10
4_Member	Reactome Gene Sets	R-HSA-109582	Hemostasis	-11.3224	-8.99637	18/621	60,302,308,801,805,808,3309,4282,5518,5660,6647,7534,7846,8350,8407,10376,84617,347733	ACTB,ANXA2,ANXA5,CALM1,CALM2,CALM3,HSPA5,MIF,PPP2R1A,PSAP,SOD1,YWHAZ,TUBA1A,H3C1,TAGLN2,TUBA1B,TUBB6,TUBB2B
4_Member	Reactome Gene Sets	R-HSA-8876725	Protein methylation	-10.4005	-8.10554	6/19	801,805,808,1915,1938,7415	CALM1,CALM2,CALM3,EEF1A1,EEF2,VCP
4_Member	GO Biological Processes	GO:0021762	substantia nigra development	-9.84002	-7.56696	7/43	60,801,805,808,1152,3309,54145	ACTB,CALM1,CALM2,CALM3,CKB,HSPA5,H2BS1
4_Member	GO Biological Processes	GO:0010035	response to inorganic substance	-9.19374	-6.98354	15/542	513,801,805,808,811,1917,1938,2664,3184,3309,3939,5052,6647,7001,7415	ATP5F1D,CALM1,CALM2,CALM3,CALR,EEF1A2,EEF2,GDI1,HNRNPD,HSPA5,LDHA,PRDX1,SOD1,PRDX2,VCP
4_Member	GO Biological Processes	GO:0048857	neural nucleus development	-8.78227	-6.61319	7/60	60,801,805,808,1152,3309,54145	ACTB,CALM1,CALM2,CALM3,CKB,HSPA5,H2BS1
4_Member	Reactome Gene Sets	R-HSA-6802946	Signaling by moderate kinase activity BRAF mutants	-7.83715	-5.74018	6/47	60,71,801,805,808,5245	ACTB,ACTG1,CALM1,CALM2,CALM3,PHB
4_Member	Reactome Gene Sets	R-HSA-6802949	Signaling by RAS mutants	-7.83715	-5.74018	6/47	60,71,801,805,808,5245	ACTB,ACTG1,CALM1,CALM2,CALM3,PHB
4_Member	Reactome Gene Sets	R-HSA-6802955	Paradoxical activation of RAF signaling by kinase inactive BRAF	-7.83715	-5.74018	6/47	60,71,801,805,808,5245	ACTB,ACTG1,CALM1,CALM2,CALM3,PHB
4_Member	Reactome Gene Sets	R-HSA-9649948	Signaling downstream of RAS mutants	-7.83715	-5.74018	6/47	60,71,801,805,808,5245	ACTB,ACTG1,CALM1,CALM2,CALM3,PHB
4_Member	Reactome Gene Sets	R-HSA-114608	Platelet degranulation	-7.76089	-5.66864	8/129	308,801,805,808,3309,5660,6647,8407	ANXA5,CALM1,CALM2,CALM3,HSPA5,PSAP,SOD1,TAGLN2
4_Member	GO Biological Processes	GO:0030901	midbrain development	-7.67081	-5.58785	7/86	60,801,805,808,1152,3309,54145	ACTB,CALM1,CALM2,CALM3,CKB,HSPA5,H2BS1
4_Member	Reactome Gene Sets	R-HSA-76005	Response to elevated platelet cytosolic Ca2+	-7.63128	-5.5529	8/134	308,801,805,808,3309,5660,6647,8407	ANXA5,CALM1,CALM2,CALM3,HSPA5,PSAP,SOD1,TAGLN2
4_Member	Reactome Gene Sets	R-HSA-5673000	RAF activation	-6.79779	-4.8001	5/36	801,805,808,5245,5518	CALM1,CALM2,CALM3,PHB,PPP2R1A
4_Member	GO Biological Processes	GO:0071900	regulation of protein serine/threonine kinase activity	-6.78405	-4.78825	12/497	60,801,805,808,1654,3315,5518,6647,7001,7345,9555,11331	ACTB,CALM1,CALM2,CALM3,DDX3X,HSPB1,PPP2R1A,SOD1,PRDX2,UCHL1,MACROH2A1,PHB2
4_Member	Reactome Gene Sets	R-HSA-76002	Platelet activation, signaling and aggregation	-6.44439	-4.46698	9/263	308,801,805,808,3309,5660,6647,7534,8407	ANXA5,CALM1,CALM2,CALM3,HSPA5,PSAP,SOD1,YWHAZ,TAGLN2
4_Member	Reactome Gene Sets	R-HSA-9656223	Signaling by RAF1 mutants	-6.39904	-4.42965	5/43	60,71,801,805,808	ACTB,ACTG1,CALM1,CALM2,CALM3
4_Member	GO Biological Processes	GO:0051343	positive regulation of cyclic-nucleotide phosphodiesterase activity	-6.39088	-4.4294	3/5	801,805,808	CALM1,CALM2,CALM3
4_Member	Reactome Gene Sets	R-HSA-6802957	Oncogenic MAPK signaling	-6.30401	-4.35113	6/84	60,71,801,805,808,5245	ACTB,ACTG1,CALM1,CALM2,CALM3,PHB
4_Member	Reactome Gene Sets	R-HSA-111957	Cam-PDE 1 activation	-6.09095	-4.15477	3/6	801,805,808	CALM1,CALM2,CALM3
4_Member	Reactome Gene Sets	R-HSA-9022535	Loss of phosphorylation of MECP2 at T308	-6.09095	-4.15477	3/6	801,805,808	CALM1,CALM2,CALM3
4_Member	Reactome Gene Sets	R-HSA-4420097	VEGFA-VEGFR2 Pathway	-5.88185	-3.9554	6/99	60,71,801,805,808,3315	ACTB,ACTG1,CALM1,CALM2,CALM3,HSPB1
4_Member	WikiPathways	WP289	Myometrial Relaxation and Contraction Pathways	-5.85981	-3.93496	7/158	60,70,71,801,805,808,7534	ACTB,ACTC1,ACTG1,CALM1,CALM2,CALM3,YWHAZ
4_Member	Reactome Gene Sets	R-HSA-180024	DARPP-32 events	-5.71146	-3.80229	4/26	801,805,808,5518	CALM1,CALM2,CALM3,PPP2R1A
4_Member	Reactome Gene Sets	R-HSA-194138	Signaling by VEGF	-5.66037	-3.75579	6/108	60,71,801,805,808,3315	ACTB,ACTG1,CALM1,CALM2,CALM3,HSPB1
4_Member	GO Biological Processes	GO:0060316	positive regulation of ryanodine-sensitive calcium-release channel activity	-5.64599	-3.74596	3/8	801,805,808	CALM1,CALM2,CALM3
4_Member	GO Biological Processes	GO:0031954	positive regulation of protein autophosphorylation	-5.64298	-3.74596	4/27	801,805,808,1654	CALM1,CALM2,CALM3,DDX3X
4_Member	GO Biological Processes	GO:1901844	regulation of cell communication by electrical coupling involved in cardiac conduction	-5.471	-3.58725	3/9	801,805,808	CALM1,CALM2,CALM3
4_Member	Reactome Gene Sets	R-HSA-9619229	Activation of RAC1 downstream of NMDARs	-5.471	-3.58725	3/9	801,805,808	CALM1,CALM2,CALM3
4_Member	GO Biological Processes	GO:0010564	regulation of cell cycle process	-5.44791	-3.56849	13/789	801,805,808,811,1213,1654,4282,5518,6421,7846,9349,9555,11331	CALM1,CALM2,CALM3,CALR,CLTC,DDX3X,MIF,PPP2R1A,SFPQ,TUBA1A,RPL23,MACROH2A1,PHB2
4_Member	Reactome Gene Sets	R-HSA-6802952	Signaling by BRAF and RAF fusions	-5.42627	-3.55258	5/67	60,71,801,805,808	ACTB,ACTG1,CALM1,CALM2,CALM3
4_Member	GO Biological Processes	GO:0010038	response to metal ion	-5.39995	-3.52767	9/352	513,801,805,808,811,2664,3184,3309,6647	ATP5F1D,CALM1,CALM2,CALM3,CALR,GDI1,HNRNPD,HSPA5,SOD1
4_Member	GO Biological Processes	GO:0045859	regulation of protein kinase activity	-5.39449	-3.52741	13/798	60,801,805,808,1654,3315,5245,5518,6647,7001,7345,9555,11331	ACTB,CALM1,CALM2,CALM3,DDX3X,HSPB1,PHB,PPP2R1A,SOD1,PRDX2,UCHL1,MACROH2A1,PHB2
4_Member	Reactome Gene Sets	R-HSA-5339562	Uptake and actions of bacterial toxins	-5.39407	-3.52741	4/31	801,805,808,1938	CALM1,CALM2,CALM3,EEF2
4_Member	GO Biological Processes	GO:0051342	regulation of cyclic-nucleotide phosphodiesterase activity	-5.31719	-3.46292	3/10	801,805,808	CALM1,CALM2,CALM3
4_Member	Reactome Gene Sets	R-HSA-442729	CREB1 phosphorylation through the activation of CaMKII/CaMKK/CaMKIV cascasde	-5.31719	-3.46292	3/10	801,805,808	CALM1,CALM2,CALM3
4_Member	Reactome Gene Sets	R-HSA-2025928	Calcineurin activates NFAT	-5.17999	-3.33379	3/11	801,805,808	CALM1,CALM2,CALM3
4_Member	GO Biological Processes	GO:0060315	negative regulation of ryanodine-sensitive calcium-release channel activity	-5.05615	-3.23556	3/12	801,805,808	CALM1,CALM2,CALM3
4_Member	Reactome Gene Sets	R-HSA-111932	CaMK IV-mediated phosphorylation of CREB	-5.05615	-3.23556	3/12	801,805,808	CALM1,CALM2,CALM3
4_Member	Reactome Gene Sets	R-HSA-1474151	Tetrahydrobiopterin (BH4) synthesis, recycling, salvage and regulation	-5.05615	-3.23556	3/12	801,805,808	CALM1,CALM2,CALM3
4_Member	Reactome Gene Sets	R-HSA-451306	Ionotropic activity of kainate receptors	-5.05615	-3.23556	3/12	801,805,808	CALM1,CALM2,CALM3
4_Member	Reactome Gene Sets	R-HSA-451308	Activation of Ca-permeable Kainate Receptor	-5.05615	-3.23556	3/12	801,805,808	CALM1,CALM2,CALM3
4_Member	KEGG Pathway	ko05418	Fluid shear stress and atherosclerosis	-4.97356	-3.16191	6/142	60,71,801,805,808,7184	ACTB,ACTG1,CALM1,CALM2,CALM3,HSP90B1
4_Member	GO Biological Processes	GO:0005513	detection of calcium ion	-4.9433	-3.1431	3/13	801,805,808	CALM1,CALM2,CALM3
4_Member	Reactome Gene Sets	R-HSA-203615	eNOS activation	-4.9433	-3.1431	3/13	801,805,808	CALM1,CALM2,CALM3
4_Member	Reactome Gene Sets	R-HSA-425561	Sodium/Calcium exchangers	-4.9433	-3.1431	3/13	801,805,808	CALM1,CALM2,CALM3
4_Member	Reactome Gene Sets	R-HSA-5210891	Uptake and function of anthrax toxins	-4.9433	-3.1431	3/13	801,805,808	CALM1,CALM2,CALM3
4_Member	Reactome Gene Sets	R-HSA-5607763	CLEC7A (Dectin-1) induces NFAT activation	-4.9433	-3.1431	3/13	801,805,808	CALM1,CALM2,CALM3
4_Member	GO Biological Processes	GO:0070588	calcium ion transmembrane transport	-4.9428	-3.1431	8/304	302,801,805,808,5245,7416,11331,30968	ANXA2,CALM1,CALM2,CALM3,PHB,VDAC1,PHB2,STOML2
4_Member	GO Biological Processes	GO:1903170	negative regulation of calcium ion transmembrane transport	-4.94142	-3.1431	4/40	801,805,808,7416	CALM1,CALM2,CALM3,VDAC1
4_Member	Reactome Gene Sets	R-HSA-445355	Smooth Muscle Contraction	-4.94142	-3.1431	4/40	302,801,805,808	ANXA2,CALM1,CALM2,CALM3
4_Member	WikiPathways	WP500	Glycogen Synthesis and Degradation	-4.94142	-3.1431	4/40	801,805,808,5518	CALM1,CALM2,CALM3,PPP2R1A
4_Member	GO Biological Processes	GO:0051592	response to calcium ion	-4.90473	-3.10879	6/146	801,805,808,2664,3184,3309	CALM1,CALM2,CALM3,GDI1,HNRNPD,HSPA5
4_Member	KEGG Pathway	hsa05418	Fluid shear stress and atherosclerosis	-4.87109	-3.07869	6/148	60,71,801,805,808,7184	ACTB,ACTG1,CALM1,CALM2,CALM3,HSP90B1
4_Member	WikiPathways	WP2636	Common Pathways Underlying Drug Addiction	-4.85569	-3.06681	4/42	60,71,801,805	ACTB,ACTG1,CALM1,CALM2
4_Member	GO Biological Processes	GO:0010649	regulation of cell communication by electrical coupling	-4.83967	-3.06118	3/14	801,805,808	CALM1,CALM2,CALM3
4_Member	GO Biological Processes	GO:0051280	negative regulation of release of sequestered calcium ion into cytosol	-4.83967	-3.06118	3/14	801,805,808	CALM1,CALM2,CALM3
4_Member	Reactome Gene Sets	R-HSA-418359	Reduction of cytosolic Ca++ levels	-4.83967	-3.06118	3/14	801,805,808	CALM1,CALM2,CALM3
4_Member	Reactome Gene Sets	R-HSA-442720	CREB1 phosphorylation through the activation of Adenylate Cyclase	-4.83967	-3.06118	3/14	801,805,808	CALM1,CALM2,CALM3
4_Member	Reactome Gene Sets	R-HSA-9005891	Loss of function of MECP2 in Rett syndrome	-4.83967	-3.06118	3/14	801,805,808	CALM1,CALM2,CALM3
4_Member	Reactome Gene Sets	R-HSA-9005895	Pervasive developmental disorders	-4.83967	-3.06118	3/14	801,805,808	CALM1,CALM2,CALM3
4_Member	Reactome Gene Sets	R-HSA-9675151	Disorders of Developmental Biology	-4.83967	-3.06118	3/14	801,805,808	CALM1,CALM2,CALM3
4_Member	Reactome Gene Sets	R-HSA-9697154	Disorders of Nervous System Development	-4.83967	-3.06118	3/14	801,805,808	CALM1,CALM2,CALM3
4_Member	KEGG Pathway	ko04921	Oxytocin signaling pathway	-4.80526	-3.02904	6/152	60,71,801,805,808,1938	ACTB,ACTG1,CALM1,CALM2,CALM3,EEF2
4_Member	Reactome Gene Sets	R-HSA-5683057	MAPK family signaling cascades	-4.73399	-2.96452	8/325	60,71,801,805,808,3315,5245,5518	ACTB,ACTG1,CALM1,CALM2,CALM3,HSPB1,PHB,PPP2R1A
4_Member	KEGG Pathway	hsa04921	Oxytocin signaling pathway	-4.66382	-2.8988	6/161	60,71,801,805,808,1938	ACTB,ACTG1,CALM1,CALM2,CALM3,EEF2
4_Member	GO Biological Processes	GO:0031952	regulation of protein autophosphorylation	-4.65911	-2.89739	4/47	801,805,808,1654	CALM1,CALM2,CALM3,DDX3X
4_Member	GO Biological Processes	GO:0051284	positive regulation of sequestering of calcium ion	-4.65478	-2.89633	3/16	801,805,808	CALM1,CALM2,CALM3
4_Member	Reactome Gene Sets	R-HSA-202131	Metabolism of nitric oxide: NOS3 activation and regulation	-4.57156	-2.82386	3/17	801,805,808	CALM1,CALM2,CALM3
4_Member	Reactome Gene Sets	R-HSA-70221	Glycogen breakdown (glycogenolysis)	-4.57156	-2.82386	3/17	801,805,808	CALM1,CALM2,CALM3
4_Member	WikiPathways	WP4962	Airway smooth muscle cell contraction	-4.57156	-2.82386	3/17	801,805,2664	CALM1,CALM2,GDI1
4_Member	KEGG Pathway	ko04922	Glucagon signaling pathway	-4.51185	-2.77257	5/103	801,805,808,3939,3945	CALM1,CALM2,CALM3,LDHA,LDHB
4_Member	GO Biological Processes	GO:0010523	negative regulation of calcium ion transport into cytosol	-4.49347	-2.75834	3/18	801,805,808	CALM1,CALM2,CALM3
4_Member	KEGG Pathway	hsa04922	Glucagon signaling pathway	-4.43226	-2.70225	5/107	801,805,808,3939,3945	CALM1,CALM2,CALM3,LDHA,LDHB
4_Member	GO Biological Processes	GO:0007420	brain development	-4.43043	-2.70144	11/710	60,801,805,808,1152,1808,3014,3184,3309,54145,55506	ACTB,CALM1,CALM2,CALM3,CKB,DPYSL2,H2AX,HNRNPD,HSPA5,H2BS1,MACROH2A2
4_Member	Reactome Gene Sets	R-HSA-2151201	Transcriptional activation of mitochondrial biogenesis	-4.35582	-2.63589	4/56	506,801,805,808	ATP5F1B,CALM1,CALM2,CALM3
4_Member	Reactome Gene Sets	R-HSA-163615	PKA activation	-4.35045	-2.63251	3/20	801,805,808	CALM1,CALM2,CALM3
4_Member	Reactome Gene Sets	R-HSA-8978934	Metabolism of cofactors	-4.35045	-2.63251	3/20	801,805,808	CALM1,CALM2,CALM3
4_Member	GO Biological Processes	GO:0010801	negative regulation of peptidyl-threonine phosphorylation	-4.2846	-2.57452	3/21	801,805,808	CALM1,CALM2,CALM3
4_Member	GO Biological Processes	GO:0032516	positive regulation of phosphoprotein phosphatase activity	-4.2846	-2.57452	3/21	801,805,808	CALM1,CALM2,CALM3
4_Member	Reactome Gene Sets	R-HSA-442982	Ras activation upon Ca2+ influx through NMDA receptor	-4.2846	-2.57452	3/21	801,805,808	CALM1,CALM2,CALM3
4_Member	Reactome Gene Sets	R-HSA-5218921	VEGFR2 mediated cell proliferation	-4.2846	-2.57452	3/21	801,805,808	CALM1,CALM2,CALM3
4_Member	Reactome Gene Sets	R-HSA-5673001	RAF/MAP kinase cascade	-4.24413	-2.53792	7/280	60,71,801,805,808,5245,5518	ACTB,ACTG1,CALM1,CALM2,CALM3,PHB,PPP2R1A
4_Member	GO Biological Processes	GO:0010881	regulation of cardiac muscle contraction by regulation of the release of sequestered calcium ion	-4.22203	-2.52253	3/22	801,805,808	CALM1,CALM2,CALM3
4_Member	Reactome Gene Sets	R-HSA-111931	PKA-mediated phosphorylation of CREB	-4.22203	-2.52253	3/22	801,805,808	CALM1,CALM2,CALM3
4_Member	Reactome Gene Sets	R-HSA-438066	Unblocking of NMDA receptors, glutamate binding and activation	-4.22203	-2.52253	3/22	801,805,808	CALM1,CALM2,CALM3
4_Member	Reactome Gene Sets	R-HSA-9617324	Negative regulation of NMDA receptor-mediated neuronal transmission	-4.22203	-2.52253	3/22	801,805,808	CALM1,CALM2,CALM3
4_Member	GO Biological Processes	GO:0043666	regulation of phosphoprotein phosphatase activity	-4.21152	-2.51457	5/119	801,805,808,5518,7184	CALM1,CALM2,CALM3,PPP2R1A,HSP90B1
4_Member	GO Biological Processes	GO:0051208	sequestering of calcium ion	-4.21152	-2.51457	5/119	801,805,808,811,7184	CALM1,CALM2,CALM3,CALR,HSP90B1
4_Member	GO Biological Processes	GO:0060322	head development	-4.21123	-2.51457	11/751	60,801,805,808,1152,1808,3014,3184,3309,54145,55506	ACTB,CALM1,CALM2,CALM3,CKB,DPYSL2,H2AX,HNRNPD,HSPA5,H2BS1,MACROH2A2
4_Member	GO Biological Processes	GO:0051926	negative regulation of calcium ion transport	-4.20906	-2.51335	4/61	801,805,808,7416	CALM1,CALM2,CALM3,VDAC1
4_Member	Reactome Gene Sets	R-HSA-5684996	MAPK1/MAPK3 signaling	-4.18632	-2.49248	7/286	60,71,801,805,808,5245,5518	ACTB,ACTG1,CALM1,CALM2,CALM3,PHB,PPP2R1A
4_Member	Reactome Gene Sets	R-HSA-9006934	Signaling by Receptor Tyrosine Kinases	-4.15832	-2.46915	9/506	60,71,801,805,808,1213,3315,5518,7425	ACTB,ACTG1,CALM1,CALM2,CALM3,CLTC,HSPB1,PPP2R1A,VGF
4_Member	Reactome Gene Sets	R-HSA-5663202	Diseases of signal transduction by growth factor receptors and second messengers	-4.13583	-2.44851	8/395	60,71,801,805,808,5245,5518,7415	ACTB,ACTG1,CALM1,CALM2,CALM3,PHB,PPP2R1A,VCP
4_Member	KEGG Pathway	hsa04114	Oocyte meiosis	-4.12659	-2.44111	5/124	801,805,808,5518,7534	CALM1,CALM2,CALM3,PPP2R1A,YWHAZ
4_Member	KEGG Pathway	ko04114	Oocyte meiosis	-4.12659	-2.44111	5/124	801,805,808,5518,7534	CALM1,CALM2,CALM3,PPP2R1A,YWHAZ
4_Member	GO Biological Processes	GO:0098662	inorganic cation transmembrane transport	-4.11965	-2.4351	11/769	302,498,506,513,801,805,808,5245,7416,11331,30968	ANXA2,ATP5F1A,ATP5F1B,ATP5F1D,CALM1,CALM2,CALM3,PHB,VDAC1,PHB2,STOML2
4_Member	Reactome Gene Sets	R-HSA-5627123	RHO GTPases activate PAKs	-4.10554	-2.42464	3/24	801,805,808	CALM1,CALM2,CALM3
4_Member	Reactome Gene Sets	R-HSA-9620244	Long-term potentiation	-4.10554	-2.42464	3/24	801,805,808	CALM1,CALM2,CALM3
4_Member	Reactome Gene Sets	R-HSA-71387	Metabolism of carbohydrates	-4.10216	-2.42217	7/295	801,805,808,2023,2821,5518,7167	CALM1,CALM2,CALM3,ENO1,GPI,PPP2R1A,TPI1
4_Member	GO Biological Processes	GO:0051345	positive regulation of hydrolase activity	-4.06993	-2.39536	11/779	396,801,805,808,1654,1660,2664,3329,5245,7415,11331	ARHGDIA,CALM1,CALM2,CALM3,DDX3X,DHX9,GDI1,HSPD1,PHB,VCP,PHB2
4_Member	GO Biological Processes	GO:0002576	platelet degranulation	-4.06128	-2.38761	5/128	308,801,5660,6647,8407	ANXA5,CALM1,PSAP,SOD1,TAGLN2
4_Member	GO Biological Processes	GO:0086064	cell communication by electrical coupling involved in cardiac conduction	-4.05112	-2.3819	3/25	801,805,808	CALM1,CALM2,CALM3
4_Member	GO Biological Processes	GO:0051651	maintenance of location in cell	-4.03256	-2.36746	6/209	801,805,808,811,3309,7184	CALM1,CALM2,CALM3,CALR,HSPA5,HSP90B1
4_Member	GO Biological Processes	GO:0006816	calcium ion transport	-4.031	-2.36707	8/409	302,801,805,808,5245,7416,11331,30968	ANXA2,CALM1,CALM2,CALM3,PHB,VDAC1,PHB2,STOML2
4_Member	GO Biological Processes	GO:0060314	regulation of ryanodine-sensitive calcium-release channel activity	-3.99897	-2.33765	3/26	801,805,808	CALM1,CALM2,CALM3
4_Member	GO Biological Processes	GO:0010882	regulation of cardiac muscle contraction by calcium ion signaling	-3.94891	-2.29365	3/27	801,805,808	CALM1,CALM2,CALM3
4_Member	Reactome Gene Sets	R-HSA-9648002	RAS processing	-3.94891	-2.29365	3/27	801,805,808	CALM1,CALM2,CALM3
4_Member	GO Biological Processes	GO:0071902	positive regulation of protein serine/threonine kinase activity	-3.93375	-2.27934	7/314	801,805,808,1654,6647,7001,11331	CALM1,CALM2,CALM3,DDX3X,SOD1,PRDX2,PHB2
4_Member	KEGG Pathway	hsa04910	Insulin signaling pathway	-3.90731	-2.25738	5/138	801,805,808,2194,6194	CALM1,CALM2,CALM3,FASN,RPS6
4_Member	KEGG Pathway	ko04910	Insulin signaling pathway	-3.90731	-2.25738	5/138	801,805,808,2194,6194	CALM1,CALM2,CALM3,FASN,RPS6
4_Member	Reactome Gene Sets	R-HSA-1855204	Synthesis of IP3 and IP4 in the cytosol	-3.90079	-2.25738	3/28	801,805,808	CALM1,CALM2,CALM3
4_Member	KEGG Pathway	ko04744	Phototransduction	-3.90079	-2.25738	3/28	801,805,808	CALM1,CALM2,CALM3
4_Member	GO Biological Processes	GO:0051347	positive regulation of transferase activity	-3.87793	-2.23535	10/681	801,805,808,1654,1917,3184,5245,6647,7001,11331	CALM1,CALM2,CALM3,DDX3X,EEF1A2,HNRNPD,PHB,SOD1,PRDX2,PHB2
4_Member	KEGG Pathway	ko04971	Gastric acid secretion	-3.85805	-2.22096	4/75	60,801,805,808	ACTB,CALM1,CALM2,CALM3
4_Member	GO Biological Processes	GO:0010880	regulation of release of sequestered calcium ion into cytosol by sarcoplasmic reticulum	-3.85446	-2.22096	3/29	801,805,808	CALM1,CALM2,CALM3
4_Member	Reactome Gene Sets	R-HSA-442742	CREB1 phosphorylation through NMDA receptor-mediated activation of RAS signaling	-3.85446	-2.22096	3/29	801,805,808	CALM1,CALM2,CALM3
4_Member	Reactome Gene Sets	R-HSA-5218920	VEGFR2 mediated vascular permeability	-3.85446	-2.22096	3/29	801,805,808	CALM1,CALM2,CALM3
4_Member	Reactome Gene Sets	R-HSA-8982491	Glycogen metabolism	-3.85446	-2.22096	3/29	801,805,808	CALM1,CALM2,CALM3
4_Member	GO Biological Processes	GO:0035304	regulation of protein dephosphorylation	-3.84912	-2.21715	5/142	801,805,808,5518,7184	CALM1,CALM2,CALM3,PPP2R1A,HSP90B1
4_Member	GO Biological Processes	GO:0031400	negative regulation of protein modification process	-3.84903	-2.21715	9/556	801,805,808,3315,5518,6201,7345,9349,9555	CALM1,CALM2,CALM3,HSPB1,PPP2R1A,RPS7,UCHL1,RPL23,MACROH2A1
4_Member	KEGG Pathway	hsa04971	Gastric acid secretion	-3.83572	-2.20547	4/76	60,801,805,808	ACTB,CALM1,CALM2,CALM3
4_Member	KEGG Pathway	ko04261	Adrenergic signaling in cardiomyocytes	-3.82069	-2.19124	5/144	70,801,805,808,5518	ACTC1,CALM1,CALM2,CALM3,PPP2R1A
4_Member	Reactome Gene Sets	R-HSA-9009391	Extra-nuclear estrogen signaling	-3.81371	-2.18829	4/77	801,805,808,3315	CALM1,CALM2,CALM3,HSPB1
4_Member	GO Biological Processes	GO:0001975	response to amphetamine	-3.8098	-2.18758	3/30	801,808,6647	CALM1,CALM3,SOD1
4_Member	GO Biological Processes	GO:0010800	positive regulation of peptidyl-threonine phosphorylation	-3.8098	-2.18758	3/30	801,805,808	CALM1,CALM2,CALM3
4_Member	Reactome Gene Sets	R-HSA-418360	Platelet calcium homeostasis	-3.8098	-2.18758	3/30	801,805,808	CALM1,CALM2,CALM3
4_Member	KEGG Pathway	hsa04261	Adrenergic signaling in cardiomyocytes	-3.77885	-2.16137	5/147	70,801,805,808,5518	ACTC1,CALM1,CALM2,CALM3,PPP2R1A
4_Member	GO Biological Processes	GO:0010644	cell communication by electrical coupling	-3.72504	-2.11997	3/32	801,805,808	CALM1,CALM2,CALM3
4_Member	Reactome Gene Sets	R-HSA-451326	Activation of kainate receptors upon glutamate binding	-3.72504	-2.11997	3/32	801,805,808	CALM1,CALM2,CALM3
4_Member	Reactome Gene Sets	R-HSA-983695	Antigen activates B Cell Receptor (BCR) leading to generation of second messengers	-3.72504	-2.11997	3/32	801,805,808	CALM1,CALM2,CALM3
4_Member	KEGG Pathway	hsa04744	Phototransduction	-3.72504	-2.11997	3/32	801,805,808	CALM1,CALM2,CALM3
4_Member	WikiPathways	WP536	Calcium Regulation in the Cardiac Cell	-3.71117	-2.10762	5/152	801,805,808,811,7534	CALM1,CALM2,CALM3,CALR,YWHAZ
4_Member	GO Biological Processes	GO:0010922	positive regulation of phosphatase activity	-3.68474	-2.08725	3/33	801,805,808	CALM1,CALM2,CALM3
4_Member	GO Biological Processes	GO:0014808	release of sequestered calcium ion into cytosol by sarcoplasmic reticulum	-3.68474	-2.08725	3/33	801,805,808	CALM1,CALM2,CALM3
4_Member	Reactome Gene Sets	R-HSA-2871809	FCERI mediated Ca+2 mobilization	-3.68474	-2.08725	3/33	801,805,808	CALM1,CALM2,CALM3
4_Member	Reactome Gene Sets	R-HSA-9022692	Regulation of MECP2 expression and activity	-3.68474	-2.08725	3/33	801,805,808	CALM1,CALM2,CALM3
4_Member	GO Biological Processes	GO:1901020	negative regulation of calcium ion transmembrane transporter activity	-3.64572	-2.0542	3/34	801,805,808	CALM1,CALM2,CALM3
4_Member	GO Biological Processes	GO:1903514	release of sequestered calcium ion into cytosol by endoplasmic reticulum	-3.64572	-2.0542	3/34	801,805,808	CALM1,CALM2,CALM3
4_Member	Reactome Gene Sets	R-HSA-5576892	Phase 0 - rapid depolarisation	-3.64572	-2.0542	3/34	801,805,808	CALM1,CALM2,CALM3
4_Member	GO Biological Processes	GO:0006936	muscle contraction	-3.62974	-2.03896	7/352	70,801,805,808,1938,2023,6647	ACTC1,CALM1,CALM2,CALM3,EEF2,ENO1,SOD1
4_Member	GO Biological Processes	GO:0006937	regulation of muscle contraction	-3.59531	-2.00822	5/161	801,805,808,2023,6647	CALM1,CALM2,CALM3,ENO1,SOD1
4_Member	GO Biological Processes	GO:1904063	negative regulation of cation transmembrane transport	-3.59008	-2.00591	4/88	801,805,808,7416	CALM1,CALM2,CALM3,VDAC1
4_Member	Reactome Gene Sets	R-HSA-418346	Platelet homeostasis	-3.59008	-2.00591	4/88	801,805,808,5518	CALM1,CALM2,CALM3,PPP2R1A
4_Member	GO Biological Processes	GO:0033674	positive regulation of kinase activity	-3.58774	-2.0043	9/603	801,805,808,1654,1917,5245,6647,7001,11331	CALM1,CALM2,CALM3,DDX3X,EEF1A2,PHB,SOD1,PRDX2,PHB2
4_Member	GO Biological Processes	GO:0001933	negative regulation of protein phosphorylation	-3.54884	-1.96974	7/363	801,805,808,3315,5518,7345,9555	CALM1,CALM2,CALM3,HSPB1,PPP2R1A,UCHL1,MACROH2A1
4_Member	GO Biological Processes	GO:1901021	positive regulation of calcium ion transmembrane transporter activity	-3.53558	-1.96078	3/37	801,805,808	CALM1,CALM2,CALM3
4_Member	Reactome Gene Sets	R-HSA-111933	Calmodulin induced events	-3.53558	-1.96078	3/37	801,805,808	CALM1,CALM2,CALM3
4_Member	Reactome Gene Sets	R-HSA-111997	CaM pathway	-3.53558	-1.96078	3/37	801,805,808	CALM1,CALM2,CALM3
4_Member	Reactome Gene Sets	R-HSA-2514859	Inactivation, recovery and regulation of the phototransduction cascade	-3.53558	-1.96078	3/37	801,805,808	CALM1,CALM2,CALM3
4_Member	GO Biological Processes	GO:0030001	metal ion transport	-3.52173	-1.94835	8/486	302,801,805,808,5245,7416,11331,30968	ANXA2,CALM1,CALM2,CALM3,PHB,VDAC1,PHB2,STOML2
4_Member	Reactome Gene Sets	R-HSA-111885	Opioid Signalling	-3.51615	-1.94419	4/92	801,805,808,5518	CALM1,CALM2,CALM3,PPP2R1A
4_Member	Reactome Gene Sets	R-HSA-2514856	The phototransduction cascade	-3.50096	-1.93041	3/38	801,805,808	CALM1,CALM2,CALM3
4_Member	Reactome Gene Sets	R-HSA-111996	Ca-dependent events	-3.46729	-1.90236	3/39	801,805,808	CALM1,CALM2,CALM3
4_Member	GO Biological Processes	GO:0051281	positive regulation of release of sequestered calcium ion into cytosol	-3.43452	-1.87376	3/40	801,805,808	CALM1,CALM2,CALM3
4_Member	GO Biological Processes	GO:0070296	sarcoplasmic reticulum calcium ion transport	-3.43452	-1.87376	3/40	801,805,808	CALM1,CALM2,CALM3
4_Member	Reactome Gene Sets	R-HSA-9664323	FCGR3A-mediated IL10 synthesis	-3.43452	-1.87376	3/40	801,805,808	CALM1,CALM2,CALM3
4_Member	GO Biological Processes	GO:0006941	striated muscle contraction	-3.41734	-1.85933	5/176	70,801,805,808,1938	ACTC1,CALM1,CALM2,CALM3,EEF2
4_Member	GO Biological Processes	GO:0010921	regulation of phosphatase activity	-3.41734	-1.85933	5/176	801,805,808,5518,7184	CALM1,CALM2,CALM3,PPP2R1A,HSP90B1
4_Member	KEGG Pathway	ko04915	Estrogen signaling pathway	-3.41153	-1.85557	4/98	801,805,808,7184	CALM1,CALM2,CALM3,HSP90B1
4_Member	KEGG Pathway	ko05152	Tuberculosis	-3.38378	-1.83122	5/179	801,805,808,3313,3329	CALM1,CALM2,CALM3,HSPA9,HSPD1
4_Member	GO Biological Processes	GO:0014075	response to amine	-3.37153	-1.81964	3/42	801,808,6647	CALM1,CALM3,SOD1
4_Member	Reactome Gene Sets	R-HSA-1489509	DAG and IP3 signaling	-3.34121	-1.79471	3/43	801,805,808	CALM1,CALM2,CALM3
4_Member	WikiPathways	WP4756	Renin Angiotensin Aldosterone System (RAAS)	-3.31164	-1.76912	3/44	801,805,808	CALM1,CALM2,CALM3
4_Member	GO Biological Processes	GO:0035307	positive regulation of protein dephosphorylation	-3.28277	-1.7425	3/45	801,805,808	CALM1,CALM2,CALM3
4_Member	GO Biological Processes	GO:0045860	positive regulation of protein kinase activity	-3.27264	-1.73342	8/530	801,805,808,1654,5245,6647,7001,11331	CALM1,CALM2,CALM3,DDX3X,PHB,SOD1,PRDX2,PHB2
4_Member	GO Biological Processes	GO:0006873	cellular ion homeostasis	-3.26539	-1.72683	9/668	506,801,805,808,811,1152,6647,7184,30968	ATP5F1B,CALM1,CALM2,CALM3,CALR,CKB,SOD1,HSP90B1,STOML2
4_Member	GO Biological Processes	GO:0042326	negative regulation of phosphorylation	-3.24571	-1.71063	7/408	801,805,808,3315,5518,7345,9555	CALM1,CALM2,CALM3,HSPB1,PPP2R1A,UCHL1,MACROH2A1
4_Member	KEGG Pathway	hsa05152	Tuberculosis	-3.24528	-1.71063	5/192	801,805,808,3313,3329	CALM1,CALM2,CALM3,HSPA9,HSPD1
4_Member	GO Biological Processes	GO:2001258	negative regulation of cation channel activity	-3.22702	-1.69562	3/47	801,805,808	CALM1,CALM2,CALM3
4_Member	GO Biological Processes	GO:0051348	negative regulation of transferase activity	-3.20622	-1.67675	6/298	3315,5518,6201,7345,9349,9555	HSPB1,PPP2R1A,RPS7,UCHL1,RPL23,MACROH2A1
4_Member	GO Biological Processes	GO:0010799	regulation of peptidyl-threonine phosphorylation	-3.20009	-1.67572	3/48	801,805,808	CALM1,CALM2,CALM3
4_Member	Reactome Gene Sets	R-HSA-397014	Muscle contraction	-3.19479	-1.67233	5/197	70,302,801,805,808	ACTC1,ANXA2,CALM1,CALM2,CALM3
4_Member	Reactome Gene Sets	R-HSA-1483249	Inositol phosphate metabolism	-3.14796	-1.63488	3/50	801,805,808	CALM1,CALM2,CALM3
4_Member	Reactome Gene Sets	R-HSA-112043	PLC beta mediated events	-3.12273	-1.61211	3/51	801,805,808	CALM1,CALM2,CALM3
4_Member	KEGG Pathway	hsa04722	Neurotrophin signaling pathway	-3.09362	-1.58485	4/119	396,801,805,808	ARHGDIA,CALM1,CALM2,CALM3
4_Member	KEGG Pathway	ko04722	Neurotrophin signaling pathway	-3.09362	-1.58485	4/119	396,801,805,808	ARHGDIA,CALM1,CALM2,CALM3
4_Member	GO Biological Processes	GO:0034766	negative regulation of ion transmembrane transport	-3.08005	-1.5725	4/120	801,805,808,7416	CALM1,CALM2,CALM3,VDAC1
4_Member	GO Biological Processes	GO:0010524	positive regulation of calcium ion transport into cytosol	-3.0738	-1.56929	3/53	801,805,808	CALM1,CALM2,CALM3
4_Member	GO Biological Processes	GO:0090151	establishment of protein localization to mitochondrial membrane	-3.0738	-1.56929	3/53	801,808,7534	CALM1,CALM3,YWHAZ
4_Member	GO Biological Processes	GO:0035303	regulation of dephosphorylation	-3.07004	-1.56735	5/210	801,805,808,5518,7184	CALM1,CALM2,CALM3,PPP2R1A,HSP90B1
4_Member	KEGG Pathway	ko04015	Rap1 signaling pathway	-3.07004	-1.56735	5/210	60,71,801,805,808	ACTB,ACTG1,CALM1,CALM2,CALM3
4_Member	GO Biological Processes	GO:0034763	negative regulation of transmembrane transport	-3.0666	-1.56511	4/121	801,805,808,7416	CALM1,CALM2,CALM3,VDAC1
4_Member	GO Biological Processes	GO:0051235	maintenance of location	-3.05264	-1.55356	6/319	801,805,808,811,3309,7184	CALM1,CALM2,CALM3,CALR,HSPA5,HSP90B1
4_Member	GO Biological Processes	GO:0043388	positive regulation of DNA binding	-3.00398	-1.50967	3/56	801,808,10155	CALM1,CALM3,TRIM28
4_Member	Reactome Gene Sets	R-HSA-112040	G-protein mediated events	-3.00398	-1.50967	3/56	801,805,808	CALM1,CALM2,CALM3
4_Member	Reactome Gene Sets	R-HSA-5578775	Ion homeostasis	-3.00398	-1.50967	3/56	801,805,808	CALM1,CALM2,CALM3
4_Member	Reactome Gene Sets	R-HSA-936837	Ion transport by P-type ATPases	-2.98159	-1.48964	3/57	801,805,808	CALM1,CALM2,CALM3
4_Member	GO Biological Processes	GO:0003012	muscle system process	-2.98028	-1.48892	7/453	70,801,805,808,1938,2023,6647	ACTC1,CALM1,CALM2,CALM3,EEF2,ENO1,SOD1
4_Member	GO Biological Processes	GO:0035306	positive regulation of dephosphorylation	-2.95962	-1.47002	3/58	801,805,808	CALM1,CALM2,CALM3
4_Member	GO Biological Processes	GO:0086065	cell communication involved in cardiac conduction	-2.95962	-1.47002	3/58	801,805,808	CALM1,CALM2,CALM3
4_Member	GO Biological Processes	GO:0098771	inorganic ion homeostasis	-2.95192	-1.46349	9/740	506,801,805,808,811,1152,6647,7184,30968	ATP5F1B,CALM1,CALM2,CALM3,CALR,CKB,SOD1,HSP90B1,STOML2
4_Member	KEGG Pathway	ko04728	Dopaminergic synapse	-2.95079	-1.46294	4/130	801,805,808,5518	CALM1,CALM2,CALM3,PPP2R1A
4_Member	GO Biological Processes	GO:0048488	synaptic vesicle endocytosis	-2.93804	-1.45195	3/59	801,808,821	CALM1,CALM3,CANX
4_Member	GO Biological Processes	GO:0140238	presynaptic endocytosis	-2.93804	-1.45195	3/59	801,808,821	CALM1,CALM3,CANX
4_Member	GO Biological Processes	GO:0046777	protein autophosphorylation	-2.92804	-1.44252	5/226	801,805,808,1654,10155	CALM1,CALM2,CALM3,DDX3X,TRIM28
4_Member	KEGG Pathway	hsa04728	Dopaminergic synapse	-2.92625	-1.4419	4/132	801,805,808,5518	CALM1,CALM2,CALM3,PPP2R1A
4_Member	KEGG Pathway	hsa04015	Rap1 signaling pathway	-2.9111	-1.43078	5/228	60,71,801,805,808	ACTB,ACTG1,CALM1,CALM2,CALM3
4_Member	GO Biological Processes	GO:0060048	cardiac muscle contraction	-2.89021	-1.41389	4/135	70,801,805,808	ACTC1,CALM1,CALM2,CALM3
4_Member	Reactome Gene Sets	R-HSA-4086398	Ca2+ pathway	-2.8756	-1.40436	3/62	801,805,808	CALM1,CALM2,CALM3
4_Member	Reactome Gene Sets	R-HSA-8986944	Transcriptional Regulation by MECP2	-2.8756	-1.40436	3/62	801,805,808	CALM1,CALM2,CALM3
4_Member	KEGG Pathway	hsa05214	Glioma	-2.83574	-1.37285	3/64	801,805,808	CALM1,CALM2,CALM3
4_Member	KEGG Pathway	ko05214	Glioma	-2.83574	-1.37285	3/64	801,805,808	CALM1,CALM2,CALM3
4_Member	KEGG Pathway	ko04924	Renin secretion	-2.81631	-1.35562	3/65	801,805,808	CALM1,CALM2,CALM3
4_Member	GO Biological Processes	GO:0072655	establishment of protein localization to mitochondrion	-2.80946	-1.34932	4/142	801,808,3329,7534	CALM1,CALM3,HSPD1,YWHAZ
4_Member	GO Biological Processes	GO:0090257	regulation of muscle system process	-2.78928	-1.33132	5/243	801,805,808,2023,6647	CALM1,CALM2,CALM3,ENO1,SOD1
4_Member	KEGG Pathway	hsa04720	Long-term potentiation	-2.77839	-1.32261	3/67	801,805,808	CALM1,CALM2,CALM3
4_Member	KEGG Pathway	ko04720	Long-term potentiation	-2.77839	-1.32261	3/67	801,805,808	CALM1,CALM2,CALM3
4_Member	GO Biological Processes	GO:0071901	negative regulation of protein serine/threonine kinase activity	-2.7762	-1.3215	4/145	3315,5518,7345,9555	HSPB1,PPP2R1A,UCHL1,MACROH2A1
4_Member	GO Biological Processes	GO:1903169	regulation of calcium ion transmembrane transport	-2.7762	-1.3215	4/145	801,805,808,7416	CALM1,CALM2,CALM3,VDAC1
4_Member	GO Biological Processes	GO:0050801	ion homeostasis	-2.76797	-1.31381	9/787	506,801,805,808,811,1152,6647,7184,30968	ATP5F1B,CALM1,CALM2,CALM3,CALR,CKB,SOD1,HSP90B1,STOML2
4_Member	GO Biological Processes	GO:0070585	protein localization to mitochondrion	-2.76528	-1.31367	4/146	801,808,3329,7534	CALM1,CALM3,HSPD1,YWHAZ
4_Member	Reactome Gene Sets	R-HSA-3858494	Beta-catenin independent WNT signaling	-2.76528	-1.31367	4/146	801,805,808,1213	CALM1,CALM2,CALM3,CLTC
4_Member	KEGG Pathway	hsa04371	Apelin signaling pathway	-2.76528	-1.31367	4/146	801,805,808,6194	CALM1,CALM2,CALM3,RPS6
4_Member	KEGG Pathway	hsa04915	Estrogen signaling pathway	-2.76528	-1.31367	4/146	801,805,808,7184	CALM1,CALM2,CALM3,HSP90B1
4_Member	WikiPathways	WP4685	Melanoma	-2.75989	-1.31109	3/68	801,805,808	CALM1,CALM2,CALM3
4_Member	KEGG Pathway	ko05031	Amphetamine addiction	-2.75989	-1.31109	3/68	801,805,808	CALM1,CALM2,CALM3
4_Member	GO Biological Processes	GO:0044770	cell cycle phase transition	-2.74432	-1.2966	8/641	801,808,1654,5518,6194,7846,9555,11331	CALM1,CALM3,DDX3X,PPP2R1A,RPS6,TUBA1A,MACROH2A1,PHB2
4_Member	GO Biological Processes	GO:1904427	positive regulation of calcium ion transmembrane transport	-2.72374	-1.27867	3/70	801,805,808	CALM1,CALM2,CALM3
4_Member	WikiPathways	WP2059	Alzheimers Disease	-2.72243	-1.27788	4/150	801,805,808,3028	CALM1,CALM2,CALM3,HSD17B10
4_Member	GO Biological Processes	GO:2001259	positive regulation of cation channel activity	-2.70608	-1.26364	3/71	801,805,808	CALM1,CALM2,CALM3
4_Member	KEGG Pathway	hsa05031	Amphetamine addiction	-2.70608	-1.26364	3/71	801,805,808	CALM1,CALM2,CALM3
4_Member	Reactome Gene Sets	R-HSA-9658195	Leishmania infection	-2.70535	-1.26343	5/254	60,71,801,805,808	ACTB,ACTG1,CALM1,CALM2,CALM3
4_Member	GO Biological Processes	GO:0036465	synaptic vesicle recycling	-2.68869	-1.24782	3/72	801,808,821	CALM1,CALM3,CANX
4_Member	GO Biological Processes	GO:0030003	cellular cation homeostasis	-2.68603	-1.24569	8/655	506,801,805,808,811,6647,7184,30968	ATP5F1B,CALM1,CALM2,CALM3,CALR,SOD1,HSP90B1,STOML2
4_Member	GO Biological Processes	GO:0032413	negative regulation of ion transmembrane transporter activity	-2.67155	-1.23538	3/73	801,805,808	CALM1,CALM2,CALM3
4_Member	KEGG Pathway	hsa04924	Renin secretion	-2.67155	-1.23538	3/73	801,805,808	CALM1,CALM2,CALM3
4_Member	GO Biological Processes	GO:0055117	regulation of cardiac muscle contraction	-2.63803	-1.207	3/75	801,805,808	CALM1,CALM2,CALM3
4_Member	GO Biological Processes	GO:0051279	regulation of release of sequestered calcium ion into cytosol	-2.62162	-1.19417	3/76	801,805,808	CALM1,CALM2,CALM3
4_Member	KEGG Pathway	ko05133	Pertussis	-2.62162	-1.19417	3/76	801,805,808	CALM1,CALM2,CALM3
4_Member	GO Biological Processes	GO:0045936	negative regulation of phosphate metabolic process	-2.61213	-1.1857	7/526	801,805,808,3315,5518,7345,9555	CALM1,CALM2,CALM3,HSPB1,PPP2R1A,UCHL1,MACROH2A1
4_Member	GO Biological Processes	GO:0010563	negative regulation of phosphorus metabolic process	-2.60754	-1.18205	7/527	801,805,808,3315,5518,7345,9555	CALM1,CALM2,CALM3,HSPB1,PPP2R1A,UCHL1,MACROH2A1
4_Member	GO Biological Processes	GO:0022898	regulation of transmembrane transporter activity	-2.60446	-1.18155	5/268	60,801,805,808,11331	ACTB,CALM1,CALM2,CALM3,PHB2
4_Member	GO Biological Processes	GO:0044839	cell cycle G2/M phase transition	-2.54954	-1.13313	5/276	801,808,5518,7846,9555	CALM1,CALM3,PPP2R1A,TUBA1A,MACROH2A1
4_Member	KEGG Pathway	hsa05133	Pertussis	-2.54297	-1.12754	3/81	801,805,808	CALM1,CALM2,CALM3
4_Member	KEGG Pathway	ko04925	Aldosterone synthesis and secretion	-2.52787	-1.11294	3/82	801,805,808	CALM1,CALM2,CALM3
4_Member	GO Biological Processes	GO:0060047	heart contraction	-2.52279	-1.10884	5/280	70,801,805,808,6647	ACTC1,CALM1,CALM2,CALM3,SOD1
4_Member	GO Biological Processes	GO:0032410	negative regulation of transporter activity	-2.51297	-1.10197	3/83	801,805,808	CALM1,CALM2,CALM3
4_Member	GO Biological Processes	GO:1901019	regulation of calcium ion transmembrane transporter activity	-2.51297	-1.10197	3/83	801,805,808	CALM1,CALM2,CALM3
4_Member	Reactome Gene Sets	R-HSA-1168372	Downstream signaling events of B Cell Receptor (BCR)	-2.51297	-1.10197	3/83	801,805,808	CALM1,CALM2,CALM3
4_Member	GO Biological Processes	GO:0032409	regulation of transporter activity	-2.50301	-1.09299	5/283	60,801,805,808,11331	ACTB,CALM1,CALM2,CALM3,PHB2
4_Member	GO Biological Processes	GO:0060401	cytosolic calcium ion transport	-2.49861	-1.0897	4/173	801,805,808,7416	CALM1,CALM2,CALM3,VDAC1
4_Member	GO Biological Processes	GO:0003015	heart process	-2.45783	-1.0541	5/290	70,801,805,808,6647	ACTC1,CALM1,CALM2,CALM3,SOD1
4_Member	GO Biological Processes	GO:0032465	regulation of cytokinesis	-2.41384	-1.01727	3/90	801,805,808	CALM1,CALM2,CALM3
4_Member	KEGG Pathway	ko04970	Salivary secretion	-2.41384	-1.01727	3/90	801,805,808	CALM1,CALM2,CALM3
4_Member	GO Biological Processes	GO:0006942	regulation of striated muscle contraction	-2.40037	-1.00662	3/91	801,805,808	CALM1,CALM2,CALM3
4_Member	GO Biological Processes	GO:0055080	cation homeostasis	-2.39939	-1.00611	8/730	506,801,805,808,811,6647,7184,30968	ATP5F1B,CALM1,CALM2,CALM3,CALR,SOD1,HSP90B1,STOML2
4_Member	GO Biological Processes	GO:0006875	cellular metal ion homeostasis	-2.39532	-1.00343	7/576	801,805,808,811,6647,7184,30968	CALM1,CALM2,CALM3,CALR,SOD1,HSP90B1,STOML2
4_Member	KEGG Pathway	hsa04912	GnRH signaling pathway	-2.38706	-0.997986	3/92	801,805,808	CALM1,CALM2,CALM3
4_Member	KEGG Pathway	ko04912	GnRH signaling pathway	-2.38706	-0.997986	3/92	801,805,808	CALM1,CALM2,CALM3
4_Member	KEGG Pathway	hsa04970	Salivary secretion	-2.3609	-0.976916	3/94	801,805,808	CALM1,CALM2,CALM3
4_Member	Reactome Gene Sets	R-HSA-196854	Metabolism of vitamins and cofactors	-2.35385	-0.970318	4/190	801,805,808,2194	CALM1,CALM2,CALM3,FASN
4_Member	GO Biological Processes	GO:0010522	regulation of calcium ion transport into cytosol	-2.34805	-0.965442	3/95	801,805,808	CALM1,CALM2,CALM3
4_Member	GO Biological Processes	GO:0006874	cellular calcium ion homeostasis	-2.34023	-0.958532	6/443	801,805,808,811,7184,30968	CALM1,CALM2,CALM3,CALR,HSP90B1,STOML2
4_Member	GO Biological Processes	GO:1901654	response to ketone	-2.32984	-0.948603	4/193	801,808,811,3184	CALM1,CALM3,CALR,HNRNPD
4_Member	GO Biological Processes	GO:0002027	regulation of heart rate	-2.32279	-0.943881	3/97	801,805,808	CALM1,CALM2,CALM3
4_Member	KEGG Pathway	hsa04070	Phosphatidylinositol signaling system	-2.32279	-0.943881	3/97	801,805,808	CALM1,CALM2,CALM3
4_Member	KEGG Pathway	ko04070	Phosphatidylinositol signaling system	-2.32279	-0.943881	3/97	801,805,808	CALM1,CALM2,CALM3
4_Member	GO Biological Processes	GO:0044772	mitotic cell cycle phase transition	-2.31922	-0.941618	7/595	801,808,1654,5518,6194,7846,11331	CALM1,CALM3,DDX3X,PPP2R1A,RPS6,TUBA1A,PHB2
4_Member	Reactome Gene Sets	R-HSA-418594	G alpha (i) signalling events	-2.28929	-0.915303	5/318	801,805,808,5518,5660	CALM1,CALM2,CALM3,PPP2R1A,PSAP
4_Member	KEGG Pathway	hsa04713	circadian entrainment	-2.28595	-0.912857	3/100	801,805,808	CALM1,CALM2,CALM3
4_Member	GO Biological Processes	GO:0055074	calcium ion homeostasis	-2.28457	-0.911922	6/455	801,805,808,811,7184,30968	CALM1,CALM2,CALM3,CALR,HSP90B1,STOML2
4_Member	GO Biological Processes	GO:0043271	negative regulation of ion transport	-2.27795	-0.907086	5/320	801,805,808,2664,7416	CALM1,CALM2,CALM3,GDI1,VDAC1
4_Member	Reactome Gene Sets	R-HSA-5607764	CLEC7A (Dectin-1) signaling	-2.27394	-0.904861	3/101	801,805,808	CALM1,CALM2,CALM3
4_Member	KEGG Pathway	hsa04916	Melanogenesis	-2.27394	-0.904861	3/101	801,805,808	CALM1,CALM2,CALM3
4_Member	KEGG Pathway	ko04916	Melanogenesis	-2.27394	-0.904861	3/101	801,805,808	CALM1,CALM2,CALM3
4_Member	KEGG Pathway	hsa04925	aldosterone synthesis and secretion	-2.26206	-0.895057	3/102	801,805,808	CALM1,CALM2,CALM3
4_Member	GO Biological Processes	GO:0032414	positive regulation of ion transmembrane transporter activity	-2.25031	-0.885646	3/103	801,805,808	CALM1,CALM2,CALM3
4_Member	GO Biological Processes	GO:0035637	multicellular organismal signaling	-2.24536	-0.881143	4/204	801,805,808,6647	CALM1,CALM2,CALM3,SOD1
4_Member	GO Biological Processes	GO:0006470	protein dephosphorylation	-2.24441	-0.880623	5/326	801,805,808,5518,7184	CALM1,CALM2,CALM3,PPP2R1A,HSP90B1
4_Member	KEGG Pathway	hsa04750	inflammatory mediator regulation of trp channels	-2.23868	-0.875773	3/104	801,805,808	CALM1,CALM2,CALM3
4_Member	Reactome Gene Sets	R-HSA-2187338	Visual phototransduction	-2.22717	-0.866886	3/105	801,805,808	CALM1,CALM2,CALM3
4_Member	GO Biological Processes	GO:0048545	response to steroid hormone	-2.22246	-0.863042	5/330	801,808,811,5245,11331	CALM1,CALM3,CALR,PHB,PHB2
4_Member	Reactome Gene Sets	R-HSA-425393	Transport of inorganic cations/anions and amino acids/oligopeptides	-2.19337	-0.839134	3/108	801,805,808	CALM1,CALM2,CALM3
4_Member	Reactome Gene Sets	R-HSA-2672351	Stimuli-sensing channels	-2.18233	-0.830237	3/109	801,805,808	CALM1,CALM2,CALM3
4_Member	GO Biological Processes	GO:0051341	regulation of oxidoreductase activity	-2.17141	-0.82059	3/110	801,808,11331	CALM1,CALM3,PHB2
4_Member	GO Biological Processes	GO:0072503	cellular divalent inorganic cation homeostasis	-2.17011	-0.819719	6/481	801,805,808,811,7184,30968	CALM1,CALM2,CALM3,CALR,HSP90B1,STOML2
4_Member	GO Biological Processes	GO:1904062	regulation of cation transmembrane transport	-2.16899	-0.819018	5/340	801,805,808,7416,11331	CALM1,CALM2,CALM3,VDAC1,PHB2
4_Member	GO Biological Processes	GO:0032411	positive regulation of transporter activity	-2.14988	-0.80288	3/112	801,805,808	CALM1,CALM2,CALM3
4_Member	GO Biological Processes	GO:0051209	release of sequestered calcium ion into cytosol	-2.14988	-0.80288	3/112	801,805,808	CALM1,CALM2,CALM3
4_Member	Reactome Gene Sets	R-HSA-983705	Signaling by the B Cell Receptor (BCR)	-2.14988	-0.80288	3/112	801,805,808	CALM1,CALM2,CALM3
4_Member	GO Biological Processes	GO:0051283	negative regulation of sequestering of calcium ion	-2.13928	-0.793542	3/113	801,805,808	CALM1,CALM2,CALM3
4_Member	WikiPathways	WP4352	Ciliary landscape	-2.13832	-0.793001	4/219	396,801,805,2664	ARHGDIA,CALM1,CALM2,GDI1
4_Member	GO Biological Processes	GO:0055065	metal ion homeostasis	-2.12281	-0.778329	7/648	801,805,808,811,6647,7184,30968	CALM1,CALM2,CALM3,CALR,SOD1,HSP90B1,STOML2
4_Member	GO Biological Processes	GO:0051282	regulation of sequestering of calcium ion	-2.11838	-0.774744	3/115	801,805,808	CALM1,CALM2,CALM3
4_Member	GO Biological Processes	GO:0072507	divalent inorganic cation homeostasis	-2.09136	-0.748978	6/500	801,805,808,811,7184,30968	CALM1,CALM2,CALM3,CALR,HSP90B1,STOML2
4_Member	GO Biological Processes	GO:0018107	peptidyl-threonine phosphorylation	-2.08778	-0.74665	3/118	801,805,808	CALM1,CALM2,CALM3
4_Member	GO Biological Processes	GO:0051101	regulation of DNA binding	-2.08778	-0.74665	3/118	801,808,10155	CALM1,CALM3,TRIM28
4_Member	GO Biological Processes	GO:0051928	positive regulation of calcium ion transport	-2.08778	-0.74665	3/118	801,805,808	CALM1,CALM2,CALM3
4_Member	KEGG Pathway	hsa04270	Vascular smooth muscle contraction	-2.05804	-0.721278	3/121	801,805,808	CALM1,CALM2,CALM3
4_Member	KEGG Pathway	ko04270	Vascular smooth muscle contraction	-2.05804	-0.721278	3/121	801,805,808	CALM1,CALM2,CALM3
4_Member	GO Biological Processes	GO:0051924	regulation of calcium ion transport	-2.01444	-0.682374	4/238	801,805,808,7416	CALM1,CALM2,CALM3,VDAC1
4_Member	GO Biological Processes	GO:0018210	peptidyl-threonine modification	-2.00095	-0.670513	3/127	801,805,808	CALM1,CALM2,CALM3
5_Summary	CORUM	CORUM:1227	H2AX complex II	-10.2415	-7.95759	5/9	811,3014,3018,3309,8342,821,2923,7184,3313,3315,3329,5479,7415,10130,1654,1938,1213	CALR,H2AX,H2BC3,HSPA5,H2BC14,CANX,PDIA3,HSP90B1,HSPA9,HSPB1,HSPD1,PPIB,VCP,PDIA6,DDX3X,EEF2,CLTC
5_Member	CORUM	CORUM:1227	H2AX complex II	-10.2415	-7.95759	5/9	811,3014,3018,3309,8342	CALR,H2AX,H2BC3,HSPA5,H2BC14
5_Member	GO Biological Processes	GO:0034975	protein folding in endoplasmic reticulum	-9.4467	-7.20785	5/12	811,821,2923,3309,7184	CALR,CANX,PDIA3,HSPA5,HSP90B1
5_Member	GO Biological Processes	GO:0006457	protein folding	-9.19387	-6.98354	11/235	811,821,2923,3309,3313,3315,3329,5479,7184,7415,10130	CALR,CANX,PDIA3,HSPA5,HSPA9,HSPB1,HSPD1,PPIB,HSP90B1,VCP,PDIA6
5_Member	GO Biological Processes	GO:0006986	response to unfolded protein	-7.74863	-5.65872	9/185	811,821,3309,3313,3315,3329,7184,7415,10130	CALR,CANX,HSPA5,HSPA9,HSPB1,HSPD1,HSP90B1,VCP,PDIA6
5_Member	GO Biological Processes	GO:0035966	response to topologically incorrect protein	-7.34549	-5.29782	9/206	811,821,3309,3313,3315,3329,7184,7415,10130	CALR,CANX,HSPA5,HSPA9,HSPB1,HSPD1,HSP90B1,VCP,PDIA6
5_Member	GO Biological Processes	GO:0034620	cellular response to unfolded protein	-7.27168	-5.23448	8/149	811,821,3309,3313,3329,7184,7415,10130	CALR,CANX,HSPA5,HSPA9,HSPD1,HSP90B1,VCP,PDIA6
5_Member	GO Biological Processes	GO:0035967	cellular response to topologically incorrect protein	-6.86863	-4.86524	8/168	811,821,3309,3313,3329,7184,7415,10130	CALR,CANX,HSPA5,HSPA9,HSPD1,HSP90B1,VCP,PDIA6
5_Member	GO Biological Processes	GO:0034976	response to endoplasmic reticulum stress	-6.01644	-4.08516	9/296	811,821,1654,1938,2923,3309,7184,7415,10130	CALR,CANX,DDX3X,EEF2,PDIA3,HSPA5,HSP90B1,VCP,PDIA6
5_Member	CORUM	CORUM:1226	H2AX complex I	-5.84901	-3.92575	3/7	811,3014,3309	CALR,H2AX,HSPA5
5_Member	Reactome Gene Sets	R-HSA-983170	Antigen Presentation: Folding, assembly and peptide loading of class I MHC	-5.78285	-3.86591	4/25	811,821,2923,3309	CALR,CANX,PDIA3,HSPA5
5_Member	KEGG Pathway	ko04141	Protein processing in endoplasmic reticulum	-5.71661	-3.8059	7/166	811,821,2923,3309,7184,7415,10130	CALR,CANX,PDIA3,HSPA5,HSP90B1,VCP,PDIA6
5_Member	KEGG Pathway	hsa04141	Protein processing in endoplasmic reticulum	-5.66484	-3.75874	7/169	811,821,2923,3309,7184,7415,10130	CALR,CANX,PDIA3,HSPA5,HSP90B1,VCP,PDIA6
5_Member	WikiPathways	WP3613	Photodynamic therapy-induced unfolded protein response	-5.51389	-3.62577	4/29	811,3309,7184,10130	CALR,HSPA5,HSP90B1,PDIA6
5_Member	GO Biological Processes	GO:0036500	ATF6-mediated unfolded protein response	-5.31719	-3.46292	3/10	811,3309,7184	CALR,HSPA5,HSP90B1
5_Member	Reactome Gene Sets	R-HSA-381183	ATF6 (ATF6-alpha) activates chaperone genes	-5.31719	-3.46292	3/10	811,3309,7184	CALR,HSPA5,HSP90B1
5_Member	GO Biological Processes	GO:0030968	endoplasmic reticulum unfolded protein response	-5.25183	-3.40027	6/127	811,821,3309,7184,7415,10130	CALR,CANX,HSPA5,HSP90B1,VCP,PDIA6
5_Member	CORUM	CORUM:1223	H2AX complex, isolated from cells without IR exposure	-5.17999	-3.33379	3/11	811,3014,3309	CALR,H2AX,HSPA5
5_Member	Reactome Gene Sets	R-HSA-532668	N-glycan trimming in the ER and Calnexin/Calreticulin cycle	-5.17753	-3.33266	4/35	811,821,2923,7415	CALR,CANX,PDIA3,VCP
5_Member	Reactome Gene Sets	R-HSA-381033	ATF6 (ATF6-alpha) activates chaperones	-5.05615	-3.23556	3/12	811,3309,7184	CALR,HSPA5,HSP90B1
5_Member	Reactome Gene Sets	R-HSA-901042	Calnexin/calreticulin cycle	-3.99897	-2.33765	3/26	811,821,2923	CALR,CANX,PDIA3
5_Member	KEGG Pathway	hsa04612	Antigen processing and presentation	-3.81371	-2.18829	4/77	811,821,2923,3309	CALR,CANX,PDIA3,HSPA5
5_Member	KEGG Pathway	ko04612	Antigen processing and presentation	-3.81371	-2.18829	4/77	811,821,2923,3309	CALR,CANX,PDIA3,HSPA5
5_Member	WikiPathways	WP3995	Prion disease pathway	-3.53558	-1.96078	3/37	2923,3309,7184	PDIA3,HSPA5,HSP90B1
5_Member	Reactome Gene Sets	R-HSA-381119	Unfolded Protein Response (UPR)	-3.48047	-1.91345	4/94	811,3309,7184,10130	CALR,HSPA5,HSP90B1,PDIA6
5_Member	GO Biological Processes	GO:0006984	ER-nucleus signaling pathway	-3.0738	-1.56929	3/53	811,3309,7184	CALR,HSPA5,HSP90B1
5_Member	KEGG Pathway	ko04918	Thyroid hormone synthesis	-2.65467	-1.22056	3/74	821,3309,7184	CANX,HSPA5,HSP90B1
5_Member	KEGG Pathway	hsa04918	Thyroid hormone synthesis	-2.57378	-1.15488	3/79	821,3309,7184	CANX,HSPA5,HSP90B1
5_Member	GO Biological Processes	GO:0030433	ubiquitin-dependent ERAD pathway	-2.55827	-1.13987	3/80	3309,7184,7415	HSPA5,HSP90B1,VCP
5_Member	GO Biological Processes	GO:0002478	antigen processing and presentation of exogenous peptide antigen	-2.46313	-1.05892	4/177	811,821,1213,2923	CALR,CANX,CLTC,PDIA3
5_Member	GO Biological Processes	GO:0019884	antigen processing and presentation of exogenous antigen	-2.39484	-1.00343	4/185	811,821,1213,2923	CALR,CANX,CLTC,PDIA3
5_Member	GO Biological Processes	GO:0048002	antigen processing and presentation of peptide antigen	-2.32193	-0.943881	4/194	811,821,1213,2923	CALR,CANX,CLTC,PDIA3
5_Member	GO Biological Processes	GO:0002474	antigen processing and presentation of peptide antigen via MHC class I	-2.29809	-0.9214	3/99	811,821,2923	CALR,CANX,PDIA3
5_Member	GO Biological Processes	GO:0036503	ERAD pathway	-2.26206	-0.895057	3/102	3309,7184,7415	HSPA5,HSP90B1,VCP
5_Member	GO Biological Processes	GO:0019882	antigen processing and presentation	-2.03953	-0.704596	4/234	811,821,1213,2923	CALR,CANX,CLTC,PDIA3
6_Summary	Reactome Gene Sets	R-HSA-8949215	Mitochondrial calcium ion transport	-9.83475	-7.56524	6/23	5245,7416,7417,7419,11331,30968,811,3329,5479,6201,9349,3030,1654,7415,10155,302,7184,5901,1660,2023,3315,60,71,6421,2821	PHB,VDAC1,VDAC2,VDAC3,PHB2,STOML2,CALR,HSPD1,PPIB,RPS7,RPL23,HADHA,DDX3X,VCP,TRIM28,ANXA2,HSP90B1,RAN,DHX9,ENO1,HSPB1,ACTB,ACTG1,SFPQ,GPI
6_Member	Reactome Gene Sets	R-HSA-8949215	Mitochondrial calcium ion transport	-9.83475	-7.56524	6/23	5245,7416,7417,7419,11331,30968	PHB,VDAC1,VDAC2,VDAC3,PHB2,STOML2
6_Member	GO Biological Processes	GO:0006851	mitochondrial calcium ion transmembrane transport	-5.78285	-3.86591	4/25	5245,7416,11331,30968	PHB,VDAC1,PHB2,STOML2
6_Member	GO Biological Processes	GO:0050821	protein stabilization	-5.31343	-3.46051	7/191	811,3329,5245,5479,6201,9349,11331	CALR,HSPD1,PHB,PPIB,RPS7,RPL23,PHB2
6_Member	Reactome Gene Sets	R-HSA-8949664	Processing of SMDT1	-4.65478	-2.89633	3/16	5245,11331,30968	PHB,PHB2,STOML2
6_Member	GO Biological Processes	GO:0032048	cardiolipin metabolic process	-4.49347	-2.75834	3/18	3030,11331,30968	HADHA,PHB2,STOML2
6_Member	GO Biological Processes	GO:0031647	regulation of protein stability	-4.08385	-2.40567	7/297	811,3329,5245,5479,6201,9349,11331	CALR,HSPD1,PHB,PPIB,RPS7,RPL23,PHB2
6_Member	GO Biological Processes	GO:1901224	positive regulation of NIK/NF-kappaB signaling	-4.04905	-2.38071	4/67	811,1654,5245,11331	CALR,DDX3X,PHB,PHB2
6_Member	GO Biological Processes	GO:0019079	viral genome replication	-4.04531	-2.37873	5/129	1654,5245,5479,7415,10155	DDX3X,PHB,PPIB,VCP,TRIM28
6_Member	GO Biological Processes	GO:0033144	negative regulation of intracellular steroid hormone receptor signaling pathway	-3.6079	-2.02007	3/35	811,5245,11331	CALR,PHB,PHB2
6_Member	GO Biological Processes	GO:0046471	phosphatidylglycerol metabolic process	-3.53558	-1.96078	3/37	3030,11331,30968	HADHA,PHB2,STOML2
6_Member	GO Biological Processes	GO:0051702	biological process involved in interaction with symbiont	-3.51615	-1.94419	4/92	302,3329,5245,5479	ANXA2,HSPD1,PHB,PPIB
6_Member	GO Biological Processes	GO:0051817	modulation of process of other organism involved in symbiotic interaction	-3.41153	-1.85557	4/98	302,5245,5479,11331	ANXA2,PHB,PPIB,PHB2
6_Member	GO Biological Processes	GO:1901222	regulation of NIK/NF-kappaB signaling	-3.23665	-1.70395	4/109	811,1654,5245,11331	CALR,DDX3X,PHB,PHB2
6_Member	GO Biological Processes	GO:0002221	pattern recognition receptor signaling pathway	-3.05162	-1.55314	5/212	1654,3329,5245,7184,11331	DDX3X,HSPD1,PHB,HSP90B1,PHB2
6_Member	GO Biological Processes	GO:0035821	modulation of process of other organism	-3.04006	-1.54218	4/123	302,5245,5479,11331	ANXA2,PHB,PPIB,PHB2
6_Member	GO Biological Processes	GO:0051851	modulation by host of symbiont process	-2.8756	-1.40436	3/62	302,5245,5479	ANXA2,PHB,PPIB
6_Member	GO Biological Processes	GO:0019058	viral life cycle	-2.85279	-1.38602	6/349	1654,5245,5479,5901,7415,10155	DDX3X,PHB,PPIB,RAN,VCP,TRIM28
6_Member	GO Biological Processes	GO:0009615	response to virus	-2.77851	-1.32261	6/361	1654,1660,2023,3315,5245,11331	DDX3X,DHX9,ENO1,HSPB1,PHB,PHB2
6_Member	GO Biological Processes	GO:0098586	cellular response to virus	-2.68869	-1.24782	3/72	1654,5245,11331	DDX3X,PHB,PHB2
6_Member	GO Biological Processes	GO:0033143	regulation of intracellular steroid hormone receptor signaling pathway	-2.67155	-1.23538	3/73	811,5245,11331	CALR,PHB,PHB2
6_Member	GO Biological Processes	GO:0038061	NIK/NF-kappaB signaling	-2.37009	-0.983801	4/188	811,1654,5245,11331	CALR,DDX3X,PHB,PHB2
6_Member	GO Biological Processes	GO:0050778	positive regulation of immune response	-2.29216	-0.91633	8/761	60,71,1660,3329,5245,6421,11331,30968	ACTB,ACTG1,DHX9,HSPD1,PHB,SFPQ,PHB2,STOML2
6_Member	GO Biological Processes	GO:0002377	immunoglobulin production	-2.28309	-0.911342	4/199	2821,3329,5245,11331	GPI,HSPD1,PHB,PHB2
6_Member	GO Biological Processes	GO:0030518	intracellular steroid hormone receptor signaling pathway	-2.13928	-0.793542	3/113	811,5245,11331	CALR,PHB,PHB2
7_Summary	CORUM	CORUM:6289	prohibitin 2 complex, mitochondrial	-9.16276	-6.95563	4/5	292,5245,7417,11331,801,805,808,7416,7419,1213,7415,30968,811,821,5901,3329,7534	SLC25A5,PHB,VDAC2,PHB2,CALM1,CALM2,CALM3,VDAC1,VDAC3,CLTC,VCP,STOML2,CALR,CANX,RAN,HSPD1,YWHAZ
7_Member	CORUM	CORUM:6289	prohibitin 2 complex, mitochondrial	-9.16276	-6.95563	4/5	292,5245,7417,11331	SLC25A5,PHB,VDAC2,PHB2
7_Member	KEGG Pathway	ko04022	cGMP-PKG signaling pathway	-5.76941	-3.85715	7/163	292,801,805,808,7416,7417,7419	SLC25A5,CALM1,CALM2,CALM3,VDAC1,VDAC2,VDAC3
7_Member	KEGG Pathway	hsa04022	cGMP-PKG signaling pathway	-5.59735	-3.7048	7/173	292,801,805,808,7416,7417,7419	SLC25A5,CALM1,CALM2,CALM3,VDAC1,VDAC2,VDAC3
7_Member	KEGG Pathway	hsa04020	Calcium signaling pathway	-5.45154	-3.57069	7/182	292,801,805,808,7416,7417,7419	SLC25A5,CALM1,CALM2,CALM3,VDAC1,VDAC2,VDAC3
7_Member	KEGG Pathway	ko04020	Calcium signaling pathway	-5.45154	-3.57069	7/182	292,801,805,808,7416,7417,7419	SLC25A5,CALM1,CALM2,CALM3,VDAC1,VDAC2,VDAC3
7_Member	Reactome Gene Sets	R-HSA-382551	Transport of small molecules	-5.0559	-3.23556	12/729	292,801,805,808,1213,5245,7415,7416,7417,7419,11331,30968	SLC25A5,CALM1,CALM2,CALM3,CLTC,PHB,VCP,VDAC1,VDAC2,VDAC3,PHB2,STOML2
7_Member	KEGG Pathway	hsa05166	HTLV-I infection	-4.49027	-2.75719	7/256	292,811,821,5901,7416,7417,7419	SLC25A5,CALR,CANX,RAN,VDAC1,VDAC2,VDAC3
7_Member	KEGG Pathway	ko05166	HTLV-I infection	-4.49027	-2.75719	7/256	292,811,821,5901,7416,7417,7419	SLC25A5,CALR,CANX,RAN,VDAC1,VDAC2,VDAC3
7_Member	GO Biological Processes	GO:0008637	apoptotic mitochondrial changes	-3.10732	-1.59732	4/118	292,3329,7417,7534	SLC25A5,HSPD1,VDAC2,YWHAZ
7_Member	GO Biological Processes	GO:0097345	mitochondrial outer membrane permeabilization	-3.0268	-1.53011	3/55	292,7417,7534	SLC25A5,VDAC2,YWHAZ
7_Member	GO Biological Processes	GO:1902110	positive regulation of mitochondrial membrane permeability involved in apoptotic process	-2.91686	-1.43366	3/60	292,7417,7534	SLC25A5,VDAC2,YWHAZ
7_Member	GO Biological Processes	GO:1902686	mitochondrial outer membrane permeabilization involved in programmed cell death	-2.8756	-1.40436	3/62	292,7417,7534	SLC25A5,VDAC2,YWHAZ
7_Member	GO Biological Processes	GO:0035794	positive regulation of mitochondrial membrane permeability	-2.83574	-1.37285	3/64	292,7417,7534	SLC25A5,VDAC2,YWHAZ
7_Member	GO Biological Processes	GO:1902108	regulation of mitochondrial membrane permeability involved in apoptotic process	-2.7972	-1.33869	3/66	292,7417,7534	SLC25A5,VDAC2,YWHAZ
7_Member	GO Biological Processes	GO:1905710	positive regulation of membrane permeability	-2.74167	-1.29501	3/69	292,7417,7534	SLC25A5,VDAC2,YWHAZ
7_Member	GO Biological Processes	GO:0046902	regulation of mitochondrial membrane permeability	-2.63803	-1.207	3/75	292,7417,7534	SLC25A5,VDAC2,YWHAZ
7_Member	GO Biological Processes	GO:0090559	regulation of membrane permeability	-2.41384	-1.01727	3/90	292,7417,7534	SLC25A5,VDAC2,YWHAZ
8_Summary	GO Biological Processes	GO:0007005	mitochondrion organization	-9.12838	-6.92732	15/548	292,498,506,513,801,808,3028,3313,3329,5245,7416,7417,7534,11331,30968,2023,5901,7415,38,2194,2821,3939,7167,1213,6647,7419,7425,7345,805,1808,3014,1152	SLC25A5,ATP5F1A,ATP5F1B,ATP5F1D,CALM1,CALM3,HSD17B10,HSPA9,HSPD1,PHB,VDAC1,VDAC2,YWHAZ,PHB2,STOML2,ENO1,RAN,VCP,ACAT1,FASN,GPI,LDHA,TPI1,CLTC,SOD1,VDAC3,VGF,UCHL1,CALM2,DPYSL2,H2AX,CKB
8_Member	GO Biological Processes	GO:0007005	mitochondrion organization	-9.12838	-6.92732	15/548	292,498,506,513,801,808,3028,3313,3329,5245,7416,7417,7534,11331,30968	SLC25A5,ATP5F1A,ATP5F1B,ATP5F1D,CALM1,CALM3,HSD17B10,HSPA9,HSPD1,PHB,VDAC1,VDAC2,YWHAZ,PHB2,STOML2
8_Member	GO Biological Processes	GO:0007006	mitochondrial membrane organization	-8.7021	-6.5358	9/144	292,498,506,513,801,808,3313,7417,7534	SLC25A5,ATP5F1A,ATP5F1B,ATP5F1D,CALM1,CALM3,HSPA9,VDAC2,YWHAZ
8_Member	GO Biological Processes	GO:0009205	purine ribonucleoside triphosphate metabolic process	-7.89169	-5.78269	7/80	498,506,513,2023,5901,7415,30968	ATP5F1A,ATP5F1B,ATP5F1D,ENO1,RAN,VCP,STOML2
8_Member	GO Biological Processes	GO:0009150	purine ribonucleotide metabolic process	-7.70366	-5.61608	12/409	38,498,506,513,2023,2194,2821,3939,5901,7167,7415,30968	ACAT1,ATP5F1A,ATP5F1B,ATP5F1D,ENO1,FASN,GPI,LDHA,RAN,TPI1,VCP,STOML2
8_Member	GO Biological Processes	GO:0009144	purine nucleoside triphosphate metabolic process	-7.67081	-5.58785	7/86	498,506,513,2023,5901,7415,30968	ATP5F1A,ATP5F1B,ATP5F1D,ENO1,RAN,VCP,STOML2
8_Member	GO Biological Processes	GO:0009199	ribonucleoside triphosphate metabolic process	-7.63561	-5.55494	7/87	498,506,513,2023,5901,7415,30968	ATP5F1A,ATP5F1B,ATP5F1D,ENO1,RAN,VCP,STOML2
8_Member	KEGG Pathway	hsa05016	Huntington's disease	-7.58945	-5.52006	9/193	292,498,506,513,1213,6647,7416,7417,7419	SLC25A5,ATP5F1A,ATP5F1B,ATP5F1D,CLTC,SOD1,VDAC1,VDAC2,VDAC3
8_Member	KEGG Pathway	ko05016	Huntington's disease	-7.58945	-5.52006	9/193	292,498,506,513,1213,6647,7416,7417,7419	SLC25A5,ATP5F1A,ATP5F1B,ATP5F1D,CLTC,SOD1,VDAC1,VDAC2,VDAC3
8_Member	GO Biological Processes	GO:0009259	ribonucleotide metabolic process	-7.50954	-5.44459	12/426	38,498,506,513,2023,2194,2821,3939,5901,7167,7415,30968	ACAT1,ATP5F1A,ATP5F1B,ATP5F1D,ENO1,FASN,GPI,LDHA,RAN,TPI1,VCP,STOML2
8_Member	GO Biological Processes	GO:0006091	generation of precursor metabolites and energy	-7.45397	-5.3934	13/524	38,498,506,513,801,2023,2821,3939,7167,7415,7425,11331,30968	ACAT1,ATP5F1A,ATP5F1B,ATP5F1D,CALM1,ENO1,GPI,LDHA,TPI1,VCP,VGF,PHB2,STOML2
8_Member	KEGG Pathway	hsa05012	Parkinson's disease	-7.43439	-5.3769	8/142	292,498,506,513,7345,7416,7417,7419	SLC25A5,ATP5F1A,ATP5F1B,ATP5F1D,UCHL1,VDAC1,VDAC2,VDAC3
8_Member	GO Biological Processes	GO:0019693	ribose phosphate metabolic process	-7.39939	-5.34532	12/436	38,498,506,513,2023,2194,2821,3939,5901,7167,7415,30968	ACAT1,ATP5F1A,ATP5F1B,ATP5F1D,ENO1,FASN,GPI,LDHA,RAN,TPI1,VCP,STOML2
8_Member	Reactome Gene Sets	R-HSA-1592230	Mitochondrial biogenesis	-7.36873	-5.31776	7/95	498,506,513,801,805,808,3313	ATP5F1A,ATP5F1B,ATP5F1D,CALM1,CALM2,CALM3,HSPA9
8_Member	GO Biological Processes	GO:0006754	ATP biosynthetic process	-7.36755	-5.31776	6/56	498,506,513,2023,7415,30968	ATP5F1A,ATP5F1B,ATP5F1D,ENO1,VCP,STOML2
8_Member	GO Biological Processes	GO:0006163	purine nucleotide metabolic process	-7.33466	-5.28911	12/442	38,498,506,513,2023,2194,2821,3939,5901,7167,7415,30968	ACAT1,ATP5F1A,ATP5F1B,ATP5F1D,ENO1,FASN,GPI,LDHA,RAN,TPI1,VCP,STOML2
8_Member	GO Biological Processes	GO:0072521	purine-containing compound metabolic process	-7.14627	-5.1213	12/460	38,498,506,513,2023,2194,2821,3939,5901,7167,7415,30968	ACAT1,ATP5F1A,ATP5F1B,ATP5F1D,ENO1,FASN,GPI,LDHA,RAN,TPI1,VCP,STOML2
8_Member	GO Biological Processes	GO:0009141	nucleoside triphosphate metabolic process	-6.95513	-4.94401	7/109	498,506,513,2023,5901,7415,30968	ATP5F1A,ATP5F1B,ATP5F1D,ENO1,RAN,VCP,STOML2
8_Member	GO Biological Processes	GO:1990542	mitochondrial transmembrane transport	-6.95513	-4.94401	7/109	292,498,506,513,3329,7416,30968	SLC25A5,ATP5F1A,ATP5F1B,ATP5F1D,HSPD1,VDAC1,STOML2
8_Member	GO Biological Processes	GO:0009206	purine ribonucleoside triphosphate biosynthetic process	-6.89327	-4.88604	6/67	498,506,513,2023,7415,30968	ATP5F1A,ATP5F1B,ATP5F1D,ENO1,VCP,STOML2
8_Member	GO Biological Processes	GO:0009145	purine nucleoside triphosphate biosynthetic process	-6.85437	-4.85289	6/68	498,506,513,2023,7415,30968	ATP5F1A,ATP5F1B,ATP5F1D,ENO1,VCP,STOML2
8_Member	GO Biological Processes	GO:0009152	purine ribonucleotide biosynthetic process	-6.73246	-4.7404	8/175	38,498,506,513,2023,2194,7415,30968	ACAT1,ATP5F1A,ATP5F1B,ATP5F1D,ENO1,FASN,VCP,STOML2
8_Member	GO Biological Processes	GO:0009201	ribonucleoside triphosphate biosynthetic process	-6.66864	-4.67844	6/73	498,506,513,2023,7415,30968	ATP5F1A,ATP5F1B,ATP5F1D,ENO1,VCP,STOML2
8_Member	GO Biological Processes	GO:0055086	nucleobase-containing small molecule metabolic process	-6.58838	-4.60371	13/623	38,498,506,513,1808,2023,2194,2821,3939,5901,7167,7415,30968	ACAT1,ATP5F1A,ATP5F1B,ATP5F1D,DPYSL2,ENO1,FASN,GPI,LDHA,RAN,TPI1,VCP,STOML2
8_Member	GO Biological Processes	GO:0009260	ribonucleotide biosynthetic process	-6.49461	-4.51359	8/188	38,498,506,513,2023,2194,7415,30968	ACAT1,ATP5F1A,ATP5F1B,ATP5F1D,ENO1,FASN,VCP,STOML2
8_Member	GO Biological Processes	GO:0009117	nucleotide metabolic process	-6.41713	-4.44332	12/538	38,498,506,513,2023,2194,2821,3939,5901,7167,7415,30968	ACAT1,ATP5F1A,ATP5F1B,ATP5F1D,ENO1,FASN,GPI,LDHA,RAN,TPI1,VCP,STOML2
8_Member	GO Biological Processes	GO:0046390	ribose phosphate biosynthetic process	-6.37385	-4.41411	8/195	38,498,506,513,2023,2194,7415,30968	ACAT1,ATP5F1A,ATP5F1B,ATP5F1D,ENO1,FASN,VCP,STOML2
8_Member	GO Biological Processes	GO:0006753	nucleoside phosphate metabolic process	-6.3409	-4.38392	12/547	38,498,506,513,2023,2194,2821,3939,5901,7167,7415,30968	ACAT1,ATP5F1A,ATP5F1B,ATP5F1D,ENO1,FASN,GPI,LDHA,RAN,TPI1,VCP,STOML2
8_Member	GO Biological Processes	GO:0006164	purine nucleotide biosynthetic process	-6.34022	-4.38392	8/197	38,498,506,513,2023,2194,7415,30968	ACAT1,ATP5F1A,ATP5F1B,ATP5F1D,ENO1,FASN,VCP,STOML2
8_Member	GO Biological Processes	GO:0009142	nucleoside triphosphate biosynthetic process	-6.30401	-4.35113	6/84	498,506,513,2023,7415,30968	ATP5F1A,ATP5F1B,ATP5F1D,ENO1,VCP,STOML2
8_Member	GO Biological Processes	GO:0006839	mitochondrial transport	-6.29541	-4.34592	9/274	292,498,506,513,3329,7416,7417,7534,30968	SLC25A5,ATP5F1A,ATP5F1B,ATP5F1D,HSPD1,VDAC1,VDAC2,YWHAZ,STOML2
8_Member	GO Biological Processes	GO:0072522	purine-containing compound biosynthetic process	-6.16167	-4.22056	8/208	38,498,506,513,2023,2194,7415,30968	ACAT1,ATP5F1A,ATP5F1B,ATP5F1D,ENO1,FASN,VCP,STOML2
8_Member	GO Biological Processes	GO:0042776	mitochondrial ATP synthesis coupled proton transport	-6.01724	-4.08516	4/22	498,506,513,30968	ATP5F1A,ATP5F1B,ATP5F1D,STOML2
8_Member	GO Biological Processes	GO:0046034	ATP metabolic process	-5.81629	-3.89462	9/313	498,506,513,2023,2821,3939,7167,7415,30968	ATP5F1A,ATP5F1B,ATP5F1D,ENO1,GPI,LDHA,TPI1,VCP,STOML2
8_Member	GO Biological Processes	GO:0015985	energy coupled proton transport, down electrochemical gradient	-5.64298	-3.74596	4/27	498,506,513,30968	ATP5F1A,ATP5F1B,ATP5F1D,STOML2
8_Member	GO Biological Processes	GO:0015986	ATP synthesis coupled proton transport	-5.64298	-3.74596	4/27	498,506,513,30968	ATP5F1A,ATP5F1B,ATP5F1D,STOML2
8_Member	KEGG Pathway	hsa05010	Alzheimer's disease	-5.63088	-3.73684	7/171	498,506,513,801,805,808,3028	ATP5F1A,ATP5F1B,ATP5F1D,CALM1,CALM2,CALM3,HSD17B10
8_Member	KEGG Pathway	ko05010	Alzheimer's disease	-5.63088	-3.73684	7/171	498,506,513,801,805,808,3028	ATP5F1A,ATP5F1B,ATP5F1D,CALM1,CALM2,CALM3,HSD17B10
8_Member	Reactome Gene Sets	R-HSA-8949613	Cristae formation	-5.39407	-3.52741	4/31	498,506,513,3313	ATP5F1A,ATP5F1B,ATP5F1D,HSPA9
8_Member	GO Biological Processes	GO:0009165	nucleotide biosynthetic process	-5.38978	-3.52452	8/264	38,498,506,513,2023,2194,7415,30968	ACAT1,ATP5F1A,ATP5F1B,ATP5F1D,ENO1,FASN,VCP,STOML2
8_Member	GO Biological Processes	GO:1901293	nucleoside phosphate biosynthetic process	-5.3537	-3.48982	8/267	38,498,506,513,2023,2194,7415,30968	ACAT1,ATP5F1A,ATP5F1B,ATP5F1D,ENO1,FASN,VCP,STOML2
8_Member	CORUM	CORUM:563	F1F0-ATP synthase, mitochondrial	-4.65478	-2.89633	3/16	498,506,513	ATP5F1A,ATP5F1B,ATP5F1D
8_Member	Reactome Gene Sets	R-HSA-163210	Formation of ATP by chemiosmotic coupling	-4.49347	-2.75834	3/18	498,506,513	ATP5F1A,ATP5F1B,ATP5F1D
8_Member	WikiPathways	WP4932	7q11.23 copy number variation syndrome	-4.45185	-2.72082	5/106	498,506,513,1213,3014	ATP5F1A,ATP5F1B,ATP5F1D,CLTC,H2AX
8_Member	GO Biological Processes	GO:0090407	organophosphate biosynthetic process	-4.41115	-2.68621	10/587	38,498,506,513,1152,2023,2194,7167,7415,30968	ACAT1,ATP5F1A,ATP5F1B,ATP5F1D,CKB,ENO1,FASN,TPI1,VCP,STOML2
8_Member	GO Biological Processes	GO:0007007	inner mitochondrial membrane organization	-4.35582	-2.63589	4/56	498,506,513,3313	ATP5F1A,ATP5F1B,ATP5F1D,HSPA9
8_Member	GO Biological Processes	GO:1901137	carbohydrate derivative biosynthetic process	-3.86243	-2.22152	10/684	38,498,506,513,1213,2023,2194,7167,7415,30968	ACAT1,ATP5F1A,ATP5F1B,ATP5F1D,CLTC,ENO1,FASN,TPI1,VCP,STOML2
8_Member	GO Biological Processes	GO:0006119	oxidative phosphorylation	-3.76511	-2.15233	5/148	498,506,513,7415,30968	ATP5F1A,ATP5F1B,ATP5F1D,VCP,STOML2
8_Member	GO Biological Processes	GO:1902600	proton transmembrane transport	-3.65877	-2.06278	5/156	498,506,513,11331,30968	ATP5F1A,ATP5F1B,ATP5F1D,PHB2,STOML2
8_Member	GO Biological Processes	GO:0042407	cristae formation	-3.6079	-2.02007	3/35	498,506,513	ATP5F1A,ATP5F1B,ATP5F1D
8_Member	WikiPathways	WP111	Electron Transport Chain (OXPHOS system in mitochondria)	-3.28237	-1.7425	4/106	292,498,506,513	SLC25A5,ATP5F1A,ATP5F1B,ATP5F1D
8_Member	WikiPathways	WP623	Oxidative phosphorylation	-2.8756	-1.40436	3/62	498,506,513	ATP5F1A,ATP5F1B,ATP5F1D
8_Member	Reactome Gene Sets	R-HSA-163200	Respiratory electron transport, ATP synthesis by chemiosmotic coupling, and heat production by uncoupling proteins.	-2.00095	-0.670513	3/127	498,506,513	ATP5F1A,ATP5F1B,ATP5F1D
9_Summary	CORUM	CORUM:2837	Profilin 1 complex	-8.6868	-6.52328	4/6	71,1213,7415,347733,60,70,396,1152,10376,5901	ACTG1,CLTC,VCP,TUBB2B,ACTB,ACTC1,ARHGDIA,CKB,TUBA1B,RAN
9_Member	CORUM	CORUM:2837	Profilin 1 complex	-8.6868	-6.52328	4/6	71,1213,7415,347733	ACTG1,CLTC,VCP,TUBB2B
9_Member	Reactome Gene Sets	R-HSA-9012999	RHO GTPase cycle	-3.79312	-2.17373	8/443	60,70,71,396,1152,1213,7415,10376	ACTB,ACTC1,ACTG1,ARHGDIA,CKB,CLTC,VCP,TUBA1B
9_Member	Reactome Gene Sets	R-HSA-9013407	RHOH GTPase cycle	-3.50096	-1.93041	3/38	396,7415,10376	ARHGDIA,VCP,TUBA1B
9_Member	GO Biological Processes	GO:0007052	mitotic spindle organization	-2.05804	-0.721278	3/121	1213,5901,7415	CLTC,RAN,VCP
10_Summary	GO Biological Processes	GO:2001233	regulation of apoptotic signaling pathway	-8.4827	-6.33547	12/348	292,1654,2023,2923,3190,3315,4282,6201,6421,6647,7001,7417,7534,5245,5518,7345,9349	SLC25A5,DDX3X,ENO1,PDIA3,HNRNPK,HSPB1,MIF,RPS7,SFPQ,SOD1,PRDX2,VDAC2,YWHAZ,PHB,PPP2R1A,UCHL1,RPL23
10_Member	GO Biological Processes	GO:2001233	regulation of apoptotic signaling pathway	-8.4827	-6.33547	12/348	292,1654,2023,2923,3190,3315,4282,6201,6421,6647,7001,7417	SLC25A5,DDX3X,ENO1,PDIA3,HNRNPK,HSPB1,MIF,RPS7,SFPQ,SOD1,PRDX2,VDAC2
10_Member	GO Biological Processes	GO:2001242	regulation of intrinsic apoptotic signaling pathway	-8.2988	-6.16469	9/160	1654,2023,3190,3315,4282,6201,6421,6647,7417	DDX3X,ENO1,HNRNPK,HSPB1,MIF,RPS7,SFPQ,SOD1,VDAC2
10_Member	GO Biological Processes	GO:0097190	apoptotic signaling pathway	-6.94329	-4.93412	13/580	292,1654,2023,2923,3190,3315,4282,6201,6421,6647,7001,7417,7534	SLC25A5,DDX3X,ENO1,PDIA3,HNRNPK,HSPB1,MIF,RPS7,SFPQ,SOD1,PRDX2,VDAC2,YWHAZ
10_Member	GO Biological Processes	GO:0097193	intrinsic apoptotic signaling pathway	-6.17838	-4.2356	9/283	1654,2023,3190,3315,4282,6201,6421,6647,7417	DDX3X,ENO1,HNRNPK,HSPB1,MIF,RPS7,SFPQ,SOD1,VDAC2
10_Member	GO Biological Processes	GO:2001234	negative regulation of apoptotic signaling pathway	-4.86219	-3.07098	7/224	292,1654,2023,3315,4282,7001,7417	SLC25A5,DDX3X,ENO1,HSPB1,MIF,PRDX2,VDAC2
10_Member	GO Biological Processes	GO:2001243	negative regulation of intrinsic apoptotic signaling pathway	-4.68155	-2.91542	5/95	1654,2023,3315,4282,7417	DDX3X,ENO1,HSPB1,MIF,VDAC2
10_Member	GO Biological Processes	GO:1902253	regulation of intrinsic apoptotic signaling pathway by p53 class mediator	-3.90079	-2.25738	3/28	3190,4282,6201	HNRNPK,MIF,RPS7
10_Member	GO Biological Processes	GO:1902532	negative regulation of intracellular signal transduction	-3.29964	-1.75845	8/525	1654,2023,3315,4282,5245,5518,7345,7417	DDX3X,ENO1,HSPB1,MIF,PHB,PPP2R1A,UCHL1,VDAC2
10_Member	GO Biological Processes	GO:0072332	intrinsic apoptotic signaling pathway by p53 class mediator	-2.63803	-1.207	3/75	3190,4282,6201	HNRNPK,MIF,RPS7
10_Member	GO Biological Processes	GO:1901796	regulation of signal transduction by p53 class mediator	-2.46313	-1.05892	4/177	3190,4282,6201,9349	HNRNPK,MIF,RPS7,RPL23
11_Summary	WikiPathways	WP4629	Computational Model of Aerobic Glycolysis	-7.17525	-5.14625	4/12	2023,2821,3939,7167,38,1152,1382,2194,3028,3030,3945,4282,7416,7415,5518,5901,6647,3329,4691,801,1213,6194	ENO1,GPI,LDHA,TPI1,ACAT1,CKB,CRABP2,FASN,HSD17B10,HADHA,LDHB,MIF,VDAC1,VCP,PPP2R1A,RAN,SOD1,HSPD1,NCL,CALM1,CLTC,RPS6
11_Member	WikiPathways	WP4629	Computational Model of Aerobic Glycolysis	-7.17525	-5.14625	4/12	2023,2821,3939,7167	ENO1,GPI,LDHA,TPI1
11_Member	GO Biological Processes	GO:0032787	monocarboxylic acid metabolic process	-6.41768	-4.44332	13/645	38,1152,1382,2023,2194,2821,3028,3030,3939,3945,4282,7167,7416	ACAT1,CKB,CRABP2,ENO1,FASN,GPI,HSD17B10,HADHA,LDHA,LDHB,MIF,TPI1,VDAC1
11_Member	WikiPathways	WP534	Glycolysis and Gluconeogenesis	-6.29789	-4.34671	5/45	2023,2821,3939,3945,7167	ENO1,GPI,LDHA,LDHB,TPI1
11_Member	WikiPathways	WP4018	Pathways in clear cell renal cell carcinoma	-6.21342	-4.26862	6/87	2023,2194,2821,3939,3945,7167	ENO1,FASN,GPI,LDHA,LDHB,TPI1
11_Member	KEGG Pathway	hsa00010	Glycolysis / Gluconeogenesis	-5.42627	-3.55258	5/67	2023,2821,3939,3945,7167	ENO1,GPI,LDHA,LDHB,TPI1
11_Member	KEGG Pathway	ko00010	Glycolysis / Gluconeogenesis	-5.42627	-3.55258	5/67	2023,2821,3939,3945,7167	ENO1,GPI,LDHA,LDHB,TPI1
11_Member	GO Biological Processes	GO:0006090	pyruvate metabolic process	-4.83793	-3.06058	6/150	2023,2821,3939,3945,7167,7416	ENO1,GPI,LDHA,LDHB,TPI1,VDAC1
11_Member	GO Biological Processes	GO:0006734	NADH metabolic process	-4.77421	-3.00057	4/44	2023,2821,7167,7415	ENO1,GPI,TPI1,VCP
11_Member	WikiPathways	WP4290	Metabolic reprogramming in colon cancer	-4.77421	-3.00057	4/44	2023,2194,2821,3939	ENO1,FASN,GPI,LDHA
11_Member	WikiPathways	WP1946	Cori Cycle	-4.57156	-2.82386	3/17	2821,3939,7167	GPI,LDHA,TPI1
11_Member	GO Biological Processes	GO:0019674	NAD metabolic process	-4.51728	-2.77591	4/51	2023,2821,3939,7167	ENO1,GPI,LDHA,TPI1
11_Member	KEGG Pathway	M00001	Glycolysis (Embden-Meyerhof pathway), glucose => pyruvate	-4.05112	-2.3819	3/25	2023,2821,7167	ENO1,GPI,TPI1
11_Member	KEGG Pathway	hsa_M00001	Glycolysis (Embden-Meyerhof pathway), glucose => pyruvate	-4.05112	-2.3819	3/25	2023,2821,7167	ENO1,GPI,TPI1
11_Member	Reactome Gene Sets	R-HSA-70171	Glycolysis	-3.95066	-2.29365	4/71	2023,2821,5518,7167	ENO1,GPI,PPP2R1A,TPI1
11_Member	GO Biological Processes	GO:0006735	NADH regeneration	-3.94891	-2.29365	3/27	2023,2821,7167	ENO1,GPI,TPI1
11_Member	GO Biological Processes	GO:0061621	canonical glycolysis	-3.94891	-2.29365	3/27	2023,2821,7167	ENO1,GPI,TPI1
11_Member	GO Biological Processes	GO:0061718	glucose catabolic process to pyruvate	-3.94891	-2.29365	3/27	2023,2821,7167	ENO1,GPI,TPI1
11_Member	GO Biological Processes	GO:0061620	glycolytic process through glucose-6-phosphate	-3.90079	-2.25738	3/28	2023,2821,7167	ENO1,GPI,TPI1
11_Member	GO Biological Processes	GO:0061615	glycolytic process through fructose-6-phosphate	-3.85446	-2.22096	3/29	2023,2821,7167	ENO1,GPI,TPI1
11_Member	GO Biological Processes	GO:0044283	small molecule biosynthetic process	-3.81644	-2.18829	10/693	38,2023,2194,2821,3028,4282,5901,6647,7167,7415	ACAT1,ENO1,FASN,GPI,HSD17B10,MIF,RAN,SOD1,TPI1,VCP
11_Member	Canonical Pathways	M66	PID MYC ACTIV PATHWAY	-3.77059	-2.15468	4/79	2023,3329,3939,4691	ENO1,HSPD1,LDHA,NCL
11_Member	Reactome Gene Sets	R-HSA-70263	Gluconeogenesis	-3.64572	-2.0542	3/34	2023,2821,7167	ENO1,GPI,TPI1
11_Member	GO Biological Processes	GO:0006007	glucose catabolic process	-3.5712	-1.99072	3/36	2023,2821,7167	ENO1,GPI,TPI1
11_Member	Reactome Gene Sets	R-HSA-70326	Glucose metabolism	-3.5343	-1.96021	4/91	2023,2821,5518,7167	ENO1,GPI,PPP2R1A,TPI1
11_Member	GO Biological Processes	GO:0016052	carbohydrate catabolic process	-3.19479	-1.67233	5/197	801,2023,2821,3939,7167	CALM1,ENO1,GPI,LDHA,TPI1
11_Member	GO Biological Processes	GO:0006096	glycolytic process	-3.16342	-1.64598	4/114	2023,2821,3939,7167	ENO1,GPI,LDHA,TPI1
11_Member	GO Biological Processes	GO:0006757	ATP generation from ADP	-3.14919	-1.63488	4/115	2023,2821,3939,7167	ENO1,GPI,LDHA,TPI1
11_Member	GO Biological Processes	GO:0046031	ADP metabolic process	-3.05327	-1.55359	4/122	2023,2821,3939,7167	ENO1,GPI,LDHA,TPI1
11_Member	GO Biological Processes	GO:0019320	hexose catabolic process	-3.00398	-1.50967	3/56	2023,2821,7167	ENO1,GPI,TPI1
11_Member	GO Biological Processes	GO:0006165	nucleoside diphosphate phosphorylation	-2.92625	-1.4419	4/132	2023,2821,3939,7167	ENO1,GPI,LDHA,TPI1
11_Member	GO Biological Processes	GO:0046939	nucleotide phosphorylation	-2.91414	-1.43267	4/133	2023,2821,3939,7167	ENO1,GPI,LDHA,TPI1
11_Member	GO Biological Processes	GO:0009135	purine nucleoside diphosphate metabolic process	-2.89021	-1.41389	4/135	2023,2821,3939,7167	ENO1,GPI,LDHA,TPI1
11_Member	GO Biological Processes	GO:0009179	purine ribonucleoside diphosphate metabolic process	-2.89021	-1.41389	4/135	2023,2821,3939,7167	ENO1,GPI,LDHA,TPI1
11_Member	GO Biological Processes	GO:0046365	monosaccharide catabolic process	-2.8756	-1.40436	3/62	2023,2821,7167	ENO1,GPI,TPI1
11_Member	GO Biological Processes	GO:0009185	ribonucleoside diphosphate metabolic process	-2.85505	-1.38773	4/138	2023,2821,3939,7167	ENO1,GPI,LDHA,TPI1
11_Member	GO Biological Processes	GO:0009132	nucleoside diphosphate metabolic process	-2.6605	-1.22536	4/156	2023,2821,3939,7167	ENO1,GPI,LDHA,TPI1
11_Member	GO Biological Processes	GO:0006094	gluconeogenesis	-2.44128	-1.03995	3/88	2023,2821,7167	ENO1,GPI,TPI1
11_Member	GO Biological Processes	GO:0019319	hexose biosynthetic process	-2.40037	-1.00662	3/91	2023,2821,7167	ENO1,GPI,TPI1
11_Member	GO Biological Processes	GO:0046364	monosaccharide biosynthetic process	-2.32279	-0.943881	3/97	2023,2821,7167	ENO1,GPI,TPI1
11_Member	GO Biological Processes	GO:0005975	carbohydrate metabolic process	-2.2238	-0.863944	7/620	801,1213,2023,2821,3939,3945,7167	CALM1,CLTC,ENO1,GPI,LDHA,LDHB,TPI1
11_Member	GO Biological Processes	GO:0016051	carbohydrate biosynthetic process	-2.20148	-0.845522	4/210	1213,2023,2821,7167	CLTC,ENO1,GPI,TPI1
11_Member	KEGG Pathway	hsa04066	HIF-1 signaling pathway	-2.07778	-0.737059	3/119	2023,3939,6194	ENO1,LDHA,RPS6
12_Summary	GO Biological Processes	GO:0045055	regulated exocytosis	-7.08634	-5.06737	15/780	302,308,801,808,1654,1915,1938,2821,3608,4282,5660,6647,7415,8407,9588,3329,6194	ANXA2,ANXA5,CALM1,CALM3,DDX3X,EEF1A1,EEF2,GPI,ILF2,MIF,PSAP,SOD1,VCP,TAGLN2,PRDX6,HSPD1,RPS6
12_Member	GO Biological Processes	GO:0045055	regulated exocytosis	-7.08634	-5.06737	15/780	302,308,801,808,1654,1915,1938,2821,3608,4282,5660,6647,7415,8407,9588	ANXA2,ANXA5,CALM1,CALM3,DDX3X,EEF1A1,EEF2,GPI,ILF2,MIF,PSAP,SOD1,VCP,TAGLN2,PRDX6
12_Member	Reactome Gene Sets	R-HSA-6798695	Neutrophil degranulation	-5.16002	-3.31648	10/480	302,1654,1915,1938,2821,3608,4282,5660,7415,9588	ANXA2,DDX3X,EEF1A1,EEF2,GPI,ILF2,MIF,PSAP,VCP,PRDX6
12_Member	GO Biological Processes	GO:0043312	neutrophil degranulation	-5.113	-3.27393	10/486	302,1654,1915,1938,2821,3608,4282,5660,7415,9588	ANXA2,DDX3X,EEF1A1,EEF2,GPI,ILF2,MIF,PSAP,VCP,PRDX6
12_Member	GO Biological Processes	GO:0002366	leukocyte activation involved in immune response	-5.10999	-3.27302	12/720	302,1654,1915,1938,2821,3329,3608,4282,5660,6194,7415,9588	ANXA2,DDX3X,EEF1A1,EEF2,GPI,HSPD1,ILF2,MIF,PSAP,RPS6,VCP,PRDX6
12_Member	GO Biological Processes	GO:0002283	neutrophil activation involved in immune response	-5.08974	-3.25407	10/489	302,1654,1915,1938,2821,3608,4282,5660,7415,9588	ANXA2,DDX3X,EEF1A1,EEF2,GPI,ILF2,MIF,PSAP,VCP,PRDX6
12_Member	GO Biological Processes	GO:0002263	cell activation involved in immune response	-5.08585	-3.25148	12/724	302,1654,1915,1938,2821,3329,3608,4282,5660,6194,7415,9588	ANXA2,DDX3X,EEF1A1,EEF2,GPI,HSPD1,ILF2,MIF,PSAP,RPS6,VCP,PRDX6
12_Member	GO Biological Processes	GO:0002446	neutrophil mediated immunity	-5.00587	-3.19052	10/500	302,1654,1915,1938,2821,3608,4282,5660,7415,9588	ANXA2,DDX3X,EEF1A1,EEF2,GPI,ILF2,MIF,PSAP,VCP,PRDX6
12_Member	GO Biological Processes	GO:0042119	neutrophil activation	-4.99835	-3.18424	10/501	302,1654,1915,1938,2821,3608,4282,5660,7415,9588	ANXA2,DDX3X,EEF1A1,EEF2,GPI,ILF2,MIF,PSAP,VCP,PRDX6
12_Member	GO Biological Processes	GO:0036230	granulocyte activation	-4.96103	-3.15061	10/506	302,1654,1915,1938,2821,3608,4282,5660,7415,9588	ANXA2,DDX3X,EEF1A1,EEF2,GPI,ILF2,MIF,PSAP,VCP,PRDX6
12_Member	GO Biological Processes	GO:0043299	leukocyte degranulation	-4.73895	-2.96837	10/537	302,1654,1915,1938,2821,3608,4282,5660,7415,9588	ANXA2,DDX3X,EEF1A1,EEF2,GPI,ILF2,MIF,PSAP,VCP,PRDX6
12_Member	GO Biological Processes	GO:0002274	myeloid leukocyte activation	-4.71382	-2.94547	11/661	302,1654,1915,1938,2821,3329,3608,4282,5660,7415,9588	ANXA2,DDX3X,EEF1A1,EEF2,GPI,HSPD1,ILF2,MIF,PSAP,VCP,PRDX6
12_Member	GO Biological Processes	GO:0002275	myeloid cell activation involved in immune response	-4.65031	-2.89295	10/550	302,1654,1915,1938,2821,3608,4282,5660,7415,9588	ANXA2,DDX3X,EEF1A1,EEF2,GPI,ILF2,MIF,PSAP,VCP,PRDX6
12_Member	GO Biological Processes	GO:0002444	myeloid leukocyte mediated immunity	-4.63021	-2.8761	10/553	302,1654,1915,1938,2821,3608,4282,5660,7415,9588	ANXA2,DDX3X,EEF1A1,EEF2,GPI,ILF2,MIF,PSAP,VCP,PRDX6
13_Summary	GO Biological Processes	GO:0006913	nucleocytoplasmic transport	-6.50122	-4.51838	10/340	811,1660,3313,5901,6209,6634,6635,9349,10155,11331,302,801,808,60,805,7534,3329,2664,292,6421	CALR,DHX9,HSPA9,RAN,RPS15,SNRPD3,SNRPE,RPL23,TRIM28,PHB2,ANXA2,CALM1,CALM3,ACTB,CALM2,YWHAZ,HSPD1,GDI1,SLC25A5,SFPQ
13_Member	GO Biological Processes	GO:0006913	nucleocytoplasmic transport	-6.50122	-4.51838	10/340	811,1660,3313,5901,6209,6634,6635,9349,10155,11331	CALR,DHX9,HSPA9,RAN,RPS15,SNRPD3,SNRPE,RPL23,TRIM28,PHB2
13_Member	GO Biological Processes	GO:0051169	nuclear transport	-6.46627	-4.48707	10/343	811,1660,3313,5901,6209,6634,6635,9349,10155,11331	CALR,DHX9,HSPA9,RAN,RPS15,SNRPD3,SNRPE,RPL23,TRIM28,PHB2
13_Member	GO Biological Processes	GO:0051170	import into nucleus	-4.63357	-2.87838	6/163	5901,6634,6635,9349,10155,11331	RAN,SNRPD3,SNRPE,RPL23,TRIM28,PHB2
13_Member	GO Biological Processes	GO:0051099	positive regulation of binding	-4.5308	-2.78733	6/170	302,801,808,1660,5901,10155	ANXA2,CALM1,CALM3,DHX9,RAN,TRIM28
13_Member	GO Biological Processes	GO:0051098	regulation of binding	-3.58525	-2.00253	7/358	60,302,801,808,1660,5901,10155	ACTB,ANXA2,CALM1,CALM3,DHX9,RAN,TRIM28
13_Member	GO Biological Processes	GO:0043270	positive regulation of ion transport	-3.30289	-1.76103	9/660	60,302,801,805,808,1660,5901,7534,10155	ACTB,ANXA2,CALM1,CALM2,CALM3,DHX9,RAN,YWHAZ,TRIM28
13_Member	GO Biological Processes	GO:0017038	protein import	-3.22491	-1.69415	5/194	3329,5901,9349,10155,11331	HSPD1,RAN,RPL23,TRIM28,PHB2
13_Member	GO Biological Processes	GO:0051168	nuclear export	-3.15544	-1.63925	5/201	811,1660,3313,5901,6209	CALR,DHX9,HSPA9,RAN,RPS15
13_Member	GO Biological Processes	GO:0032388	positive regulation of intracellular transport	-2.9887	-1.49616	5/219	302,1660,5901,7534,10155	ANXA2,DHX9,RAN,YWHAZ,TRIM28
13_Member	GO Biological Processes	GO:0046824	positive regulation of nucleocytoplasmic transport	-2.89605	-1.41695	3/61	1660,5901,10155	DHX9,RAN,TRIM28
13_Member	GO Biological Processes	GO:0032386	regulation of intracellular transport	-2.84648	-1.38027	6/350	302,1660,2664,5901,7534,10155	ANXA2,DHX9,GDI1,RAN,YWHAZ,TRIM28
13_Member	GO Biological Processes	GO:0006606	protein import into nucleus	-2.79829	-1.33924	4/143	5901,9349,10155,11331	RAN,RPL23,TRIM28,PHB2
13_Member	GO Biological Processes	GO:0015931	nucleobase-containing compound transport	-2.7128	-1.26878	5/253	292,1660,5901,6209,6421	SLC25A5,DHX9,RAN,RPS15,SFPQ
13_Member	GO Biological Processes	GO:0034504	protein localization to nucleus	-2.5563	-1.13938	5/275	811,5901,9349,10155,11331	CALR,RAN,RPL23,TRIM28,PHB2
13_Member	GO Biological Processes	GO:0006611	protein export from nucleus	-2.41159	-1.01549	4/183	811,3313,5901,6209	CALR,HSPA9,RAN,RPS15
13_Member	GO Biological Processes	GO:0050657	nucleic acid transport	-2.29077	-0.91633	4/198	1660,5901,6209,6421	DHX9,RAN,RPS15,SFPQ
13_Member	GO Biological Processes	GO:0050658	RNA transport	-2.29077	-0.91633	4/198	1660,5901,6209,6421	DHX9,RAN,RPS15,SFPQ
13_Member	GO Biological Processes	GO:0051236	establishment of RNA localization	-2.26787	-0.899236	4/201	1660,5901,6209,6421	DHX9,RAN,RPS15,SFPQ
13_Member	GO Biological Processes	GO:0046822	regulation of nucleocytoplasmic transport	-2.25031	-0.885646	3/103	1660,5901,10155	DHX9,RAN,TRIM28
13_Member	GO Biological Processes	GO:1903793	positive regulation of anion transport	-2.18291	-0.830237	6/478	60,302,1660,5901,7534,10155	ACTB,ANXA2,DHX9,RAN,YWHAZ,TRIM28
13_Member	GO Biological Processes	GO:0006403	RNA localization	-2.03321	-0.698688	4/235	1660,5901,6209,6421	DHX9,RAN,RPS15,SFPQ
14_Summary	GO Biological Processes	GO:0097305	response to alcohol	-5.7779	-3.86348	8/234	70,801,808,1938,3184,5245,6647,7284,3309,3939,7184,7425,811,9349,5660,6194,10155	ACTC1,CALM1,CALM3,EEF2,HNRNPD,PHB,SOD1,TUFM,HSPA5,LDHA,HSP90B1,VGF,CALR,RPL23,PSAP,RPS6,TRIM28
14_Member	GO Biological Processes	GO:0097305	response to alcohol	-5.7779	-3.86348	8/234	70,801,808,1938,3184,5245,6647,7284	ACTC1,CALM1,CALM3,EEF2,HNRNPD,PHB,SOD1,TUFM
14_Member	GO Biological Processes	GO:0045471	response to ethanol	-4.0774	-2.40193	5/127	70,1938,5245,6647,7284	ACTC1,EEF2,PHB,SOD1,TUFM
14_Member	GO Biological Processes	GO:0046683	response to organophosphorus	-4.01375	-2.35069	5/131	3309,3939,6647,7184,7425	HSPA5,LDHA,SOD1,HSP90B1,VGF
14_Member	GO Biological Processes	GO:0014074	response to purine-containing compound	-3.80664	-2.18521	5/145	3309,3939,6647,7184,7425	HSPA5,LDHA,SOD1,HSP90B1,VGF
14_Member	GO Biological Processes	GO:0042493	response to drug	-3.57792	-1.99593	7/359	70,811,1938,3309,3939,5245,6647	ACTC1,CALR,EEF2,HSPA5,LDHA,PHB,SOD1
14_Member	GO Biological Processes	GO:0008585	female gonad development	-3.49821	-1.92837	4/93	3309,5245,6647,7425	HSPA5,PHB,SOD1,VGF
14_Member	GO Biological Processes	GO:0046545	development of primary female sexual characteristics	-3.42848	-1.8684	4/97	3309,5245,6647,7425	HSPA5,PHB,SOD1,VGF
14_Member	GO Biological Processes	GO:0046677	response to antibiotic	-3.34121	-1.79471	3/43	3309,6647,9349	HSPA5,SOD1,RPL23
14_Member	GO Biological Processes	GO:0048608	reproductive structure development	-3.25832	-1.72042	7/406	3309,5245,5660,6194,6647,7425,10155	HSPA5,PHB,PSAP,RPS6,SOD1,VGF,TRIM28
14_Member	GO Biological Processes	GO:0061458	reproductive system development	-3.23943	-1.70609	7/409	3309,5245,5660,6194,6647,7425,10155	HSPA5,PHB,PSAP,RPS6,SOD1,VGF,TRIM28
14_Member	GO Biological Processes	GO:0046660	female sex differentiation	-3.20692	-1.67681	4/111	3309,5245,6647,7425	HSPA5,PHB,SOD1,VGF
14_Member	GO Biological Processes	GO:0001541	ovarian follicle development	-3.0738	-1.56929	3/53	5245,6647,7425	PHB,SOD1,VGF
14_Member	GO Biological Processes	GO:0051591	response to cAMP	-2.3609	-0.976916	3/94	3309,3939,7425	HSPA5,LDHA,VGF
14_Member	GO Biological Processes	GO:0008406	gonad development	-2.18717	-0.833366	4/212	3309,5245,6647,7425	HSPA5,PHB,SOD1,VGF
14_Member	GO Biological Processes	GO:0045137	development of primary sexual characteristics	-2.15209	-0.803395	4/217	3309,5245,6647,7425	HSPA5,PHB,SOD1,VGF
15_Summary	Reactome Gene Sets	R-HSA-447115	Interleukin-12 family signaling	-5.77729	-3.86348	5/57	302,821,3313,4282,6647,5518,7184,7534,8350,2194,6194,8359	ANXA2,CANX,HSPA9,MIF,SOD1,PPP2R1A,HSP90B1,YWHAZ,H3C1,FASN,RPS6,H4C1
15_Member	Reactome Gene Sets	R-HSA-447115	Interleukin-12 family signaling	-5.77729	-3.86348	5/57	302,821,3313,4282,6647	ANXA2,CANX,HSPA9,MIF,SOD1
15_Member	Reactome Gene Sets	R-HSA-8950505	Gene and protein expression by JAK-STAT signaling after Interleukin-12 stimulation	-5.03186	-3.21527	4/38	302,3313,4282,6647	ANXA2,HSPA9,MIF,SOD1
15_Member	GO Biological Processes	GO:0035722	interleukin-12-mediated signaling pathway	-4.65911	-2.89739	4/47	302,3313,4282,6647	ANXA2,HSPA9,MIF,SOD1
15_Member	Reactome Gene Sets	R-HSA-9020591	Interleukin-12 signaling	-4.65911	-2.89739	4/47	302,3313,4282,6647	ANXA2,HSPA9,MIF,SOD1
15_Member	GO Biological Processes	GO:0071349	cellular response to interleukin-12	-4.58665	-2.83362	4/49	302,3313,4282,6647	ANXA2,HSPA9,MIF,SOD1
15_Member	GO Biological Processes	GO:0070671	response to interleukin-12	-4.5516	-2.80602	4/50	302,3313,4282,6647	ANXA2,HSPA9,MIF,SOD1
15_Member	Reactome Gene Sets	R-HSA-449147	Signaling by Interleukins	-4.46244	-2.73039	9/462	302,821,3313,4282,5518,6647,7184,7534,8350	ANXA2,CANX,HSPA9,MIF,PPP2R1A,SOD1,HSP90B1,YWHAZ,H3C1
15_Member	Reactome Gene Sets	R-HSA-1280215	Cytokine Signaling in Immune system	-3.05613	-1.55525	9/715	302,821,3313,4282,5518,6647,7184,7534,8350	ANXA2,CANX,HSPA9,MIF,PPP2R1A,SOD1,HSP90B1,YWHAZ,H3C1
15_Member	GO Biological Processes	GO:0030099	myeloid cell differentiation	-2.44735	-1.04458	6/421	302,2194,3313,6194,8350,8359	ANXA2,FASN,HSPA9,RPS6,H3C1,H4C1
16_Summary	GO Biological Processes	GO:0002227	innate immune response in mucosa	-5.64298	-3.74596	4/27	8349,8970,54145,85236,2821,5245,11331,7425	H2BC21,H2BC11,H2BS1,H2BC12,GPI,PHB,PHB2,VGF
16_Member	GO Biological Processes	GO:0002227	innate immune response in mucosa	-5.64298	-3.74596	4/27	8349,8970,54145,85236	H2BC21,H2BC11,H2BS1,H2BC12
16_Member	GO Biological Processes	GO:0002385	mucosal immune response	-5.079	-3.2485	4/37	8349,8970,54145,85236	H2BC21,H2BC11,H2BS1,H2BC12
16_Member	GO Biological Processes	GO:0002251	organ or tissue specific immune response	-4.898	-3.10443	4/41	8349,8970,54145,85236	H2BC21,H2BC11,H2BS1,H2BC12
16_Member	GO Biological Processes	GO:0019731	antibacterial humoral response	-4.18126	-2.48836	4/62	8349,8970,54145,85236	H2BC21,H2BC11,H2BS1,H2BC12
16_Member	GO Biological Processes	GO:0061844	antimicrobial humoral immune response mediated by antimicrobial peptide	-3.792	-2.17373	4/78	8349,8970,54145,85236	H2BC21,H2BC11,H2BS1,H2BC12
16_Member	GO Biological Processes	GO:0006959	humoral immune response	-3.41569	-1.85836	7/382	2821,5245,8349,8970,11331,54145,85236	GPI,PHB,H2BC21,H2BC11,PHB2,H2BS1,H2BC12
16_Member	GO Biological Processes	GO:0050830	defense response to Gram-positive bacterium	-3.3618	-1.81194	4/101	8349,8970,54145,85236	H2BC21,H2BC11,H2BS1,H2BC12
16_Member	GO Biological Processes	GO:0019730	antimicrobial humoral response	-2.79829	-1.33924	4/143	8349,8970,54145,85236	H2BC21,H2BC11,H2BS1,H2BC12
16_Member	GO Biological Processes	GO:0042742	defense response to bacterium	-2.12757	-0.782677	5/348	7425,8349,8970,54145,85236	VGF,H2BC21,H2BC11,H2BS1,H2BC12
17_Summary	Reactome Gene Sets	R-HSA-1268020	Mitochondrial protein import	-5.52535	-3.63576	5/64	498,506,3313,3329,7416,308,3309,3315,5479,2023	ATP5F1A,ATP5F1B,HSPA9,HSPD1,VDAC1,ANXA5,HSPA5,HSPB1,PPIB,ENO1
17_Member	Reactome Gene Sets	R-HSA-1268020	Mitochondrial protein import	-5.52535	-3.63576	5/64	498,506,3313,3329,7416	ATP5F1A,ATP5F1B,HSPA9,HSPD1,VDAC1
17_Member	WikiPathways	WP2864	Apoptosis-related network due to altered Notch3 in ovarian cancer	-4.41849	-2.69254	4/54	308,3309,3315,3329	ANXA5,HSPA5,HSPB1,HSPD1
17_Member	GO Biological Processes	GO:0061077	chaperone-mediated protein folding	-4.15392	-2.46568	4/63	3309,3313,3315,5479	HSPA5,HSPA9,HSPB1,PPIB
17_Member	GO Biological Processes	GO:0042026	protein refolding	-4.10554	-2.42464	3/24	3309,3313,3329	HSPA5,HSPA9,HSPD1
17_Member	Reactome Gene Sets	R-HSA-9609507	Protein localization	-3.57054	-1.99072	5/163	498,506,3313,3329,7416	ATP5F1A,ATP5F1B,HSPA9,HSPD1,VDAC1
17_Member	GO Biological Processes	GO:0006458	'de novo' protein folding	-3.34121	-1.79471	3/43	3309,3313,3329	HSPA5,HSPA9,HSPD1
17_Member	KEGG Pathway	hsa03018	RNA degradation	-2.60545	-1.18205	3/77	2023,3313,3329	ENO1,HSPA9,HSPD1
17_Member	KEGG Pathway	ko03018	RNA degradation	-2.60545	-1.18205	3/77	2023,3313,3329	ENO1,HSPA9,HSPD1
18_Summary	WikiPathways	WP3888	VEGFA-VEGFR2 Signaling Pathway	-5.50084	-3.61417	10/439	71,811,1213,3315,3939,4691,6194,7001,9588,10130	ACTG1,CALR,CLTC,HSPB1,LDHA,NCL,RPS6,PRDX2,PRDX6,PDIA6
18_Member	WikiPathways	WP3888	VEGFA-VEGFR2 Signaling Pathway	-5.50084	-3.61417	10/439	71,811,1213,3315,3939,4691,6194,7001,9588,10130	ACTG1,CALR,CLTC,HSPB1,LDHA,NCL,RPS6,PRDX2,PRDX6,PDIA6
19_Summary	GO Biological Processes	GO:0006979	response to oxidative stress	-5.43151	-3.55353	10/447	1938,3184,3315,3939,5052,6421,6647,7001,9555,9588,1654,2821,7534,3329,4282,5245,6194,11331,30968,7416,5518,7345	EEF2,HNRNPD,HSPB1,LDHA,PRDX1,SFPQ,SOD1,PRDX2,MACROH2A1,PRDX6,DDX3X,GPI,YWHAZ,HSPD1,MIF,PHB,RPS6,PHB2,STOML2,VDAC1,PPP2R1A,UCHL1
19_Member	GO Biological Processes	GO:0006979	response to oxidative stress	-5.43151	-3.55353	10/447	1938,3184,3315,3939,5052,6421,6647,7001,9555,9588	EEF2,HNRNPD,HSPB1,LDHA,PRDX1,SFPQ,SOD1,PRDX2,MACROH2A1,PRDX6
19_Member	Reactome Gene Sets	R-HSA-3299685	Detoxification of Reactive Oxygen Species	-5.079	-3.2485	4/37	5052,6647,7001,9588	PRDX1,SOD1,PRDX2,PRDX6
19_Member	GO Biological Processes	GO:0062197	cellular response to chemical stress	-4.51343	-2.77311	8/349	1654,3184,3315,5052,6421,6647,7001,9588	DDX3X,HNRNPD,HSPB1,PRDX1,SFPQ,SOD1,PRDX2,PRDX6
19_Member	GO Biological Processes	GO:0042743	hydrogen peroxide metabolic process	-4.35582	-2.63589	4/56	5052,6647,7001,9588	PRDX1,SOD1,PRDX2,PRDX6
19_Member	GO Biological Processes	GO:0019430	removal of superoxide radicals	-4.16243	-2.47233	3/23	5052,6647,7001	PRDX1,SOD1,PRDX2
19_Member	GO Biological Processes	GO:0071450	cellular response to oxygen radical	-4.05112	-2.3819	3/25	5052,6647,7001	PRDX1,SOD1,PRDX2
19_Member	GO Biological Processes	GO:0071451	cellular response to superoxide	-4.05112	-2.3819	3/25	5052,6647,7001	PRDX1,SOD1,PRDX2
19_Member	GO Biological Processes	GO:0034599	cellular response to oxidative stress	-4.04766	-2.38021	7/301	3184,3315,5052,6421,6647,7001,9588	HNRNPD,HSPB1,PRDX1,SFPQ,SOD1,PRDX2,PRDX6
19_Member	GO Biological Processes	GO:0000303	response to superoxide	-3.90079	-2.25738	3/28	5052,6647,7001	PRDX1,SOD1,PRDX2
19_Member	GO Biological Processes	GO:0000302	response to reactive oxygen species	-3.85744	-2.22096	6/225	1938,3184,3939,5052,6647,7001	EEF2,HNRNPD,LDHA,PRDX1,SOD1,PRDX2
19_Member	GO Biological Processes	GO:0000305	response to oxygen radical	-3.85446	-2.22096	3/29	5052,6647,7001	PRDX1,SOD1,PRDX2
19_Member	GO Biological Processes	GO:0042744	hydrogen peroxide catabolic process	-3.76669	-2.15313	3/31	5052,7001,9588	PRDX1,PRDX2,PRDX6
19_Member	Reactome Gene Sets	R-HSA-5628897	TP53 Regulates Metabolic Genes	-3.60913	-2.02007	4/87	2821,5052,7001,7534	GPI,PRDX1,PRDX2,YWHAZ
19_Member	GO Biological Processes	GO:0098869	cellular oxidant detoxification	-3.34557	-1.79639	4/102	5052,6647,7001,9588	PRDX1,SOD1,PRDX2,PRDX6
19_Member	GO Biological Processes	GO:0045454	cell redox homeostasis	-3.34121	-1.79471	3/43	5052,7001,9588	PRDX1,PRDX2,PRDX6
19_Member	GO Biological Processes	GO:1990748	cellular detoxification	-3.14919	-1.63488	4/115	5052,6647,7001,9588	PRDX1,SOD1,PRDX2,PRDX6
19_Member	GO Biological Processes	GO:0097237	cellular response to toxic substance	-3.05327	-1.55359	4/122	5052,6647,7001,9588	PRDX1,SOD1,PRDX2,PRDX6
19_Member	GO Biological Processes	GO:0046649	lymphocyte activation	-2.89555	-1.41695	9/754	3329,4282,5052,5245,6194,6647,7001,11331,30968	HSPD1,MIF,PRDX1,PHB,RPS6,SOD1,PRDX2,PHB2,STOML2
19_Member	GO Biological Processes	GO:0098754	detoxification	-2.85505	-1.38773	4/138	5052,6647,7001,9588	PRDX1,SOD1,PRDX2,PRDX6
19_Member	GO Biological Processes	GO:0006801	superoxide metabolic process	-2.72374	-1.27867	3/70	5052,6647,7001	PRDX1,SOD1,PRDX2
19_Member	GO Biological Processes	GO:0034614	cellular response to reactive oxygen species	-2.63052	-1.20001	4/159	3184,5052,6647,7001	HNRNPD,PRDX1,SOD1,PRDX2
19_Member	Reactome Gene Sets	R-HSA-9711123	Cellular response to chemical stress	-2.62067	-1.19373	4/160	5052,6647,7001,9588	PRDX1,SOD1,PRDX2,PRDX6
19_Member	GO Biological Processes	GO:0072593	reactive oxygen species metabolic process	-2.51617	-1.10271	5/281	5052,6647,7001,7416,9588	PRDX1,SOD1,PRDX2,VDAC1,PRDX6
19_Member	GO Biological Processes	GO:0043408	regulation of MAPK cascade	-2.4645	-1.05892	8/712	4282,5245,5518,6647,7001,7345,7534,11331	MIF,PHB,PPP2R1A,SOD1,PRDX2,UCHL1,YWHAZ,PHB2
19_Member	WikiPathways	WP15	Selenium Micronutrient Network	-2.38706	-0.997986	3/92	5052,6647,7001	PRDX1,SOD1,PRDX2
19_Member	GO Biological Processes	GO:0043405	regulation of MAP kinase activity	-2.32387	-0.943881	5/312	5518,6647,7001,7345,11331	PPP2R1A,SOD1,PRDX2,UCHL1,PHB2
19_Member	Reactome Gene Sets	R-HSA-3700989	Transcriptional Regulation by TP53	-2.04335	-0.707596	5/365	2821,5052,5518,7001,7534	GPI,PRDX1,PPP2R1A,PRDX2,YWHAZ
19_Member	GO Biological Processes	GO:0009636	response to toxic substance	-2.00825	-0.676588	4/239	5052,6647,7001,9588	PRDX1,SOD1,PRDX2,PRDX6
20_Summary	KEGG Pathway	hsa00640	Propanoate metabolism	-5.33723	-3.47612	4/32	38,3030,3939,3945,498,506,513,7416	ACAT1,HADHA,LDHA,LDHB,ATP5F1A,ATP5F1B,ATP5F1D,VDAC1
20_Member	KEGG Pathway	hsa00640	Propanoate metabolism	-5.33723	-3.47612	4/32	38,3030,3939,3945	ACAT1,HADHA,LDHA,LDHB
20_Member	KEGG Pathway	ko00640	Propanoate metabolism	-5.33723	-3.47612	4/32	38,3030,3939,3945	ACAT1,HADHA,LDHA,LDHB
20_Member	Reactome Gene Sets	R-HSA-1428517	The citric acid (TCA) cycle and respiratory electron transport	-4.41891	-2.69254	6/178	498,506,513,3939,3945,7416	ATP5F1A,ATP5F1B,ATP5F1D,LDHA,LDHB,VDAC1
20_Member	Reactome Gene Sets	R-HSA-70268	Pyruvate metabolism	-3.76669	-2.15313	3/31	3939,3945,7416	LDHA,LDHB,VDAC1
20_Member	KEGG Pathway	hsa00620	Pyruvate metabolism	-3.46729	-1.90236	3/39	38,3939,3945	ACAT1,LDHA,LDHB
20_Member	KEGG Pathway	ko00620	Pyruvate metabolism	-3.46729	-1.90236	3/39	38,3939,3945	ACAT1,LDHA,LDHB
20_Member	Reactome Gene Sets	R-HSA-71406	Pyruvate metabolism and Citric Acid (TCA) cycle	-3.0268	-1.53011	3/55	3939,3945,7416	LDHA,LDHB,VDAC1
