# Supplementary material for: Unravelling the neuroprotective mechanisms of carotenes in differentiated human neural cells: Biochemical and proteomic approaches
Source: Food Chem (Oxf). 2022 Feb 14;4:100088. doi: 10.1016/j.fochms.2022.100088 (PMC8991711; doi:10.1016/j.fochms.2022.100088)
Supplement: Supplementary data 1 [file mmc1.zip › Data in Brief/Supplementary Table 2 (6-OHDA).csv]

Name	Category	CategoryID	GO	Description	PARENT_GO	LogP	Enrichment	Z-score	#TotalGeneInLibrary	#GeneInGO	#GeneInHitList	#GeneInGOAndHitList	%InGO	STDV %InGO	GeneID	Hits	Log(q-value)
MyList	Reactome Gene Sets	6	R-HSA-2262752	Cellular responses to stress		-27	14	20	28162	676	97	32	33	4.8	1915|3014|3017|3018|3309|3313|5052|6124|6193|6194|6201|6209|6217|6230|6647|7001|7415|7846|8341|8342|8345|8348|8349|8350|8359|8970|9349|9588|10376|84617|85236|347733	EEF1A1|H2AX|H2BC5|H2BC3|HSPA5|HSPA9|PRDX1|RPL4|RPS5|RPS6|RPS7|RPS15|RPS16|RPS25|SOD1|PRDX2|VCP|TUBA1A|H2BC15|H2BC14|H2BC9|H2BC17|H2BC21|H3C1|H4C1|H2BC11|RPL23|PRDX6|TUBA1B|TUBB6|H2BC12|TUBB2B	-24
MyList	Reactome Gene Sets	6	R-HSA-8953897	Cellular responses to external stimuli		-27	13	19	28162	690	97	32	33	4.8	1915|3014|3017|3018|3309|3313|5052|6124|6193|6194|6201|6209|6217|6230|6647|7001|7415|7846|8341|8342|8345|8348|8349|8350|8359|8970|9349|9588|10376|84617|85236|347733	EEF1A1|H2AX|H2BC5|H2BC3|HSPA5|HSPA9|PRDX1|RPL4|RPS5|RPS6|RPS7|RPS15|RPS16|RPS25|SOD1|PRDX2|VCP|TUBA1A|H2BC15|H2BC14|H2BC9|H2BC17|H2BC21|H3C1|H4C1|H2BC11|RPL23|PRDX6|TUBA1B|TUBB6|H2BC12|TUBB2B	-23
MyList	Reactome Gene Sets	6	R-HSA-195258	RHO GTPase Effectors		-23	20	21	28162	327	97	23	24	4.3	60|71|801|805|808|3014|3017|3018|5518|7534|7846|8341|8342|8345|8348|8349|8350|8359|8970|10376|84617|85236|347733	ACTB|ACTG1|CALM1|CALM2|CALM3|H2AX|H2BC5|H2BC3|PPP2R1A|YWHAZ|TUBA1A|H2BC15|H2BC14|H2BC9|H2BC17|H2BC21|H3C1|H4C1|H2BC11|TUBA1B|TUBB6|H2BC12|TUBB2B	-20
MyList	Reactome Gene Sets	6	R-HSA-9609646	HCMV Infection		-22	33	24	28162	160	97	18	19	3.9	3017|3018|3190|7846|8341|8342|8345|8348|8349|8350|8359|8970|10155|10376|84617|85236|347733|440689	H2BC5|H2BC3|HNRNPK|TUBA1A|H2BC15|H2BC14|H2BC9|H2BC17|H2BC21|H3C1|H4C1|H2BC11|TRIM28|TUBA1B|TUBB6|H2BC12|TUBB2B|H2BC18	-19
MyList	Reactome Gene Sets	6	R-HSA-194315	Signaling by Rho GTPases		-22	12	17	28162	703	97	28	29	4.6	60|70|71|396|801|805|808|1152|1213|3014|3017|3018|5518|7415|7534|7846|8341|8342|8345|8348|8349|8350|8359|8970|10376|84617|85236|347733	ACTB|ACTC1|ACTG1|ARHGDIA|CALM1|CALM2|CALM3|CKB|CLTC|H2AX|H2BC5|H2BC3|PPP2R1A|VCP|YWHAZ|TUBA1A|H2BC15|H2BC14|H2BC9|H2BC17|H2BC21|H3C1|H4C1|H2BC11|TUBA1B|TUBB6|H2BC12|TUBB2B	-19
MyList	Reactome Gene Sets	6	R-HSA-9609690	HCMV Early Events		-21	37	24	28162	135	97	17	18	3.9	3017|3018|7846|8341|8342|8345|8348|8349|8350|8359|8970|10155|10376|84617|85236|347733|440689	H2BC5|H2BC3|TUBA1A|H2BC15|H2BC14|H2BC9|H2BC17|H2BC21|H3C1|H4C1|H2BC11|TRIM28|TUBA1B|TUBB6|H2BC12|TUBB2B|H2BC18	-19
MyList	Reactome Gene Sets	6	R-HSA-9716542	Signaling by Rho GTPases, Miro GTPases and RHOBTB3		-21	11	16	28162	719	97	28	29	4.6	60|70|71|396|801|805|808|1152|1213|3014|3017|3018|5518|7415|7534|7846|8341|8342|8345|8348|8349|8350|8359|8970|10376|84617|85236|347733	ACTB|ACTC1|ACTG1|ARHGDIA|CALM1|CALM2|CALM3|CKB|CLTC|H2AX|H2BC5|H2BC3|PPP2R1A|VCP|YWHAZ|TUBA1A|H2BC15|H2BC14|H2BC9|H2BC17|H2BC21|H3C1|H4C1|H2BC11|TUBA1B|TUBB6|H2BC12|TUBB2B	-19
MyList	KEGG Pathway	24	ko05034	Alcoholism		-21	29	22	28162	180	97	18	19	3.9	801|805|808|3014|3017|3018|8341|8342|8345|8348|8349|8350|8359|8970|9555|55506|85236|440689	CALM1|CALM2|CALM3|H2AX|H2BC5|H2BC3|H2BC15|H2BC14|H2BC9|H2BC17|H2BC21|H3C1|H4C1|H2BC11|MACROH2A1|MACROH2A2|H2BC12|H2BC18	-18
MyList	KEGG Pathway	24	hsa05034	Alcoholism		-21	28	22	28162	185	97	18	19	3.9	801|805|808|3014|3017|3018|8341|8342|8345|8348|8349|8350|8359|8970|9555|55506|85236|440689	CALM1|CALM2|CALM3|H2AX|H2BC5|H2BC3|H2BC15|H2BC14|H2BC9|H2BC17|H2BC21|H3C1|H4C1|H2BC11|MACROH2A1|MACROH2A2|H2BC12|H2BC18	-18
MyList	CORUM	33	CORUM:3055	Nop56p-associated pre-rRNA complex		-20	42	25	28162	104	97	15	15	3.7	292|1660|1915|1938|3608|4691|6124|6194|6201|6209|6217|7284|7846|8342|9349	SLC25A5|DHX9|EEF1A1|EEF2|ILF2|NCL|RPL4|RPS6|RPS7|RPS15|RPS16|TUFM|TUBA1A|H2BC14|RPL23	-17
MyList	KEGG Pathway	24	hsa05322	Systemic lupus erythematosus		-20	35	23	28162	133	97	16	16	3.8	3014|3017|3018|6634|8341|8342|8345|8348|8349|8350|8359|8970|9555|55506|85236|440689	H2AX|H2BC5|H2BC3|SNRPD3|H2BC15|H2BC14|H2BC9|H2BC17|H2BC21|H3C1|H4C1|H2BC11|MACROH2A1|MACROH2A2|H2BC12|H2BC18	-17
MyList	KEGG Pathway	24	ko05322	Systemic lupus erythematosus		-20	35	23	28162	133	97	16	16	3.8	3014|3017|3018|6634|8341|8342|8345|8348|8349|8350|8359|8970|9555|55506|85236|440689	H2AX|H2BC5|H2BC3|SNRPD3|H2BC15|H2BC14|H2BC9|H2BC17|H2BC21|H3C1|H4C1|H2BC11|MACROH2A1|MACROH2A2|H2BC12|H2BC18	-17
MyList	GO Biological Processes	19	GO:0006334	nucleosome assembly		-19	32	22	28162	145	97	16	16	3.8	3014|3017|3018|8341|8342|8345|8348|8349|8350|8359|8970|9555|54145|55506|85236|440689	H2AX|H2BC5|H2BC3|H2BC15|H2BC14|H2BC9|H2BC17|H2BC21|H3C1|H4C1|H2BC11|MACROH2A1|H2BS1|MACROH2A2|H2BC12|H2BC18	-17
MyList	GO Biological Processes	19	GO:0031497	chromatin assembly		-19	25	20	28162	196	97	17	18	3.9	3014|3017|3018|8341|8342|8345|8348|8349|8350|8359|8970|9555|10155|54145|55506|85236|440689	H2AX|H2BC5|H2BC3|H2BC15|H2BC14|H2BC9|H2BC17|H2BC21|H3C1|H4C1|H2BC11|MACROH2A1|TRIM28|H2BS1|MACROH2A2|H2BC12|H2BC18	-16
MyList	Reactome Gene Sets	6	R-HSA-9645723	Diseases of programmed cell death		-18	40	23	28162	102	97	14	14	3.6	3014|3017|3018|5052|7001|8341|8342|8345|8348|8349|8350|8359|8970|85236	H2AX|H2BC5|H2BC3|PRDX1|PRDX2|H2BC15|H2BC14|H2BC9|H2BC17|H2BC21|H3C1|H4C1|H2BC11|H2BC12	-16
MyList	GO Biological Processes	19	GO:0006333	chromatin assembly or disassembly		-18	22	19	28162	221	97	17	18	3.9	3014|3017|3018|8341|8342|8345|8348|8349|8350|8359|8970|9555|10155|54145|55506|85236|440689	H2AX|H2BC5|H2BC3|H2BC15|H2BC14|H2BC9|H2BC17|H2BC21|H3C1|H4C1|H2BC11|MACROH2A1|TRIM28|H2BS1|MACROH2A2|H2BC12|H2BC18	-15
MyList	GO Biological Processes	19	GO:0034728	nucleosome organization		-18	25	19	28162	183	97	16	16	3.8	3014|3017|3018|8341|8342|8345|8348|8349|8350|8359|8970|9555|54145|55506|85236|440689	H2AX|H2BC5|H2BC3|H2BC15|H2BC14|H2BC9|H2BC17|H2BC21|H3C1|H4C1|H2BC11|MACROH2A1|H2BS1|MACROH2A2|H2BC12|H2BC18	-15
MyList	Reactome Gene Sets	6	R-HSA-73728	RNA Polymerase I Promoter Opening		-17	55	25	28162	63	97	12	12	3.3	3014|3017|3018|8341|8342|8345|8348|8349|8350|8359|8970|85236	H2AX|H2BC5|H2BC3|H2BC15|H2BC14|H2BC9|H2BC17|H2BC21|H3C1|H4C1|H2BC11|H2BC12	-15
MyList	Reactome Gene Sets	6	R-HSA-5334118	DNA methylation		-17	54	25	28162	65	97	12	12	3.3	3014|3017|3018|8341|8342|8345|8348|8349|8350|8359|8970|85236	H2AX|H2BC5|H2BC3|H2BC15|H2BC14|H2BC9|H2BC17|H2BC21|H3C1|H4C1|H2BC11|H2BC12	-15
MyList	Reactome Gene Sets	6	R-HSA-5250924	B-WICH complex positively regulates rRNA expression		-17	41	23	28162	91	97	13	13	3.5	60|3014|3017|3018|8341|8342|8345|8348|8349|8350|8359|8970|85236	ACTB|H2AX|H2BC5|H2BC3|H2BC15|H2BC14|H2BC9|H2BC17|H2BC21|H3C1|H4C1|H2BC11|H2BC12	-15
MyList	Reactome Gene Sets	6	R-HSA-5625886	Activated PKN1 stimulates transcription of AR (androgen receptor) regulated genes KLK2 and KLK3		-17	52	25	28162	67	97	12	12	3.3	3014|3017|3018|8341|8342|8345|8348|8349|8350|8359|8970|85236	H2AX|H2BC5|H2BC3|H2BC15|H2BC14|H2BC9|H2BC17|H2BC21|H3C1|H4C1|H2BC11|H2BC12	-15
MyList	GO Biological Processes	19	GO:0006323	DNA packaging		-17	21	18	28162	240	97	17	18	3.9	3014|3017|3018|8341|8342|8345|8348|8349|8350|8359|8970|9555|10155|54145|55506|85236|440689	H2AX|H2BC5|H2BC3|H2BC15|H2BC14|H2BC9|H2BC17|H2BC21|H3C1|H4C1|H2BC11|MACROH2A1|TRIM28|H2BS1|MACROH2A2|H2BC12|H2BC18	-15
MyList	Reactome Gene Sets	6	R-HSA-427359	SIRT1 negatively regulates rRNA expression		-17	51	24	28162	68	97	12	12	3.3	3014|3017|3018|8341|8342|8345|8348|8349|8350|8359|8970|85236	H2AX|H2BC5|H2BC3|H2BC15|H2BC14|H2BC9|H2BC17|H2BC21|H3C1|H4C1|H2BC11|H2BC12	-15
MyList	Reactome Gene Sets	6	R-HSA-5625740	RHO GTPases activate PKNs		-17	40	22	28162	95	97	13	13	3.5	3014|3017|3018|7534|8341|8342|8345|8348|8349|8350|8359|8970|85236	H2AX|H2BC5|H2BC3|YWHAZ|H2BC15|H2BC14|H2BC9|H2BC17|H2BC21|H3C1|H4C1|H2BC11|H2BC12	-15
MyList	GO Biological Processes	19	GO:0071103	DNA conformation change		-17	16	16	28162	352	97	19	20	4	1654|1660|3014|3017|3018|8341|8342|8345|8348|8349|8350|8359|8970|9555|10155|54145|55506|85236|440689	DDX3X|DHX9|H2AX|H2BC5|H2BC3|H2BC15|H2BC14|H2BC9|H2BC17|H2BC21|H3C1|H4C1|H2BC11|MACROH2A1|TRIM28|H2BS1|MACROH2A2|H2BC12|H2BC18	-15
MyList	Reactome Gene Sets	6	R-HSA-212300	PRC2 methylates histones and DNA		-17	48	24	28162	73	97	12	12	3.3	3014|3017|3018|8341|8342|8345|8348|8349|8350|8359|8970|85236	H2AX|H2BC5|H2BC3|H2BC15|H2BC14|H2BC9|H2BC17|H2BC21|H3C1|H4C1|H2BC11|H2BC12	-15
MyList	Reactome Gene Sets	6	R-HSA-9710421	Defective pyroptosis		-17	48	24	28162	73	97	12	12	3.3	3014|3017|3018|8341|8342|8345|8348|8349|8350|8359|8970|85236	H2AX|H2BC5|H2BC3|H2BC15|H2BC14|H2BC9|H2BC17|H2BC21|H3C1|H4C1|H2BC11|H2BC12	-15
MyList	Reactome Gene Sets	6	R-HSA-171306	Packaging Of Telomere Ends		-17	61	26	28162	52	97	11	11	3.2	3014|3017|3018|8341|8342|8345|8348|8349|8359|8970|85236	H2AX|H2BC5|H2BC3|H2BC15|H2BC14|H2BC9|H2BC17|H2BC21|H4C1|H2BC11|H2BC12	-14
MyList	Reactome Gene Sets	6	R-HSA-2299718	Condensation of Prophase Chromosomes		-17	47	23	28162	74	97	12	12	3.3	3014|3017|3018|8341|8342|8345|8348|8349|8350|8359|8970|85236	H2AX|H2BC5|H2BC3|H2BC15|H2BC14|H2BC9|H2BC17|H2BC21|H3C1|H4C1|H2BC11|H2BC12	-14
MyList	Reactome Gene Sets	6	R-HSA-427389	ERCC6 (CSB) and EHMT2 (G9a) positively regulate rRNA expression		-16	46	23	28162	76	97	12	12	3.3	3014|3017|3018|8341|8342|8345|8348|8349|8350|8359|8970|85236	H2AX|H2BC5|H2BC3|H2BC15|H2BC14|H2BC9|H2BC17|H2BC21|H3C1|H4C1|H2BC11|H2BC12	-14
MyList	Reactome Gene Sets	6	R-HSA-5578749	Transcriptional regulation by small RNAs		-16	36	21	28162	106	97	13	13	3.5	3014|3017|3018|5901|8341|8342|8345|8348|8349|8350|8359|8970|85236	H2AX|H2BC5|H2BC3|RAN|H2BC15|H2BC14|H2BC9|H2BC17|H2BC21|H3C1|H4C1|H2BC11|H2BC12	-14
MyList	Reactome Gene Sets	6	R-HSA-5250913	Positive epigenetic regulation of rRNA expression		-16	36	21	28162	106	97	13	13	3.5	60|3014|3017|3018|8341|8342|8345|8348|8349|8350|8359|8970|85236	ACTB|H2AX|H2BC5|H2BC3|H2BC15|H2BC14|H2BC9|H2BC17|H2BC21|H3C1|H4C1|H2BC11|H2BC12	-14
MyList	Reactome Gene Sets	6	R-HSA-110330	Recognition and association of DNA glycosylase with site containing an affected purine		-16	57	25	28162	56	97	11	11	3.2	3014|3017|3018|8341|8342|8345|8348|8349|8359|8970|85236	H2AX|H2BC5|H2BC3|H2BC15|H2BC14|H2BC9|H2BC17|H2BC21|H4C1|H2BC11|H2BC12	-14
MyList	Reactome Gene Sets	6	R-HSA-73927	Depurination		-16	57	25	28162	56	97	11	11	3.2	3014|3017|3018|8341|8342|8345|8348|8349|8359|8970|85236	H2AX|H2BC5|H2BC3|H2BC15|H2BC14|H2BC9|H2BC17|H2BC21|H4C1|H2BC11|H2BC12	-14
MyList	Reactome Gene Sets	6	R-HSA-110331	Cleavage of the damaged purine		-16	57	25	28162	56	97	11	11	3.2	3014|3017|3018|8341|8342|8345|8348|8349|8359|8970|85236	H2AX|H2BC5|H2BC3|H2BC15|H2BC14|H2BC9|H2BC17|H2BC21|H4C1|H2BC11|H2BC12	-14
MyList	Reactome Gene Sets	6	R-HSA-8939211	ESR-mediated signaling		-16	21	17	28162	223	97	16	16	3.8	801|805|808|3014|3017|3018|3315|8341|8342|8345|8348|8349|8350|8359|8970|85236	CALM1|CALM2|CALM3|H2AX|H2BC5|H2BC3|HSPB1|H2BC15|H2BC14|H2BC9|H2BC17|H2BC21|H3C1|H4C1|H2BC11|H2BC12	-14
MyList	Reactome Gene Sets	6	R-HSA-195721	Signaling by WNT		-16	16	16	28162	332	97	18	19	3.9	801|805|808|1213|3014|3017|3018|5518|7534|8341|8342|8345|8348|8349|8350|8359|8970|85236	CALM1|CALM2|CALM3|CLTC|H2AX|H2BC5|H2BC3|PPP2R1A|YWHAZ|H2BC15|H2BC14|H2BC9|H2BC17|H2BC21|H3C1|H4C1|H2BC11|H2BC12	-14
MyList	GO Biological Processes	19	GO:0071824	protein-DNA complex subunit organization		-16	18	16	28162	281	97	17	18	3.9	3014|3017|3018|8341|8342|8345|8348|8349|8350|8359|8970|9349|9555|54145|55506|85236|440689	H2AX|H2BC5|H2BC3|H2BC15|H2BC14|H2BC9|H2BC17|H2BC21|H3C1|H4C1|H2BC11|RPL23|MACROH2A1|H2BS1|MACROH2A2|H2BC12|H2BC18	-14
MyList	Reactome Gene Sets	6	R-HSA-110329	Cleavage of the damaged pyrimidine		-16	52	24	28162	61	97	11	11	3.2	3014|3017|3018|8341|8342|8345|8348|8349|8359|8970|85236	H2AX|H2BC5|H2BC3|H2BC15|H2BC14|H2BC9|H2BC17|H2BC21|H4C1|H2BC11|H2BC12	-14
MyList	Reactome Gene Sets	6	R-HSA-73928	Depyrimidination		-16	52	24	28162	61	97	11	11	3.2	3014|3017|3018|8341|8342|8345|8348|8349|8359|8970|85236	H2AX|H2BC5|H2BC3|H2BC15|H2BC14|H2BC9|H2BC17|H2BC21|H4C1|H2BC11|H2BC12	-14
MyList	Reactome Gene Sets	6	R-HSA-110328	Recognition and association of DNA glycosylase with site containing an affected pyrimidine		-16	52	24	28162	61	97	11	11	3.2	3014|3017|3018|8341|8342|8345|8348|8349|8359|8970|85236	H2AX|H2BC5|H2BC3|H2BC15|H2BC14|H2BC9|H2BC17|H2BC21|H4C1|H2BC11|H2BC12	-14
MyList	Reactome Gene Sets	6	R-HSA-912446	Meiotic recombination		-16	41	22	28162	86	97	12	12	3.3	3014|3017|3018|8341|8342|8345|8348|8349|8350|8359|8970|85236	H2AX|H2BC5|H2BC3|H2BC15|H2BC14|H2BC9|H2BC17|H2BC21|H3C1|H4C1|H2BC11|H2BC12	-14
MyList	Reactome Gene Sets	6	R-HSA-9610379	HCMV Late Events		-16	33	20	28162	116	97	13	13	3.5	3017|3018|3190|8341|8342|8345|8348|8349|8350|8359|8970|85236|440689	H2BC5|H2BC3|HNRNPK|H2BC15|H2BC14|H2BC9|H2BC17|H2BC21|H3C1|H4C1|H2BC11|H2BC12|H2BC18	-14
MyList	GO Biological Processes	19	GO:0065004	protein-DNA complex assembly		-16	19	17	28162	241	97	16	16	3.8	3014|3017|3018|8341|8342|8345|8348|8349|8350|8359|8970|9555|54145|55506|85236|440689	H2AX|H2BC5|H2BC3|H2BC15|H2BC14|H2BC9|H2BC17|H2BC21|H3C1|H4C1|H2BC11|MACROH2A1|H2BS1|MACROH2A2|H2BC12|H2BC18	-14
MyList	Reactome Gene Sets	6	R-HSA-73929	Base-Excision Repair, AP Site Formation		-16	51	23	28162	63	97	11	11	3.2	3014|3017|3018|8341|8342|8345|8348|8349|8359|8970|85236	H2AX|H2BC5|H2BC3|H2BC15|H2BC14|H2BC9|H2BC17|H2BC21|H4C1|H2BC11|H2BC12	-14
MyList	Reactome Gene Sets	6	R-HSA-9616222	Transcriptional regulation of granulopoiesis		-16	39	21	28162	90	97	12	12	3.3	3014|3017|3018|8341|8342|8345|8348|8349|8350|8359|8970|85236	H2AX|H2BC5|H2BC3|H2BC15|H2BC14|H2BC9|H2BC17|H2BC21|H3C1|H4C1|H2BC11|H2BC12	-13
MyList	Reactome Gene Sets	6	R-HSA-9006931	Signaling by Nuclear Receptors		-16	17	16	28162	299	97	17	18	3.9	801|805|808|2194|3014|3017|3018|3315|8341|8342|8345|8348|8349|8350|8359|8970|85236	CALM1|CALM2|CALM3|FASN|H2AX|H2BC5|H2BC3|HSPB1|H2BC15|H2BC14|H2BC9|H2BC17|H2BC21|H3C1|H4C1|H2BC11|H2BC12	-13
MyList	KEGG Pathway	24	ko05203	Viral carcinogenesis		-15	22	17	28162	201	97	15	15	3.7	1654|3017|3018|3190|7419|7534|8341|8342|8345|8348|8349|8359|8970|85236|440689	DDX3X|H2BC5|H2BC3|HNRNPK|VDAC3|YWHAZ|H2BC15|H2BC14|H2BC9|H2BC17|H2BC21|H4C1|H2BC11|H2BC12|H2BC18	-13
MyList	Reactome Gene Sets	6	R-HSA-73772	RNA Polymerase I Promoter Escape		-15	38	21	28162	91	97	12	12	3.3	3014|3017|3018|8341|8342|8345|8348|8349|8350|8359|8970|85236	H2AX|H2BC5|H2BC3|H2BC15|H2BC14|H2BC9|H2BC17|H2BC21|H3C1|H4C1|H2BC11|H2BC12	-13
MyList	Reactome Gene Sets	6	R-HSA-201722	Formation of the beta-catenin:TCF transactivating complex		-15	38	21	28162	91	97	12	12	3.3	3014|3017|3018|8341|8342|8345|8348|8349|8350|8359|8970|85236	H2AX|H2BC5|H2BC3|H2BC15|H2BC14|H2BC9|H2BC17|H2BC21|H3C1|H4C1|H2BC11|H2BC12	-13
MyList	Reactome Gene Sets	6	R-HSA-1912408	Pre-NOTCH Transcription and Translation		-15	37	21	28162	93	97	12	12	3.3	3014|3017|3018|8341|8342|8345|8348|8349|8350|8359|8970|85236	H2AX|H2BC5|H2BC3|H2BC15|H2BC14|H2BC9|H2BC17|H2BC21|H3C1|H4C1|H2BC11|H2BC12	-13
MyList	Reactome Gene Sets	6	R-HSA-3214815	HDACs deacetylate histones		-15	37	21	28162	94	97	12	12	3.3	3017|3018|8341|8342|8345|8348|8349|8350|8359|8970|85236|440689	H2BC5|H2BC3|H2BC15|H2BC14|H2BC9|H2BC17|H2BC21|H3C1|H4C1|H2BC11|H2BC12|H2BC18	-13
MyList	Reactome Gene Sets	6	R-HSA-9670095	Inhibition of DNA recombination at telomere		-15	47	22	28162	68	97	11	11	3.2	3014|3017|3018|8341|8342|8345|8348|8349|8359|8970|85236	H2AX|H2BC5|H2BC3|H2BC15|H2BC14|H2BC9|H2BC17|H2BC21|H4C1|H2BC11|H2BC12	-13
MyList	Reactome Gene Sets	6	R-HSA-69473	G2/M DNA damage checkpoint		-15	37	20	28162	95	97	12	12	3.3	3014|3017|3018|7534|8341|8342|8345|8348|8349|8359|8970|85236	H2AX|H2BC5|H2BC3|YWHAZ|H2BC15|H2BC14|H2BC9|H2BC17|H2BC21|H4C1|H2BC11|H2BC12	-13
MyList	Reactome Gene Sets	6	R-HSA-5693571	Nonhomologous End-Joining (NHEJ)		-15	46	22	28162	69	97	11	11	3.2	3014|3017|3018|8341|8342|8345|8348|8349|8359|8970|85236	H2AX|H2BC5|H2BC3|H2BC15|H2BC14|H2BC9|H2BC17|H2BC21|H4C1|H2BC11|H2BC12	-13
MyList	KEGG Pathway	24	hsa05203	Viral carcinogenesis		-15	21	17	28162	211	97	15	15	3.7	1654|3017|3018|3190|7419|7534|8341|8342|8345|8348|8349|8359|8970|85236|440689	DDX3X|H2BC5|H2BC3|HNRNPK|VDAC3|YWHAZ|H2BC15|H2BC14|H2BC9|H2BC17|H2BC21|H4C1|H2BC11|H2BC12|H2BC18	-13
MyList	Reactome Gene Sets	6	R-HSA-8936459	RUNX1 regulates genes involved in megakaryocyte differentiation and platelet function		-15	36	20	28162	97	97	12	12	3.3	3014|3017|3018|8341|8342|8345|8348|8349|8350|8359|8970|85236	H2AX|H2BC5|H2BC3|H2BC15|H2BC14|H2BC9|H2BC17|H2BC21|H3C1|H4C1|H2BC11|H2BC12	-13
MyList	Reactome Gene Sets	6	R-HSA-5626467	RHO GTPases activate IQGAPs		-15	82	27	28162	32	97	9	9.3	2.9	60|71|801|805|808|7846|10376|84617|347733	ACTB|ACTG1|CALM1|CALM2|CALM3|TUBA1A|TUBA1B|TUBB6|TUBB2B	-13
MyList	Reactome Gene Sets	6	R-HSA-774815	Nucleosome assembly		-15	43	21	28162	74	97	11	11	3.2	3014|3017|3018|8341|8342|8345|8348|8349|8359|8970|85236	H2AX|H2BC5|H2BC3|H2BC15|H2BC14|H2BC9|H2BC17|H2BC21|H4C1|H2BC11|H2BC12	-13
MyList	Reactome Gene Sets	6	R-HSA-606279	Deposition of new CENPA-containing nucleosomes at the centromere		-15	43	21	28162	74	97	11	11	3.2	3014|3017|3018|8341|8342|8345|8348|8349|8359|8970|85236	H2AX|H2BC5|H2BC3|H2BC15|H2BC14|H2BC9|H2BC17|H2BC21|H4C1|H2BC11|H2BC12	-13
MyList	Reactome Gene Sets	6	R-HSA-211000	Gene Silencing by RNA		-15	27	18	28162	138	97	13	13	3.5	3014|3017|3018|5901|8341|8342|8345|8348|8349|8350|8359|8970|85236	H2AX|H2BC5|H2BC3|RAN|H2BC15|H2BC14|H2BC9|H2BC17|H2BC21|H3C1|H4C1|H2BC11|H2BC12	-13
MyList	Reactome Gene Sets	6	R-HSA-5693565	Recruitment and ATM-mediated phosphorylation of repair and signaling proteins at DNA double strand breaks		-15	41	21	28162	77	97	11	11	3.2	3014|3017|3018|8341|8342|8345|8348|8349|8359|8970|85236	H2AX|H2BC5|H2BC3|H2BC15|H2BC14|H2BC9|H2BC17|H2BC21|H4C1|H2BC11|H2BC12	-13
MyList	Reactome Gene Sets	6	R-HSA-3214847	HATs acetylate histones		-15	27	18	28162	142	97	13	13	3.5	60|3017|3018|8341|8342|8345|8348|8349|8350|8359|8970|85236|440689	ACTB|H2BC5|H2BC3|H2BC15|H2BC14|H2BC9|H2BC17|H2BC21|H3C1|H4C1|H2BC11|H2BC12|H2BC18	-13
MyList	Reactome Gene Sets	6	R-HSA-68875	Mitotic Prophase		-15	27	18	28162	142	97	13	13	3.5	3014|3017|3018|5518|8341|8342|8345|8348|8349|8350|8359|8970|85236	H2AX|H2BC5|H2BC3|PPP2R1A|H2BC15|H2BC14|H2BC9|H2BC17|H2BC21|H3C1|H4C1|H2BC11|H2BC12	-13
MyList	Reactome Gene Sets	6	R-HSA-427413	NoRC negatively regulates rRNA expression		-15	33	19	28162	107	97	12	12	3.3	3014|3017|3018|8341|8342|8345|8348|8349|8350|8359|8970|85236	H2AX|H2BC5|H2BC3|H2BC15|H2BC14|H2BC9|H2BC17|H2BC21|H3C1|H4C1|H2BC11|H2BC12	-13
MyList	Reactome Gene Sets	6	R-HSA-5693606	DNA Double Strand Break Response		-15	41	21	28162	78	97	11	11	3.2	3014|3017|3018|8341|8342|8345|8348|8349|8359|8970|85236	H2AX|H2BC5|H2BC3|H2BC15|H2BC14|H2BC9|H2BC17|H2BC21|H4C1|H2BC11|H2BC12	-13
MyList	Reactome Gene Sets	6	R-HSA-1912422	Pre-NOTCH Expression and Processing		-14	32	19	28162	109	97	12	12	3.3	3014|3017|3018|8341|8342|8345|8348|8349|8350|8359|8970|85236	H2AX|H2BC5|H2BC3|H2BC15|H2BC14|H2BC9|H2BC17|H2BC21|H3C1|H4C1|H2BC11|H2BC12	-13
MyList	Reactome Gene Sets	6	R-HSA-1221632	Meiotic synapsis		-14	40	21	28162	79	97	11	11	3.2	3014|3017|3018|8341|8342|8345|8348|8349|8359|8970|85236	H2AX|H2BC5|H2BC3|H2BC15|H2BC14|H2BC9|H2BC17|H2BC21|H4C1|H2BC11|H2BC12	-13
MyList	Reactome Gene Sets	6	R-HSA-5250941	Negative epigenetic regulation of rRNA expression		-14	32	19	28162	110	97	12	12	3.3	3014|3017|3018|8341|8342|8345|8348|8349|8350|8359|8970|85236	H2AX|H2BC5|H2BC3|H2BC15|H2BC14|H2BC9|H2BC17|H2BC21|H3C1|H4C1|H2BC11|H2BC12	-12
MyList	Reactome Gene Sets	6	R-HSA-73854	RNA Polymerase I Promoter Clearance		-14	32	19	28162	110	97	12	12	3.3	3014|3017|3018|8341|8342|8345|8348|8349|8350|8359|8970|85236	H2AX|H2BC5|H2BC3|H2BC15|H2BC14|H2BC9|H2BC17|H2BC21|H3C1|H4C1|H2BC11|H2BC12	-12
MyList	Reactome Gene Sets	6	R-HSA-2559586	DNA Damage/Telomere Stress Induced Senescence		-14	40	20	28162	80	97	11	11	3.2	3014|3017|3018|8341|8342|8345|8348|8349|8359|8970|85236	H2AX|H2BC5|H2BC3|H2BC15|H2BC14|H2BC9|H2BC17|H2BC21|H4C1|H2BC11|H2BC12	-12
MyList	Reactome Gene Sets	6	R-HSA-977225	Amyloid fiber formation		-14	31	19	28162	111	97	12	12	3.3	3014|3017|3018|8341|8342|8345|8348|8349|8350|8359|8970|85236	H2AX|H2BC5|H2BC3|H2BC15|H2BC14|H2BC9|H2BC17|H2BC21|H3C1|H4C1|H2BC11|H2BC12	-12
MyList	Reactome Gene Sets	6	R-HSA-2559582	Senescence-Associated Secretory Phenotype (SASP)		-14	31	19	28162	112	97	12	12	3.3	3014|3017|3018|8341|8342|8345|8348|8349|8350|8359|8970|85236	H2AX|H2BC5|H2BC3|H2BC15|H2BC14|H2BC9|H2BC17|H2BC21|H3C1|H4C1|H2BC11|H2BC12	-12
MyList	Reactome Gene Sets	6	R-HSA-73864	RNA Polymerase I Transcription		-14	31	19	28162	112	97	12	12	3.3	3014|3017|3018|8341|8342|8345|8348|8349|8350|8359|8970|85236	H2AX|H2BC5|H2BC3|H2BC15|H2BC14|H2BC9|H2BC17|H2BC21|H3C1|H4C1|H2BC11|H2BC12	-12
MyList	Reactome Gene Sets	6	R-HSA-212165	Epigenetic regulation of gene expression		-14	25	18	28162	149	97	13	13	3.5	60|3014|3017|3018|8341|8342|8345|8348|8349|8350|8359|8970|85236	ACTB|H2AX|H2BC5|H2BC3|H2BC15|H2BC14|H2BC9|H2BC17|H2BC21|H3C1|H4C1|H2BC11|H2BC12	-12
MyList	Reactome Gene Sets	6	R-HSA-68886	M Phase		-14	13	14	28162	418	97	18	19	3.9	3014|3017|3018|5518|5901|7846|8341|8342|8345|8348|8349|8350|8359|8970|10376|84617|85236|347733	H2AX|H2BC5|H2BC3|PPP2R1A|RAN|TUBA1A|H2BC15|H2BC14|H2BC9|H2BC17|H2BC21|H3C1|H4C1|H2BC11|TUBA1B|TUBB6|H2BC12|TUBB2B	-12
MyList	Reactome Gene Sets	6	R-HSA-5688426	Deubiquitination		-14	16	15	28162	297	97	16	16	3.8	60|3017|3018|7345|7415|7416|7417|7419|8341|8342|8345|8348|8349|8970|85236|440689	ACTB|H2BC5|H2BC3|UCHL1|VCP|VDAC1|VDAC2|VDAC3|H2BC15|H2BC14|H2BC9|H2BC17|H2BC21|H2BC11|H2BC12|H2BC18	-12
MyList	Reactome Gene Sets	6	R-HSA-1500620	Meiosis		-14	30	18	28162	118	97	12	12	3.3	3014|3017|3018|8341|8342|8345|8348|8349|8350|8359|8970|85236	H2AX|H2BC5|H2BC3|H2BC15|H2BC14|H2BC9|H2BC17|H2BC21|H3C1|H4C1|H2BC11|H2BC12	-12
MyList	Reactome Gene Sets	6	R-HSA-5619507	Activation of HOX genes during differentiation		-14	29	18	28162	121	97	12	12	3.3	3014|3017|3018|8341|8342|8345|8348|8349|8350|8359|8970|85236	H2AX|H2BC5|H2BC3|H2BC15|H2BC14|H2BC9|H2BC17|H2BC21|H3C1|H4C1|H2BC11|H2BC12	-12
MyList	Reactome Gene Sets	6	R-HSA-5617472	Activation of anterior HOX genes in hindbrain development during early embryogenesis		-14	29	18	28162	121	97	12	12	3.3	3014|3017|3018|8341|8342|8345|8348|8349|8350|8359|8970|85236	H2AX|H2BC5|H2BC3|H2BC15|H2BC14|H2BC9|H2BC17|H2BC21|H3C1|H4C1|H2BC11|H2BC12	-12
MyList	Reactome Gene Sets	6	R-HSA-2559580	Oxidative Stress Induced Senescence		-14	28	18	28162	125	97	12	12	3.3	3014|3017|3018|8341|8342|8345|8348|8349|8350|8359|8970|85236	H2AX|H2BC5|H2BC3|H2BC15|H2BC14|H2BC9|H2BC17|H2BC21|H3C1|H4C1|H2BC11|H2BC12	-12
MyList	Reactome Gene Sets	6	R-HSA-73884	Base Excision Repair		-14	35	19	28162	92	97	11	11	3.2	3014|3017|3018|8341|8342|8345|8348|8349|8359|8970|85236	H2AX|H2BC5|H2BC3|H2BC15|H2BC14|H2BC9|H2BC17|H2BC21|H4C1|H2BC11|H2BC12	-12
MyList	Reactome Gene Sets	6	R-HSA-156842	Eukaryotic Translation Elongation		-14	34	19	28162	93	97	11	11	3.2	1915|1917|1938|6124|6193|6194|6201|6209|6217|6230|9349	EEF1A1|EEF1A2|EEF2|RPL4|RPS5|RPS6|RPS7|RPS15|RPS16|RPS25|RPL23	-12
MyList	Reactome Gene Sets	6	R-HSA-8939236	RUNX1 regulates transcription of genes involved in differentiation of HSCs		-14	27	17	28162	130	97	12	12	3.3	3014|3017|3018|8341|8342|8345|8348|8349|8350|8359|8970|85236	H2AX|H2BC5|H2BC3|H2BC15|H2BC14|H2BC9|H2BC17|H2BC21|H3C1|H4C1|H2BC11|H2BC12	-12
MyList	Reactome Gene Sets	6	R-HSA-5693607	Processing of DNA double-strand break ends		-13	33	18	28162	98	97	11	11	3.2	3014|3017|3018|8341|8342|8345|8348|8349|8359|8970|85236	H2AX|H2BC5|H2BC3|H2BC15|H2BC14|H2BC9|H2BC17|H2BC21|H4C1|H2BC11|H2BC12	-11
MyList	Reactome Gene Sets	6	R-HSA-1445148	Translocation of SLC2A4 (GLUT4) to the plasma membrane		-13	40	20	28162	72	97	10	10	3.1	60|71|801|805|808|7534|7846|10376|84617|347733	ACTB|ACTG1|CALM1|CALM2|CALM3|YWHAZ|TUBA1A|TUBA1B|TUBB6|TUBB2B	-11
MyList	Reactome Gene Sets	6	R-HSA-201681	TCF dependent signaling in response to WNT		-13	17	15	28162	233	97	14	14	3.6	3014|3017|3018|5518|7534|8341|8342|8345|8348|8349|8350|8359|8970|85236	H2AX|H2BC5|H2BC3|PPP2R1A|YWHAZ|H2BC15|H2BC14|H2BC9|H2BC17|H2BC21|H3C1|H4C1|H2BC11|H2BC12	-11
MyList	Reactome Gene Sets	6	R-HSA-1474165	Reproduction		-13	24	16	28162	143	97	12	12	3.3	3014|3017|3018|8341|8342|8345|8348|8349|8350|8359|8970|85236	H2AX|H2BC5|H2BC3|H2BC15|H2BC14|H2BC9|H2BC17|H2BC21|H3C1|H4C1|H2BC11|H2BC12	-11
MyList	Reactome Gene Sets	6	R-HSA-9018519	Estrogen-dependent gene expression		-13	23	16	28162	150	97	12	12	3.3	3014|3017|3018|8341|8342|8345|8348|8349|8350|8359|8970|85236	H2AX|H2BC5|H2BC3|H2BC15|H2BC14|H2BC9|H2BC17|H2BC21|H3C1|H4C1|H2BC11|H2BC12	-11
MyList	Reactome Gene Sets	6	R-HSA-157579	Telomere Maintenance		-13	28	17	28162	113	97	11	11	3.2	3014|3017|3018|8341|8342|8345|8348|8349|8359|8970|85236	H2AX|H2BC5|H2BC3|H2BC15|H2BC14|H2BC9|H2BC17|H2BC21|H4C1|H2BC11|H2BC12	-11
MyList	Reactome Gene Sets	6	R-HSA-168255	Influenza Infection		-13	22	16	28162	156	97	12	12	3.3	811|821|1213|5901|6124|6193|6194|6201|6209|6217|6230|9349	CALR|CANX|CLTC|RAN|RPL4|RPS5|RPS6|RPS7|RPS15|RPS16|RPS25|RPL23	-11
MyList	Reactome Gene Sets	6	R-HSA-8866654	E3 ubiquitin ligases ubiquitinate target proteins		-12	44	20	28162	59	97	9	9.3	2.9	3017|3018|7415|8341|8342|8345|8348|8970|85236	H2BC5|H2BC3|VCP|H2BC15|H2BC14|H2BC9|H2BC17|H2BC11|H2BC12	-10
MyList	Reactome Gene Sets	6	R-HSA-156902	Peptide chain elongation		-12	33	18	28162	89	97	10	10	3.1	1915|1938|6124|6193|6194|6201|6209|6217|6230|9349	EEF1A1|EEF2|RPL4|RPS5|RPS6|RPS7|RPS15|RPS16|RPS25|RPL23	-10
MyList	Reactome Gene Sets	6	R-HSA-69481	G2/M Checkpoints		-12	21	15	28162	168	97	12	12	3.3	3014|3017|3018|7534|8341|8342|8345|8348|8349|8359|8970|85236	H2AX|H2BC5|H2BC3|YWHAZ|H2BC15|H2BC14|H2BC9|H2BC17|H2BC21|H4C1|H2BC11|H2BC12	-10
MyList	Reactome Gene Sets	6	R-HSA-3247509	Chromatin modifying enzymes		-12	15	14	28162	274	97	14	14	3.6	60|3014|3017|3018|8341|8342|8345|8348|8349|8350|8359|8970|85236|440689	ACTB|H2AX|H2BC5|H2BC3|H2BC15|H2BC14|H2BC9|H2BC17|H2BC21|H3C1|H4C1|H2BC11|H2BC12|H2BC18	-10
MyList	Reactome Gene Sets	6	R-HSA-4839726	Chromatin organization		-12	15	14	28162	274	97	14	14	3.6	60|3014|3017|3018|8341|8342|8345|8348|8349|8350|8359|8970|85236|440689	ACTB|H2AX|H2BC5|H2BC3|H2BC15|H2BC14|H2BC9|H2BC17|H2BC21|H3C1|H4C1|H2BC11|H2BC12|H2BC18	-10
MyList	Reactome Gene Sets	6	R-HSA-69278	Cell Cycle, Mitotic		-12	9.3	12	28162	561	97	18	19	3.9	3014|3017|3018|5518|5901|7846|8341|8342|8345|8348|8349|8350|8359|8970|10376|84617|85236|347733	H2AX|H2BC5|H2BC3|PPP2R1A|RAN|TUBA1A|H2BC15|H2BC14|H2BC9|H2BC17|H2BC21|H3C1|H4C1|H2BC11|TUBA1B|TUBB6|H2BC12|TUBB2B	-10
MyList	Reactome Gene Sets	6	R-HSA-5689880	Ub-specific processing proteases		-12	17	14	28162	220	97	13	13	3.5	3017|3018|7416|7417|7419|8341|8342|8345|8348|8349|8970|85236|440689	H2BC5|H2BC3|VDAC1|VDAC2|VDAC3|H2BC15|H2BC14|H2BC9|H2BC17|H2BC21|H2BC11|H2BC12|H2BC18	-10
MyList	Reactome Gene Sets	6	R-HSA-5693567	HDR through Homologous Recombination (HRR) or Single Strand Annealing (SSA)		-12	24	16	28162	132	97	11	11	3.2	3014|3017|3018|8341|8342|8345|8348|8349|8359|8970|85236	H2AX|H2BC5|H2BC3|H2BC15|H2BC14|H2BC9|H2BC17|H2BC21|H4C1|H2BC11|H2BC12	-10
MyList	GO Biological Processes	19	GO:0072594	establishment of protein localization to organelle		-12	9	11	28162	579	97	18	19	3.9	801|808|3309|3329|5901|6124|6193|6194|6201|6209|6217|6230|7534|9349|9555|10155|11331|55506	CALM1|CALM3|HSPA5|HSPD1|RAN|RPL4|RPS5|RPS6|RPS7|RPS15|RPS16|RPS25|YWHAZ|RPL23|MACROH2A1|TRIM28|PHB2|MACROH2A2	-10
MyList	Reactome Gene Sets	6	R-HSA-8953854	Metabolism of RNA		-12	8.2	11	28162	673	97	19	20	4	1660|3028|3184|3190|3315|4691|5518|5901|6124|6193|6194|6201|6209|6217|6230|6634|6635|7534|9349	DHX9|HSD17B10|HNRNPD|HNRNPK|HSPB1|NCL|PPP2R1A|RAN|RPL4|RPS5|RPS6|RPS7|RPS15|RPS16|RPS25|SNRPD3|SNRPE|YWHAZ|RPL23	-10
MyList	Reactome Gene Sets	6	R-HSA-157118	Signaling by NOTCH		-12	16	14	28162	236	97	13	13	3.5	3014|3017|3018|7534|8341|8342|8345|8348|8349|8350|8359|8970|85236	H2AX|H2BC5|H2BC3|YWHAZ|H2BC15|H2BC14|H2BC9|H2BC17|H2BC21|H3C1|H4C1|H2BC11|H2BC12	-9.9
MyList	Reactome Gene Sets	6	R-HSA-5693538	Homology Directed Repair		-12	23	15	28162	138	97	11	11	3.2	3014|3017|3018|8341|8342|8345|8348|8349|8359|8970|85236	H2AX|H2BC5|H2BC3|H2BC15|H2BC14|H2BC9|H2BC17|H2BC21|H4C1|H2BC11|H2BC12	-9.9
MyList	Reactome Gene Sets	6	R-HSA-73886	Chromosome Maintenance		-12	23	15	28162	141	97	11	11	3.2	3014|3017|3018|8341|8342|8345|8348|8349|8359|8970|85236	H2AX|H2BC5|H2BC3|H2BC15|H2BC14|H2BC9|H2BC17|H2BC21|H4C1|H2BC11|H2BC12	-9.8
MyList	Reactome Gene Sets	6	R-HSA-1640170	Cell Cycle		-12	8	11	28162	692	97	19	20	4	3014|3017|3018|5518|5901|7534|7846|8341|8342|8345|8348|8349|8350|8359|8970|10376|84617|85236|347733	H2AX|H2BC5|H2BC3|PPP2R1A|RAN|YWHAZ|TUBA1A|H2BC15|H2BC14|H2BC9|H2BC17|H2BC21|H3C1|H4C1|H2BC11|TUBA1B|TUBB6|H2BC12|TUBB2B	-9.8
MyList	Reactome Gene Sets	6	R-HSA-109582	Hemostasis		-11	8.4	11	28162	621	97	18	19	3.9	60|302|308|801|805|808|3309|4282|5518|5660|6647|7534|7846|8350|8407|10376|84617|347733	ACTB|ANXA2|ANXA5|CALM1|CALM2|CALM3|HSPA5|MIF|PPP2R1A|PSAP|SOD1|YWHAZ|TUBA1A|H3C1|TAGLN2|TUBA1B|TUBB6|TUBB2B	-9.6
MyList	Reactome Gene Sets	6	R-HSA-437239	Recycling pathway of L1		-11	49	20	28162	47	97	8	8.2	2.8	60|71|1213|1808|7846|10376|84617|347733	ACTB|ACTG1|CLTC|DPYSL2|TUBA1A|TUBA1B|TUBB6|TUBB2B	-9.6
MyList	Reactome Gene Sets	6	R-HSA-2559583	Cellular Senescence		-11	18	14	28162	197	97	12	12	3.3	3014|3017|3018|8341|8342|8345|8348|8349|8350|8359|8970|85236	H2AX|H2BC5|H2BC3|H2BC15|H2BC14|H2BC9|H2BC17|H2BC21|H3C1|H4C1|H2BC11|H2BC12	-9.6
MyList	Reactome Gene Sets	6	R-HSA-9619483	Activation of AMPK downstream of NMDARs		-11	70	22	28162	29	97	7	7.2	2.6	801|805|808|7846|10376|84617|347733	CALM1|CALM2|CALM3|TUBA1A|TUBA1B|TUBB6|TUBB2B	-9.3
MyList	Reactome Gene Sets	6	R-HSA-8852135	Protein ubiquitination		-11	33	17	28162	79	97	9	9.3	2.9	3017|3018|7415|8341|8342|8345|8348|8970|85236	H2BC5|H2BC3|VCP|H2BC15|H2BC14|H2BC9|H2BC17|H2BC11|H2BC12	-9.3
MyList	Reactome Gene Sets	6	R-HSA-5693532	DNA Double-Strand Break Repair		-11	19	14	28162	167	97	11	11	3.2	3014|3017|3018|8341|8342|8345|8348|8349|8359|8970|85236	H2AX|H2BC5|H2BC3|H2BC15|H2BC14|H2BC9|H2BC17|H2BC21|H4C1|H2BC11|H2BC12	-9
MyList	WikiPathways	27	WP2272	Pathogenic Escherichia coli infection		-11	42	18	28162	55	97	8	8.2	2.8	60|71|4691|7534|7846|10376|84617|347733	ACTB|ACTG1|NCL|YWHAZ|TUBA1A|TUBA1B|TUBB6|TUBB2B	-9
MyList	KEGG Pathway	24	hsa05130	Pathogenic Escherichia coli infection		-11	42	18	28162	55	97	8	8.2	2.8	60|71|4691|7534|7846|10376|84617|347733	ACTB|ACTG1|NCL|YWHAZ|TUBA1A|TUBA1B|TUBB6|TUBB2B	-9
MyList	KEGG Pathway	24	ko05130	Pathogenic Escherichia coli infection		-11	42	18	28162	55	97	8	8.2	2.8	60|71|4691|7534|7846|10376|84617|347733	ACTB|ACTG1|NCL|YWHAZ|TUBA1A|TUBA1B|TUBB6|TUBB2B	-9
MyList	Reactome Gene Sets	6	R-HSA-69620	Cell Cycle Checkpoints		-11	13	12	28162	294	97	13	13	3.5	3014|3017|3018|5518|7534|8341|8342|8345|8348|8349|8359|8970|85236	H2AX|H2BC5|H2BC3|PPP2R1A|YWHAZ|H2BC15|H2BC14|H2BC9|H2BC17|H2BC21|H4C1|H2BC11|H2BC12	-8.8
MyList	Reactome Gene Sets	6	R-HSA-8876725	Protein methylation		-10	92	23	28162	19	97	6	6.2	2.4	801|805|808|1915|1938|7415	CALM1|CALM2|CALM3|EEF1A1|EEF2|VCP	-8.6
MyList	Reactome Gene Sets	6	R-HSA-8878171	Transcriptional regulation by RUNX1		-10	15	12	28162	239	97	12	12	3.3	3014|3017|3018|8341|8342|8345|8348|8349|8350|8359|8970|85236	H2AX|H2BC5|H2BC3|H2BC15|H2BC14|H2BC9|H2BC17|H2BC21|H3C1|H4C1|H2BC11|H2BC12	-8.6
MyList	GO Biological Processes	19	GO:0006412	translation		-10	7.3	10	28162	717	97	18	19	3.9	811|1654|1660|1915|1917|1938|3184|3315|4691|6124|6193|6194|6201|6209|6217|6230|7284|9349	CALR|DDX3X|DHX9|EEF1A1|EEF1A2|EEF2|HNRNPD|HSPB1|NCL|RPL4|RPS5|RPS6|RPS7|RPS15|RPS16|RPS25|TUFM|RPL23	-8.6
MyList	CORUM	33	CORUM:1227	H2AX complex II		-10	1.60E+02	28	28162	9	97	5	5.2	2.2	811|3014|3018|3309|8342	CALR|H2AX|H2BC3|HSPA5|H2BC14	-8.5
MyList	Reactome Gene Sets	6	R-HSA-422475	Axon guidance		-10	8.4	10	28162	552	97	16	16	3.8	60|71|1213|1808|6124|6193|6194|6201|6209|6217|6230|7846|9349|10376|84617|347733	ACTB|ACTG1|CLTC|DPYSL2|RPL4|RPS5|RPS6|RPS7|RPS15|RPS16|RPS25|TUBA1A|RPL23|TUBA1B|TUBB6|TUBB2B	-8.4
MyList	GO Biological Processes	19	GO:0043043	peptide biosynthetic process		-10	7	9.8	28162	743	97	18	19	3.9	811|1654|1660|1915|1917|1938|3184|3315|4691|6124|6193|6194|6201|6209|6217|6230|7284|9349	CALR|DDX3X|DHX9|EEF1A1|EEF1A2|EEF2|HNRNPD|HSPB1|NCL|RPL4|RPS5|RPS6|RPS7|RPS15|RPS16|RPS25|TUFM|RPL23	-8.4
MyList	GO Biological Processes	19	GO:0021762	substantia nigra development		-9.9	47	18	28162	43	97	7	7.2	2.6	60|801|805|808|1152|3309|54145	ACTB|CALM1|CALM2|CALM3|CKB|HSPA5|H2BS1	-8.1
MyList	Reactome Gene Sets	6	R-HSA-9675108	Nervous system development		-9.9	8.1	10	28162	577	97	16	16	3.8	60|71|1213|1808|6124|6193|6194|6201|6209|6217|6230|7846|9349|10376|84617|347733	ACTB|ACTG1|CLTC|DPYSL2|RPL4|RPS5|RPS6|RPS7|RPS15|RPS16|RPS25|TUBA1A|RPL23|TUBA1B|TUBB6|TUBB2B	-8.1
MyList	Reactome Gene Sets	6	R-HSA-8949215	Mitochondrial calcium ion transport		-9.9	76	21	28162	23	97	6	6.2	2.4	5245|7416|7417|7419|11331|30968	PHB|VDAC1|VDAC2|VDAC3|PHB2|STOML2	-8.1
MyList	Reactome Gene Sets	6	R-HSA-73894	DNA Repair		-9.8	11	11	28162	335	97	13	13	3.5	60|3014|3017|3018|7415|8341|8342|8345|8348|8349|8359|8970|85236	ACTB|H2AX|H2BC5|H2BC3|VCP|H2BC15|H2BC14|H2BC9|H2BC17|H2BC21|H4C1|H2BC11|H2BC12	-8.1
MyList	GO Biological Processes	19	GO:0046700	heterocycle catabolic process		-9.7	7.8	9.8	28162	597	97	16	16	3.8	38|1660|1808|3184|3315|5518|6124|6193|6194|6201|6209|6217|6230|7415|7534|9349	ACAT1|DHX9|DPYSL2|HNRNPD|HSPB1|PPP2R1A|RPL4|RPS5|RPS6|RPS7|RPS15|RPS16|RPS25|VCP|YWHAZ|RPL23	-7.9
MyList	Reactome Gene Sets	6	R-HSA-927802	Nonsense-Mediated Decay (NMD)		-9.6	23	14	28162	115	97	9	9.3	2.9	5518|6124|6193|6194|6201|6209|6217|6230|9349	PPP2R1A|RPL4|RPS5|RPS6|RPS7|RPS15|RPS16|RPS25|RPL23	-7.9
MyList	Reactome Gene Sets	6	R-HSA-975957	Nonsense Mediated Decay (NMD) enhanced by the Exon Junction Complex (EJC)		-9.6	23	14	28162	115	97	9	9.3	2.9	5518|6124|6193|6194|6201|6209|6217|6230|9349	PPP2R1A|RPL4|RPS5|RPS6|RPS7|RPS15|RPS16|RPS25|RPL23	-7.9
MyList	GO Biological Processes	19	GO:0044270	cellular nitrogen compound catabolic process		-9.6	7.7	9.8	28162	602	97	16	16	3.8	38|1660|1808|3184|3315|5518|6124|6193|6194|6201|6209|6217|6230|7415|7534|9349	ACAT1|DHX9|DPYSL2|HNRNPD|HSPB1|PPP2R1A|RPL4|RPS5|RPS6|RPS7|RPS15|RPS16|RPS25|VCP|YWHAZ|RPL23	-7.9
MyList	Reactome Gene Sets	6	R-HSA-190828	Gap junction trafficking		-9.6	43	17	28162	47	97	7	7.2	2.6	60|71|1213|7846|10376|84617|347733	ACTB|ACTG1|CLTC|TUBA1A|TUBA1B|TUBB6|TUBB2B	-7.9
MyList	GO Biological Processes	19	GO:0090150	establishment of protein localization to membrane		-9.5	11	11	28162	356	97	13	13	3.5	801|808|2664|3309|6124|6193|6194|6201|6209|6217|6230|7534|9349	CALM1|CALM3|GDI1|HSPA5|RPL4|RPS5|RPS6|RPS7|RPS15|RPS16|RPS25|YWHAZ|RPL23	-7.8
MyList	GO Biological Processes	19	GO:0034975	protein folding in endoplasmic reticulum		-9.5	1.20E+02	24	28162	12	97	5	5.2	2.2	811|821|2923|3309|7184	CALR|CANX|PDIA3|HSPA5|HSP90B1	-7.8
MyList	CORUM	33	CORUM:306	Ribosome, cytoplasmic		-9.5	29	15	28162	80	97	8	8.2	2.8	6124|6193|6194|6201|6209|6217|6230|9349	RPL4|RPS5|RPS6|RPS7|RPS15|RPS16|RPS25|RPL23	-7.8
MyList	Reactome Gene Sets	6	R-HSA-157858	Gap junction trafficking and regulation		-9.5	41	17	28162	49	97	7	7.2	2.6	60|71|1213|7846|10376|84617|347733	ACTB|ACTG1|CLTC|TUBA1A|TUBA1B|TUBB6|TUBB2B	-7.7
MyList	GO Biological Processes	19	GO:0000184	nuclear-transcribed mRNA catabolic process, nonsense-mediated decay		-9.4	22	13	28162	120	97	9	9.3	2.9	5518|6124|6193|6194|6201|6209|6217|6230|9349	PPP2R1A|RPL4|RPS5|RPS6|RPS7|RPS15|RPS16|RPS25|RPL23	-7.7
MyList	GO Biological Processes	19	GO:0045047	protein targeting to ER		-9.4	22	13	28162	120	97	9	9.3	2.9	3309|6124|6193|6194|6201|6209|6217|6230|9349	HSPA5|RPL4|RPS5|RPS6|RPS7|RPS15|RPS16|RPS25|RPL23	-7.7
MyList	Reactome Gene Sets	6	R-HSA-72766	Translation		-9.4	12	11	28162	291	97	12	12	3.3	1915|1917|1938|6124|6193|6194|6201|6209|6217|6230|7284|9349	EEF1A1|EEF1A2|EEF2|RPL4|RPS5|RPS6|RPS7|RPS15|RPS16|RPS25|TUFM|RPL23	-7.7
MyList	Reactome Gene Sets	6	R-HSA-1852241	Organelle biogenesis and maintenance		-9.3	12	11	28162	296	97	12	12	3.3	498|506|513|801|805|808|3313|5518|7846|10376|84617|347733	ATP5F1A|ATP5F1B|ATP5F1D|CALM1|CALM2|CALM3|HSPA9|PPP2R1A|TUBA1A|TUBA1B|TUBB6|TUBB2B	-7.6
MyList	GO Biological Processes	19	GO:0072599	establishment of protein localization to endoplasmic reticulum		-9.3	21	13	28162	124	97	9	9.3	2.9	3309|6124|6193|6194|6201|6209|6217|6230|9349	HSPA5|RPL4|RPS5|RPS6|RPS7|RPS15|RPS16|RPS25|RPL23	-7.6
MyList	GO Biological Processes	19	GO:0010035	response to inorganic substance		-9.3	8	9.7	28162	542	97	15	15	3.7	513|801|805|808|811|1917|1938|2664|3184|3309|3939|5052|6647|7001|7415	ATP5F1D|CALM1|CALM2|CALM3|CALR|EEF1A2|EEF2|GDI1|HNRNPD|HSPA5|LDHA|PRDX1|SOD1|PRDX2|VCP	-7.6
MyList	GO Biological Processes	19	GO:0006457	protein folding		-9.2	14	11	28162	235	97	11	11	3.2	811|821|2923|3309|3313|3315|3329|5479|7184|7415|10130	CALR|CANX|PDIA3|HSPA5|HSPA9|HSPB1|HSPD1|PPIB|HSP90B1|VCP|PDIA6	-7.6
MyList	GO Biological Processes	19	GO:0006402	mRNA catabolic process		-9.2	10	10	28162	378	97	13	13	3.5	1660|3184|3315|5518|6124|6193|6194|6201|6209|6217|6230|7534|9349	DHX9|HNRNPD|HSPB1|PPP2R1A|RPL4|RPS5|RPS6|RPS7|RPS15|RPS16|RPS25|YWHAZ|RPL23	-7.5
MyList	GO Biological Processes	19	GO:0007005	mitochondrion organization		-9.2	7.9	9.7	28162	548	97	15	15	3.7	292|498|506|513|801|808|3028|3313|3329|5245|7416|7417|7534|11331|30968	SLC25A5|ATP5F1A|ATP5F1B|ATP5F1D|CALM1|CALM3|HSD17B10|HSPA9|HSPD1|PHB|VDAC1|VDAC2|YWHAZ|PHB2|STOML2	-7.5
MyList	CORUM	33	CORUM:6289	prohibitin 2 complex, mitochondrial		-9.2	2.30E+02	30	28162	5	97	4	4.1	2	292|5245|7417|11331	SLC25A5|PHB|VDAC2|PHB2	-7.5
MyList	GO Biological Processes	19	GO:1901361	organic cyclic compound catabolic process		-9.1	7.2	9.3	28162	647	97	16	16	3.8	38|1660|1808|3184|3315|5518|6124|6193|6194|6201|6209|6217|6230|7415|7534|9349	ACAT1|DHX9|DPYSL2|HNRNPD|HSPB1|PPP2R1A|RPL4|RPS5|RPS6|RPS7|RPS15|RPS16|RPS25|VCP|YWHAZ|RPL23	-7.5
MyList	GO Biological Processes	19	GO:0034655	nucleobase-containing compound catabolic process		-9.1	7.8	9.6	28162	557	97	15	15	3.7	38|1660|3184|3315|5518|6124|6193|6194|6201|6209|6217|6230|7415|7534|9349	ACAT1|DHX9|HNRNPD|HSPB1|PPP2R1A|RPL4|RPS5|RPS6|RPS7|RPS15|RPS16|RPS25|VCP|YWHAZ|RPL23	-7.4
MyList	Reactome Gene Sets	6	R-HSA-192823	Viral mRNA Translation		-9.1	26	14	28162	89	97	8	8.2	2.8	6124|6193|6194|6201|6209|6217|6230|9349	RPL4|RPS5|RPS6|RPS7|RPS15|RPS16|RPS25|RPL23	-7.4
MyList	WikiPathways	27	WP477	Cytoplasmic Ribosomal Proteins		-9	26	14	28162	90	97	8	8.2	2.8	6124|6193|6194|6201|6209|6217|6230|9349	RPL4|RPS5|RPS6|RPS7|RPS15|RPS16|RPS25|RPL23	-7.4
MyList	CORUM	33	CORUM:338	40S ribosomal subunit, cytoplasmic		-9	56	18	28162	31	97	6	6.2	2.4	6193|6194|6201|6209|6217|6230	RPS5|RPS6|RPS7|RPS15|RPS16|RPS25	-7.3
MyList	Reactome Gene Sets	6	R-HSA-72764	Eukaryotic Translation Termination		-8.9	25	14	28162	93	97	8	8.2	2.8	6124|6193|6194|6201|6209|6217|6230|9349	RPL4|RPS5|RPS6|RPS7|RPS15|RPS16|RPS25|RPL23	-7.3
MyList	Reactome Gene Sets	6	R-HSA-2408557	Selenocysteine synthesis		-8.9	25	14	28162	93	97	8	8.2	2.8	6124|6193|6194|6201|6209|6217|6230|9349	RPL4|RPS5|RPS6|RPS7|RPS15|RPS16|RPS25|RPL23	-7.3
MyList	GO Biological Processes	19	GO:0006413	translational initiation		-8.9	15	12	28162	193	97	10	10	3.1	1654|3315|6124|6193|6194|6201|6209|6217|6230|9349	DDX3X|HSPB1|RPL4|RPS5|RPS6|RPS7|RPS15|RPS16|RPS25|RPL23	-7.2
MyList	Reactome Gene Sets	6	R-HSA-975956	Nonsense Mediated Decay (NMD) independent of the Exon Junction Complex (EJC)		-8.9	24	13	28162	95	97	8	8.2	2.8	6124|6193|6194|6201|6209|6217|6230|9349	RPL4|RPS5|RPS6|RPS7|RPS15|RPS16|RPS25|RPL23	-7.2
MyList	CORUM	33	CORUM:305	40S ribosomal subunit, cytoplasmic		-8.8	53	17	28162	33	97	6	6.2	2.4	6193|6194|6201|6209|6217|6230	RPS5|RPS6|RPS7|RPS15|RPS16|RPS25	-7.2
MyList	GO Biological Processes	19	GO:0048857	neural nucleus development		-8.8	34	15	28162	60	97	7	7.2	2.6	60|801|805|808|1152|3309|54145	ACTB|CALM1|CALM2|CALM3|CKB|HSPA5|H2BS1	-7.2
MyList	GO Biological Processes	19	GO:0007006	mitochondrial membrane organization		-8.7	18	12	28162	144	97	9	9.3	2.9	292|498|506|513|801|808|3313|7417|7534	SLC25A5|ATP5F1A|ATP5F1B|ATP5F1D|CALM1|CALM3|HSPA9|VDAC2|YWHAZ	-7.1
MyList	CORUM	33	CORUM:2837	Profilin 1 complex		-8.7	1.90E+02	28	28162	6	97	4	4.1	2	71|1213|7415|347733	ACTG1|CLTC|VCP|TUBB2B	-7.1
MyList	GO Biological Processes	19	GO:0006401	RNA catabolic process		-8.7	9.1	9.7	28162	417	97	13	13	3.5	1660|3184|3315|5518|6124|6193|6194|6201|6209|6217|6230|7534|9349	DHX9|HNRNPD|HSPB1|PPP2R1A|RPL4|RPS5|RPS6|RPS7|RPS15|RPS16|RPS25|YWHAZ|RPL23	-7
MyList	Reactome Gene Sets	6	R-HSA-72689	Formation of a pool of free 40S subunits		-8.6	23	13	28162	101	97	8	8.2	2.8	6124|6193|6194|6201|6209|6217|6230|9349	RPL4|RPS5|RPS6|RPS7|RPS15|RPS16|RPS25|RPL23	-7
MyList	Reactome Gene Sets	6	R-HSA-9633012	Response of EIF2AK4 (GCN2) to amino acid deficiency		-8.6	23	13	28162	101	97	8	8.2	2.8	6124|6193|6194|6201|6209|6217|6230|9349	RPL4|RPS5|RPS6|RPS7|RPS15|RPS16|RPS25|RPL23	-7
MyList	Reactome Gene Sets	6	R-HSA-72312	rRNA processing		-8.6	14	11	28162	204	97	10	10	3.1	3028|4691|6124|6193|6194|6201|6209|6217|6230|9349	HSD17B10|NCL|RPL4|RPS5|RPS6|RPS7|RPS15|RPS16|RPS25|RPL23	-7
MyList	GO Biological Processes	19	GO:2001233	regulation of apoptotic signaling pathway		-8.5	10	9.9	28162	348	97	12	12	3.3	292|1654|2023|2923|3190|3315|4282|6201|6421|6647|7001|7417	SLC25A5|DDX3X|ENO1|PDIA3|HNRNPK|HSPB1|MIF|RPS7|SFPQ|SOD1|PRDX2|VDAC2	-6.9
MyList	GO Biological Processes	19	GO:0070972	protein localization to endoplasmic reticulum		-8.5	17	12	28162	152	97	9	9.3	2.9	3309|6124|6193|6194|6201|6209|6217|6230|9349	HSPA5|RPL4|RPS5|RPS6|RPS7|RPS15|RPS16|RPS25|RPL23	-6.9
MyList	GO Biological Processes	19	GO:0019439	aromatic compound catabolic process		-8.5	7.1	9	28162	614	97	15	15	3.7	38|1660|3184|3315|5518|6124|6193|6194|6201|6209|6217|6230|7415|7534|9349	ACAT1|DHX9|HNRNPD|HSPB1|PPP2R1A|RPL4|RPS5|RPS6|RPS7|RPS15|RPS16|RPS25|VCP|YWHAZ|RPL23	-6.9
MyList	GO Biological Processes	19	GO:0006614	SRP-dependent cotranslational protein targeting to membrane		-8.5	22	13	28162	105	97	8	8.2	2.8	6124|6193|6194|6201|6209|6217|6230|9349	RPL4|RPS5|RPS6|RPS7|RPS15|RPS16|RPS25|RPL23	-6.9
MyList	GO Biological Processes	19	GO:0006612	protein targeting to membrane		-8.5	14	11	28162	211	97	10	10	3.1	2664|3309|6124|6193|6194|6201|6209|6217|6230|9349	GDI1|HSPA5|RPL4|RPS5|RPS6|RPS7|RPS15|RPS16|RPS25|RPL23	-6.9
MyList	GO Biological Processes	19	GO:0006613	cotranslational protein targeting to membrane		-8.3	21	12	28162	110	97	8	8.2	2.8	6124|6193|6194|6201|6209|6217|6230|9349	RPL4|RPS5|RPS6|RPS7|RPS15|RPS16|RPS25|RPL23	-6.7
MyList	GO Biological Processes	19	GO:2001242	regulation of intrinsic apoptotic signaling pathway		-8.3	16	11	28162	160	97	9	9.3	2.9	1654|2023|3190|3315|4282|6201|6421|6647|7417	DDX3X|ENO1|HNRNPK|HSPB1|MIF|RPS7|SFPQ|SOD1|VDAC2	-6.7
MyList	Reactome Gene Sets	6	R-HSA-156827	L13a-mediated translational silencing of Ceruloplasmin expression		-8.3	21	12	28162	111	97	8	8.2	2.8	6124|6193|6194|6201|6209|6217|6230|9349	RPL4|RPS5|RPS6|RPS7|RPS15|RPS16|RPS25|RPL23	-6.7
MyList	Reactome Gene Sets	6	R-HSA-1799339	SRP-dependent cotranslational protein targeting to membrane		-8.3	21	12	28162	112	97	8	8.2	2.8	6124|6193|6194|6201|6209|6217|6230|9349	RPL4|RPS5|RPS6|RPS7|RPS15|RPS16|RPS25|RPL23	-6.7
MyList	Reactome Gene Sets	6	R-HSA-72706	GTP hydrolysis and joining of the 60S ribosomal subunit		-8.3	21	12	28162	112	97	8	8.2	2.8	6124|6193|6194|6201|6209|6217|6230|9349	RPL4|RPS5|RPS6|RPS7|RPS15|RPS16|RPS25|RPL23	-6.7
MyList	Reactome Gene Sets	6	R-HSA-2408522	Selenoamino acid metabolism		-8.1	20	12	28162	118	97	8	8.2	2.8	6124|6193|6194|6201|6209|6217|6230|9349	RPL4|RPS5|RPS6|RPS7|RPS15|RPS16|RPS25|RPL23	-6.5
MyList	GO Biological Processes	19	GO:0072657	protein localization to membrane		-8.1	6.6	8.5	28162	663	97	15	15	3.7	60|801|808|1213|2664|3309|6124|6193|6194|6201|6209|6217|6230|7534|9349	ACTB|CALM1|CALM3|CLTC|GDI1|HSPA5|RPL4|RPS5|RPS6|RPS7|RPS15|RPS16|RPS25|YWHAZ|RPL23	-6.5
MyList	Reactome Gene Sets	6	R-HSA-72737	Cap-dependent Translation Initiation		-8.1	20	12	28162	119	97	8	8.2	2.8	6124|6193|6194|6201|6209|6217|6230|9349	RPL4|RPS5|RPS6|RPS7|RPS15|RPS16|RPS25|RPL23	-6.5
MyList	Reactome Gene Sets	6	R-HSA-72613	Eukaryotic Translation Initiation		-8.1	20	12	28162	119	97	8	8.2	2.8	6124|6193|6194|6201|6209|6217|6230|9349	RPL4|RPS5|RPS6|RPS7|RPS15|RPS16|RPS25|RPL23	-6.5
MyList	Reactome Gene Sets	6	R-HSA-373760	L1CAM interactions		-8.1	20	12	28162	119	97	8	8.2	2.8	60|71|1213|1808|7846|10376|84617|347733	ACTB|ACTG1|CLTC|DPYSL2|TUBA1A|TUBA1B|TUBB6|TUBB2B	-6.5
MyList	Reactome Gene Sets	6	R-HSA-438064	Post NMDA receptor activation events		-7.9	25	13	28162	80	97	7	7.2	2.6	801|805|808|7846|10376|84617|347733	CALM1|CALM2|CALM3|TUBA1A|TUBA1B|TUBB6|TUBB2B	-6.4
MyList	GO Biological Processes	19	GO:0009205	purine ribonucleoside triphosphate metabolic process		-7.9	25	13	28162	80	97	7	7.2	2.6	498|506|513|2023|5901|7415|30968	ATP5F1A|ATP5F1B|ATP5F1D|ENO1|RAN|VCP|STOML2	-6.4
MyList	GO Biological Processes	19	GO:0019083	viral transcription		-7.9	15	11	28162	180	97	9	9.3	2.9	1660|6124|6193|6194|6201|6209|6217|6230|9349	DHX9|RPL4|RPS5|RPS6|RPS7|RPS15|RPS16|RPS25|RPL23	-6.3
MyList	Reactome Gene Sets	6	R-HSA-6802949	Signaling by RAS mutants		-7.9	37	15	28162	47	97	6	6.2	2.4	60|71|801|805|808|5245	ACTB|ACTG1|CALM1|CALM2|CALM3|PHB	-6.3
MyList	Reactome Gene Sets	6	R-HSA-6802946	Signaling by moderate kinase activity BRAF mutants		-7.9	37	15	28162	47	97	6	6.2	2.4	60|71|801|805|808|5245	ACTB|ACTG1|CALM1|CALM2|CALM3|PHB	-6.3
MyList	Reactome Gene Sets	6	R-HSA-9649948	Signaling downstream of RAS mutants		-7.9	37	15	28162	47	97	6	6.2	2.4	60|71|801|805|808|5245	ACTB|ACTG1|CALM1|CALM2|CALM3|PHB	-6.3
MyList	Reactome Gene Sets	6	R-HSA-6802955	Paradoxical activation of RAF signaling by kinase inactive BRAF		-7.9	37	15	28162	47	97	6	6.2	2.4	60|71|801|805|808|5245	ACTB|ACTG1|CALM1|CALM2|CALM3|PHB	-6.3
MyList	Reactome Gene Sets	6	R-HSA-6791226	Major pathway of rRNA processing in the nucleolus and cytosol		-7.8	14	11	28162	184	97	9	9.3	2.9	4691|6124|6193|6194|6201|6209|6217|6230|9349	NCL|RPL4|RPS5|RPS6|RPS7|RPS15|RPS16|RPS25|RPL23	-6.3
MyList	Reactome Gene Sets	6	R-HSA-114608	Platelet degranulation		-7.8	18	11	28162	129	97	8	8.2	2.8	308|801|805|808|3309|5660|6647|8407	ANXA5|CALM1|CALM2|CALM3|HSPA5|PSAP|SOD1|TAGLN2	-6.2
MyList	GO Biological Processes	19	GO:0006986	response to unfolded protein		-7.8	14	11	28162	185	97	9	9.3	2.9	811|821|3309|3313|3315|3329|7184|7415|10130	CALR|CANX|HSPA5|HSPA9|HSPB1|HSPD1|HSP90B1|VCP|PDIA6	-6.2
MyList	GO Biological Processes	19	GO:0009150	purine ribonucleotide metabolic process		-7.8	8.5	9	28162	409	97	12	12	3.3	38|498|506|513|2023|2194|2821|3939|5901|7167|7415|30968	ACAT1|ATP5F1A|ATP5F1B|ATP5F1D|ENO1|FASN|GPI|LDHA|RAN|TPI1|VCP|STOML2	-6.2
MyList	GO Biological Processes	19	GO:0030901	midbrain development		-7.7	24	12	28162	86	97	7	7.2	2.6	60|801|805|808|1152|3309|54145	ACTB|CALM1|CALM2|CALM3|CKB|HSPA5|H2BS1	-6.2
MyList	GO Biological Processes	19	GO:0009144	purine nucleoside triphosphate metabolic process		-7.7	24	12	28162	86	97	7	7.2	2.6	498|506|513|2023|5901|7415|30968	ATP5F1A|ATP5F1B|ATP5F1D|ENO1|RAN|VCP|STOML2	-6.2
MyList	GO Biological Processes	19	GO:0009199	ribonucleoside triphosphate metabolic process		-7.7	23	12	28162	87	97	7	7.2	2.6	498|506|513|2023|5901|7415|30968	ATP5F1A|ATP5F1B|ATP5F1D|ENO1|RAN|VCP|STOML2	-6.1
MyList	Reactome Gene Sets	6	R-HSA-76005	Response to elevated platelet cytosolic Ca2+		-7.7	17	11	28162	134	97	8	8.2	2.8	308|801|805|808|3309|5660|6647|8407	ANXA5|CALM1|CALM2|CALM3|HSPA5|PSAP|SOD1|TAGLN2	-6.1
MyList	Reactome Gene Sets	6	R-HSA-72695	Formation of the ternary complex, and subsequently, the 43S complex		-7.6	34	14	28162	51	97	6	6.2	2.4	6193|6194|6201|6209|6217|6230	RPS5|RPS6|RPS7|RPS15|RPS16|RPS25	-6.1
MyList	Reactome Gene Sets	6	R-HSA-168273	Influenza Viral RNA Transcription and Replication		-7.6	17	11	28162	135	97	8	8.2	2.8	6124|6193|6194|6201|6209|6217|6230|9349	RPL4|RPS5|RPS6|RPS7|RPS15|RPS16|RPS25|RPL23	-6.1
MyList	KEGG Pathway	24	ko05016	Huntington's disease		-7.6	14	10	28162	193	97	9	9.3	2.9	292|498|506|513|1213|6647|7416|7417|7419	SLC25A5|ATP5F1A|ATP5F1B|ATP5F1D|CLTC|SOD1|VDAC1|VDAC2|VDAC3	-6.1
MyList	KEGG Pathway	24	hsa05016	Huntington's disease		-7.6	14	10	28162	193	97	9	9.3	2.9	292|498|506|513|1213|6647|7416|7417|7419	SLC25A5|ATP5F1A|ATP5F1B|ATP5F1D|CLTC|SOD1|VDAC1|VDAC2|VDAC3	-6.1
MyList	Reactome Gene Sets	6	R-HSA-8868773	rRNA processing in the nucleus and cytosol		-7.6	13	10	28162	194	97	9	9.3	2.9	4691|6124|6193|6194|6201|6209|6217|6230|9349	NCL|RPL4|RPS5|RPS6|RPS7|RPS15|RPS16|RPS25|RPL23	-6.1
MyList	GO Biological Processes	19	GO:0009259	ribonucleotide metabolic process		-7.6	8.2	8.8	28162	426	97	12	12	3.3	38|498|506|513|2023|2194|2821|3939|5901|7167|7415|30968	ACAT1|ATP5F1A|ATP5F1B|ATP5F1D|ENO1|FASN|GPI|LDHA|RAN|TPI1|VCP|STOML2	-6
MyList	GO Biological Processes	19	GO:0019080	viral gene expression		-7.5	13	10	28162	198	97	9	9.3	2.9	1660|6124|6193|6194|6201|6209|6217|6230|9349	DHX9|RPL4|RPS5|RPS6|RPS7|RPS15|RPS16|RPS25|RPL23	-6
MyList	GO Biological Processes	19	GO:0006091	generation of precursor metabolites and energy		-7.5	7.2	8.4	28162	524	97	13	13	3.5	38|498|506|513|801|2023|2821|3939|7167|7415|7425|11331|30968	ACAT1|ATP5F1A|ATP5F1B|ATP5F1D|CALM1|ENO1|GPI|LDHA|TPI1|VCP|VGF|PHB2|STOML2	-6
MyList	KEGG Pathway	24	hsa05012	Parkinson's disease		-7.5	16	11	28162	142	97	8	8.2	2.8	292|498|506|513|7345|7416|7417|7419	SLC25A5|ATP5F1A|ATP5F1B|ATP5F1D|UCHL1|VDAC1|VDAC2|VDAC3	-6
MyList	Reactome Gene Sets	6	R-HSA-442755	Activation of NMDA receptors and postsynaptic events		-7.5	22	12	28162	93	97	7	7.2	2.6	801|805|808|7846|10376|84617|347733	CALM1|CALM2|CALM3|TUBA1A|TUBA1B|TUBB6|TUBB2B	-6
MyList	GO Biological Processes	19	GO:0019693	ribose phosphate metabolic process		-7.5	8	8.6	28162	436	97	12	12	3.3	38|498|506|513|2023|2194|2821|3939|5901|7167|7415|30968	ACAT1|ATP5F1A|ATP5F1B|ATP5F1D|ENO1|FASN|GPI|LDHA|RAN|TPI1|VCP|STOML2	-5.9
MyList	Reactome Gene Sets	6	R-HSA-1592230	Mitochondrial biogenesis		-7.4	21	12	28162	95	97	7	7.2	2.6	498|506|513|801|805|808|3313	ATP5F1A|ATP5F1B|ATP5F1D|CALM1|CALM2|CALM3|HSPA9	-5.9
MyList	GO Biological Processes	19	GO:0006754	ATP biosynthetic process		-7.4	31	13	28162	56	97	6	6.2	2.4	498|506|513|2023|7415|30968	ATP5F1A|ATP5F1B|ATP5F1D|ENO1|VCP|STOML2	-5.9
MyList	GO Biological Processes	19	GO:0006163	purine nucleotide metabolic process		-7.4	7.9	8.6	28162	442	97	12	12	3.3	38|498|506|513|2023|2194|2821|3939|5901|7167|7415|30968	ACAT1|ATP5F1A|ATP5F1B|ATP5F1D|ENO1|FASN|GPI|LDHA|RAN|TPI1|VCP|STOML2	-5.9
MyList	GO Biological Processes	19	GO:0035966	response to topologically incorrect protein		-7.4	13	9.9	28162	206	97	9	9.3	2.9	811|821|3309|3313|3315|3329|7184|7415|10130	CALR|CANX|HSPA5|HSPA9|HSPB1|HSPD1|HSP90B1|VCP|PDIA6	-5.9
MyList	GO Biological Processes	19	GO:0000956	nuclear-transcribed mRNA catabolic process		-7.3	12	9.8	28162	210	97	9	9.3	2.9	5518|6124|6193|6194|6201|6209|6217|6230|9349	PPP2R1A|RPL4|RPS5|RPS6|RPS7|RPS15|RPS16|RPS25|RPL23	-5.8
MyList	GO Biological Processes	19	GO:0034620	cellular response to unfolded protein		-7.3	16	10	28162	149	97	8	8.2	2.8	811|821|3309|3313|3329|7184|7415|10130	CALR|CANX|HSPA5|HSPA9|HSPD1|HSP90B1|VCP|PDIA6	-5.8
MyList	Reactome Gene Sets	6	R-HSA-72702	Ribosomal scanning and start codon recognition		-7.3	30	13	28162	58	97	6	6.2	2.4	6193|6194|6201|6209|6217|6230	RPS5|RPS6|RPS7|RPS15|RPS16|RPS25	-5.8
MyList	Reactome Gene Sets	6	R-HSA-72649	Translation initiation complex formation		-7.3	30	13	28162	58	97	6	6.2	2.4	6193|6194|6201|6209|6217|6230	RPS5|RPS6|RPS7|RPS15|RPS16|RPS25	-5.8
MyList	Reactome Gene Sets	6	R-HSA-72662	Activation of the mRNA upon binding of the cap-binding complex and eIFs, and subsequent binding to 43S		-7.3	30	13	28162	59	97	6	6.2	2.4	6193|6194|6201|6209|6217|6230	RPS5|RPS6|RPS7|RPS15|RPS16|RPS25	-5.8
MyList	KEGG Pathway	24	hsa03010	Ribosome		-7.2	15	10	28162	153	97	8	8.2	2.8	6124|6193|6194|6201|6209|6217|6230|9349	RPL4|RPS5|RPS6|RPS7|RPS15|RPS16|RPS25|RPL23	-5.7
MyList	KEGG Pathway	24	ko03010	Ribosome		-7.2	15	10	28162	153	97	8	8.2	2.8	6124|6193|6194|6201|6209|6217|6230|9349	RPL4|RPS5|RPS6|RPS7|RPS15|RPS16|RPS25|RPL23	-5.7
MyList	GO Biological Processes	19	GO:0072521	purine-containing compound metabolic process		-7.2	7.6	8.4	28162	460	97	12	12	3.3	38|498|506|513|2023|2194|2821|3939|5901|7167|7415|30968	ACAT1|ATP5F1A|ATP5F1B|ATP5F1D|ENO1|FASN|GPI|LDHA|RAN|TPI1|VCP|STOML2	-5.7
MyList	KEGG Pathway	24	ko04145	Phagosome		-7.2	15	10	28162	154	97	8	8.2	2.8	60|71|811|821|7846|10376|84617|347733	ACTB|ACTG1|CALR|CANX|TUBA1A|TUBA1B|TUBB6|TUBB2B	-5.7
MyList	WikiPathways	27	WP4629	Computational Model of Aerobic Glycolysis		-7.2	97	20	28162	12	97	4	4.1	2	2023|2821|3939|7167	ENO1|GPI|LDHA|TPI1	-5.7
MyList	Reactome Gene Sets	6	R-HSA-71291	Metabolism of amino acids and derivatives		-7.2	8.5	8.6	28162	374	97	11	11	3.2	38|1152|3028|6124|6193|6194|6201|6209|6217|6230|9349	ACAT1|CKB|HSD17B10|RPL4|RPS5|RPS6|RPS7|RPS15|RPS16|RPS25|RPL23	-5.7
MyList	Reactome Gene Sets	6	R-HSA-9711097	Cellular response to starvation		-7.2	15	10	28162	156	97	8	8.2	2.8	6124|6193|6194|6201|6209|6217|6230|9349	RPL4|RPS5|RPS6|RPS7|RPS15|RPS16|RPS25|RPL23	-5.7
MyList	GO Biological Processes	19	GO:0045055	regulated exocytosis		-7.1	5.6	7.6	28162	780	97	15	15	3.7	302|308|801|808|1654|1915|1938|2821|3608|4282|5660|6647|7415|8407|9588	ANXA2|ANXA5|CALM1|CALM3|DDX3X|EEF1A1|EEF2|GPI|ILF2|MIF|PSAP|SOD1|VCP|TAGLN2|PRDX6	-5.7
MyList	Reactome Gene Sets	6	R-HSA-5653656	Vesicle-mediated transport		-7.1	6	7.8	28162	673	97	14	14	3.6	60|71|801|805|808|811|1213|2664|7184|7534|7846|10376|84617|347733	ACTB|ACTG1|CALM1|CALM2|CALM3|CALR|CLTC|GDI1|HSP90B1|YWHAZ|TUBA1A|TUBA1B|TUBB6|TUBB2B	-5.6
MyList	Reactome Gene Sets	6	R-HSA-389958	Cooperation of Prefoldin and TriC/CCT in actin and tubulin folding		-7.1	45	15	28162	32	97	5	5.2	2.2	60|7846|10376|84617|347733	ACTB|TUBA1A|TUBA1B|TUBB6|TUBB2B	-5.6
MyList	GO Biological Processes	19	GO:0097190	apoptotic signaling pathway		-7	6.5	7.9	28162	580	97	13	13	3.5	292|1654|2023|2923|3190|3315|4282|6201|6421|6647|7001|7417|7534	SLC25A5|DDX3X|ENO1|PDIA3|HNRNPK|HSPB1|MIF|RPS7|SFPQ|SOD1|PRDX2|VDAC2|YWHAZ	-5.5
MyList	GO Biological Processes	19	GO:0009141	nucleoside triphosphate metabolic process		-7	19	11	28162	109	97	7	7.2	2.6	498|506|513|2023|5901|7415|30968	ATP5F1A|ATP5F1B|ATP5F1D|ENO1|RAN|VCP|STOML2	-5.5
MyList	GO Biological Processes	19	GO:1990542	mitochondrial transmembrane transport		-7	19	11	28162	109	97	7	7.2	2.6	292|498|506|513|3329|7416|30968	SLC25A5|ATP5F1A|ATP5F1B|ATP5F1D|HSPD1|VDAC1|STOML2	-5.5
MyList	GO Biological Processes	19	GO:0009206	purine ribonucleoside triphosphate biosynthetic process		-6.9	26	12	28162	67	97	6	6.2	2.4	498|506|513|2023|7415|30968	ATP5F1A|ATP5F1B|ATP5F1D|ENO1|VCP|STOML2	-5.5
MyList	GO Biological Processes	19	GO:0035967	cellular response to topologically incorrect protein		-6.9	14	9.8	28162	168	97	8	8.2	2.8	811|821|3309|3313|3329|7184|7415|10130	CALR|CANX|HSPA5|HSPA9|HSPD1|HSP90B1|VCP|PDIA6	-5.5
MyList	KEGG Pathway	24	hsa04145	Phagosome		-6.9	14	9.8	28162	168	97	8	8.2	2.8	60|71|811|821|7846|10376|84617|347733	ACTB|ACTG1|CALR|CANX|TUBA1A|TUBA1B|TUBB6|TUBB2B	-5.5
MyList	GO Biological Processes	19	GO:0009145	purine nucleoside triphosphate biosynthetic process		-6.9	26	12	28162	68	97	6	6.2	2.4	498|506|513|2023|7415|30968	ATP5F1A|ATP5F1B|ATP5F1D|ENO1|VCP|STOML2	-5.4
MyList	Reactome Gene Sets	6	R-HSA-9010553	Regulation of expression of SLITs and ROBOs		-6.8	14	9.7	28162	171	97	8	8.2	2.8	6124|6193|6194|6201|6209|6217|6230|9349	RPL4|RPS5|RPS6|RPS7|RPS15|RPS16|RPS25|RPL23	-5.4
MyList	GO Biological Processes	19	GO:0071900	regulation of protein serine/threonine kinase activity		-6.8	7	7.9	28162	497	97	12	12	3.3	60|801|805|808|1654|3315|5518|6647|7001|7345|9555|11331	ACTB|CALM1|CALM2|CALM3|DDX3X|HSPB1|PPP2R1A|SOD1|PRDX2|UCHL1|MACROH2A1|PHB2	-5.4
MyList	Reactome Gene Sets	6	R-HSA-5673000	RAF activation		-6.8	40	14	28162	36	97	5	5.2	2.2	801|805|808|5245|5518	CALM1|CALM2|CALM3|PHB|PPP2R1A	-5.4
MyList	WikiPathways	27	WP2359	Parkin-Ubiquitin Proteasomal System pathway		-6.8	25	12	28162	70	97	6	6.2	2.4	3309|3313|7846|10376|84617|347733	HSPA5|HSPA9|TUBA1A|TUBA1B|TUBB6|TUBB2B	-5.4
MyList	GO Biological Processes	19	GO:0009152	purine ribonucleotide biosynthetic process		-6.8	13	9.6	28162	175	97	8	8.2	2.8	38|498|506|513|2023|2194|7415|30968	ACAT1|ATP5F1A|ATP5F1B|ATP5F1D|ENO1|FASN|VCP|STOML2	-5.3
MyList	GO Biological Processes	19	GO:0009201	ribonucleoside triphosphate biosynthetic process		-6.7	24	11	28162	73	97	6	6.2	2.4	498|506|513|2023|7415|30968	ATP5F1A|ATP5F1B|ATP5F1D|ENO1|VCP|STOML2	-5.3
MyList	GO Biological Processes	19	GO:0055086	nucleobase-containing small molecule metabolic process		-6.6	6.1	7.5	28162	623	97	13	13	3.5	38|498|506|513|1808|2023|2194|2821|3939|5901|7167|7415|30968	ACAT1|ATP5F1A|ATP5F1B|ATP5F1D|DPYSL2|ENO1|FASN|GPI|LDHA|RAN|TPI1|VCP|STOML2	-5.2
MyList	Reactome Gene Sets	6	R-HSA-2995410	Nuclear Envelope (NE) Reassembly		-6.6	23	11	28162	75	97	6	6.2	2.4	5518|5901|7846|10376|84617|347733	PPP2R1A|RAN|TUBA1A|TUBA1B|TUBB6|TUBB2B	-5.2
MyList	GO Biological Processes	19	GO:0042274	ribosomal small subunit biogenesis		-6.6	23	11	28162	75	97	6	6.2	2.4	6193|6194|6201|6209|6217|6230	RPS5|RPS6|RPS7|RPS15|RPS16|RPS25	-5.2
MyList	GO Biological Processes	19	GO:0006913	nucleocytoplasmic transport		-6.5	8.5	8.2	28162	340	97	10	10	3.1	811|1660|3313|5901|6209|6634|6635|9349|10155|11331	CALR|DHX9|HSPA9|RAN|RPS15|SNRPD3|SNRPE|RPL23|TRIM28|PHB2	-5.1
MyList	GO Biological Processes	19	GO:0009260	ribonucleotide biosynthetic process		-6.5	12	9.2	28162	188	97	8	8.2	2.8	38|498|506|513|2023|2194|7415|30968	ACAT1|ATP5F1A|ATP5F1B|ATP5F1D|ENO1|FASN|VCP|STOML2	-5.1
MyList	GO Biological Processes	19	GO:0051169	nuclear transport		-6.5	8.5	8.2	28162	343	97	10	10	3.1	811|1660|3313|5901|6209|6634|6635|9349|10155|11331	CALR|DHX9|HSPA9|RAN|RPS15|SNRPD3|SNRPE|RPL23|TRIM28|PHB2	-5.1
MyList	Reactome Gene Sets	6	R-HSA-76002	Platelet activation, signaling and aggregation		-6.5	9.9	8.6	28162	263	97	9	9.3	2.9	308|801|805|808|3309|5660|6647|7534|8407	ANXA5|CALM1|CALM2|CALM3|HSPA5|PSAP|SOD1|YWHAZ|TAGLN2	-5.1
MyList	GO Biological Processes	19	GO:0009117	nucleotide metabolic process		-6.5	6.5	7.5	28162	538	97	12	12	3.3	38|498|506|513|2023|2194|2821|3939|5901|7167|7415|30968	ACAT1|ATP5F1A|ATP5F1B|ATP5F1D|ENO1|FASN|GPI|LDHA|RAN|TPI1|VCP|STOML2	-5.1
MyList	Reactome Gene Sets	6	R-HSA-1280218	Adaptive Immune System		-6.4	5.3	7.1	28162	763	97	14	14	3.6	801|805|808|811|821|1213|2923|3309|5518|7534|7846|10376|84617|347733	CALM1|CALM2|CALM3|CALR|CANX|CLTC|PDIA3|HSPA5|PPP2R1A|YWHAZ|TUBA1A|TUBA1B|TUBB6|TUBB2B	-5
MyList	GO Biological Processes	19	GO:0006605	protein targeting		-6.4	7.2	7.8	28162	441	97	11	11	3.2	2664|3309|3329|6124|6193|6194|6201|6209|6217|6230|9349	GDI1|HSPA5|HSPD1|RPL4|RPS5|RPS6|RPS7|RPS15|RPS16|RPS25|RPL23	-5
MyList	Reactome Gene Sets	6	R-HSA-9663891	Selective autophagy		-6.4	22	11	28162	81	97	6	6.2	2.4	7415|7416|7846|10376|84617|347733	VCP|VDAC1|TUBA1A|TUBA1B|TUBB6|TUBB2B	-5
MyList	Reactome Gene Sets	6	R-HSA-9646399	Aggrephagy		-6.4	34	13	28162	43	97	5	5.2	2.2	7415|7846|10376|84617|347733	VCP|TUBA1A|TUBA1B|TUBB6|TUBB2B	-5
MyList	Reactome Gene Sets	6	R-HSA-9656223	Signaling by RAF1 mutants		-6.4	34	13	28162	43	97	5	5.2	2.2	60|71|801|805|808	ACTB|ACTG1|CALM1|CALM2|CALM3	-5
MyList	Reactome Gene Sets	6	R-HSA-190840	Microtubule-dependent trafficking of connexons from Golgi to the plasma membrane		-6.4	65	16	28162	18	97	4	4.1	2	7846|10376|84617|347733	TUBA1A|TUBA1B|TUBB6|TUBB2B	-5
MyList	GO Biological Processes	19	GO:0046390	ribose phosphate biosynthetic process		-6.4	12	9	28162	195	97	8	8.2	2.8	38|498|506|513|2023|2194|7415|30968	ACAT1|ATP5F1A|ATP5F1B|ATP5F1D|ENO1|FASN|VCP|STOML2	-5
MyList	GO Biological Processes	19	GO:0051343	positive regulation of cyclic-nucleotide phosphodiesterase activity		-6.4	1.70E+02	23	28162	5	97	3	3.1	1.8	801|805|808	CALM1|CALM2|CALM3	-5
MyList	GO Biological Processes	19	GO:0006753	nucleoside phosphate metabolic process		-6.4	6.4	7.5	28162	547	97	12	12	3.3	38|498|506|513|2023|2194|2821|3939|5901|7167|7415|30968	ACAT1|ATP5F1A|ATP5F1B|ATP5F1D|ENO1|FASN|GPI|LDHA|RAN|TPI1|VCP|STOML2	-5
MyList	GO Biological Processes	19	GO:0006164	purine nucleotide biosynthetic process		-6.4	12	8.9	28162	197	97	8	8.2	2.8	38|498|506|513|2023|2194|7415|30968	ACAT1|ATP5F1A|ATP5F1B|ATP5F1D|ENO1|FASN|VCP|STOML2	-5
MyList	GO Biological Processes	19	GO:0006839	mitochondrial transport		-6.3	9.5	8.3	28162	274	97	9	9.3	2.9	292|498|506|513|3329|7416|7417|7534|30968	SLC25A5|ATP5F1A|ATP5F1B|ATP5F1D|HSPD1|VDAC1|VDAC2|YWHAZ|STOML2	-4.9
MyList	GO Biological Processes	19	GO:0009142	nucleoside triphosphate biosynthetic process		-6.3	21	11	28162	84	97	6	6.2	2.4	498|506|513|2023|7415|30968	ATP5F1A|ATP5F1B|ATP5F1D|ENO1|VCP|STOML2	-4.9
MyList	Reactome Gene Sets	6	R-HSA-6802957	Oncogenic MAPK signaling		-6.3	21	11	28162	84	97	6	6.2	2.4	60|71|801|805|808|5245	ACTB|ACTG1|CALM1|CALM2|CALM3|PHB	-4.9
MyList	WikiPathways	27	WP534	Glycolysis and Gluconeogenesis		-6.3	32	12	28162	45	97	5	5.2	2.2	2023|2821|3939|3945|7167	ENO1|GPI|LDHA|LDHB|TPI1	-4.9
MyList	Reactome Gene Sets	6	R-HSA-190872	Transport of connexons to the plasma membrane		-6.3	61	15	28162	19	97	4	4.1	2	7846|10376|84617|347733	TUBA1A|TUBA1B|TUBB6|TUBB2B	-4.9
MyList	Reactome Gene Sets	6	R-HSA-5663220	RHO GTPases Activate Formins		-6.2	15	9.4	28162	140	97	7	7.2	2.6	60|71|5518|7846|10376|84617|347733	ACTB|ACTG1|PPP2R1A|TUBA1A|TUBA1B|TUBB6|TUBB2B	-4.9
MyList	WikiPathways	27	WP4018	Pathways in clear cell renal cell carcinoma		-6.2	20	10	28162	87	97	6	6.2	2.4	2023|2194|2821|3939|3945|7167	ENO1|FASN|GPI|LDHA|LDHB|TPI1	-4.9
MyList	GO Biological Processes	19	GO:0097193	intrinsic apoptotic signaling pathway		-6.2	9.2	8.2	28162	283	97	9	9.3	2.9	1654|2023|3190|3315|4282|6201|6421|6647|7417	DDX3X|ENO1|HNRNPK|HSPB1|MIF|RPS7|SFPQ|SOD1|VDAC2	-4.8
MyList	GO Biological Processes	19	GO:0072522	purine-containing compound biosynthetic process		-6.2	11	8.7	28162	208	97	8	8.2	2.8	38|498|506|513|2023|2194|7415|30968	ACAT1|ATP5F1A|ATP5F1B|ATP5F1D|ENO1|FASN|VCP|STOML2	-4.8
MyList	GO Biological Processes	19	GO:0022613	ribonucleoprotein complex biogenesis		-6.1	6.8	7.4	28162	473	97	11	11	3.2	1654|1660|5901|6193|6194|6201|6209|6217|6230|6634|6635	DDX3X|DHX9|RAN|RPS5|RPS6|RPS7|RPS15|RPS16|RPS25|SNRPD3|SNRPE	-4.8
MyList	Reactome Gene Sets	6	R-HSA-9022535	Loss of phosphorylation of MECP2 at T308		-6.1	1.50E+02	21	28162	6	97	3	3.1	1.8	801|805|808	CALM1|CALM2|CALM3	-4.7
MyList	Reactome Gene Sets	6	R-HSA-111957	Cam-PDE 1 activation		-6.1	1.50E+02	21	28162	6	97	3	3.1	1.8	801|805|808	CALM1|CALM2|CALM3	-4.7
MyList	GO Biological Processes	19	GO:0034976	response to endoplasmic reticulum stress		-6.1	8.8	8	28162	296	97	9	9.3	2.9	811|821|1654|1938|2923|3309|7184|7415|10130	CALR|CANX|DDX3X|EEF2|PDIA3|HSPA5|HSP90B1|VCP|PDIA6	-4.7
MyList	Reactome Gene Sets	6	R-HSA-376176	Signaling by ROBO receptors		-6	11	8.4	28162	218	97	8	8.2	2.8	6124|6193|6194|6201|6209|6217|6230|9349	RPL4|RPS5|RPS6|RPS7|RPS15|RPS16|RPS25|RPL23	-4.7
MyList	GO Biological Processes	19	GO:0042776	mitochondrial ATP synthesis coupled proton transport		-6	53	14	28162	22	97	4	4.1	2	498|506|513|30968	ATP5F1A|ATP5F1B|ATP5F1D|STOML2	-4.7
MyList	Reactome Gene Sets	6	R-HSA-389977	Post-chaperonin tubulin folding pathway		-6	53	14	28162	22	97	4	4.1	2	7846|10376|84617|347733	TUBA1A|TUBA1B|TUBB6|TUBB2B	-4.7
MyList	Reactome Gene Sets	6	R-HSA-9612973	Autophagy		-6	13	9	28162	151	97	7	7.2	2.6	1915|7415|7416|7846|10376|84617|347733	EEF1A1|VCP|VDAC1|TUBA1A|TUBA1B|TUBB6|TUBB2B	-4.7
MyList	Reactome Gene Sets	6	R-HSA-4420097	VEGFA-VEGFR2 Pathway		-5.9	18	9.7	28162	99	97	6	6.2	2.4	60|71|801|805|808|3315	ACTB|ACTG1|CALM1|CALM2|CALM3|HSPB1	-4.6
MyList	WikiPathways	27	WP289	Myometrial Relaxation and Contraction Pathways		-5.9	13	8.8	28162	158	97	7	7.2	2.6	60|70|71|801|805|808|7534	ACTB|ACTC1|ACTG1|CALM1|CALM2|CALM3|YWHAZ	-4.5
MyList	CORUM	33	CORUM:1226	H2AX complex I		-5.9	1.20E+02	19	28162	7	97	3	3.1	1.8	811|3014|3309	CALR|H2AX|HSPA5	-4.5
MyList	GO Biological Processes	19	GO:0046034	ATP metabolic process		-5.9	8.3	7.7	28162	313	97	9	9.3	2.9	498|506|513|2023|2821|3939|7167|7415|30968	ATP5F1A|ATP5F1B|ATP5F1D|ENO1|GPI|LDHA|TPI1|VCP|STOML2	-4.5
MyList	GO Biological Processes	19	GO:0097305	response to alcohol		-5.8	9.9	8.1	28162	234	97	8	8.2	2.8	70|801|808|1938|3184|5245|6647|7284	ACTC1|CALM1|CALM3|EEF2|HNRNPD|PHB|SOD1|TUFM	-4.5
MyList	Reactome Gene Sets	6	R-HSA-983170	Antigen Presentation: Folding, assembly and peptide loading of class I MHC		-5.8	46	13	28162	25	97	4	4.1	2	811|821|2923|3309	CALR|CANX|PDIA3|HSPA5	-4.5
MyList	Reactome Gene Sets	6	R-HSA-389960	Formation of tubulin folding intermediates by CCT/TriC		-5.8	46	13	28162	25	97	4	4.1	2	7846|10376|84617|347733	TUBA1A|TUBA1B|TUBB6|TUBB2B	-4.5
MyList	GO Biological Processes	19	GO:0006851	mitochondrial calcium ion transmembrane transport		-5.8	46	13	28162	25	97	4	4.1	2	5245|7416|11331|30968	PHB|VDAC1|PHB2|STOML2	-4.5
MyList	KEGG Pathway	24	ko04022	cGMP-PKG signaling pathway		-5.8	12	8.6	28162	163	97	7	7.2	2.6	292|801|805|808|7416|7417|7419	SLC25A5|CALM1|CALM2|CALM3|VDAC1|VDAC2|VDAC3	-4.5
MyList	Reactome Gene Sets	6	R-HSA-447115	Interleukin-12 family signaling		-5.8	25	11	28162	57	97	5	5.2	2.2	302|821|3313|4282|6647	ANXA2|CANX|HSPA9|MIF|SOD1	-4.5
MyList	KEGG Pathway	24	ko04141	Protein processing in endoplasmic reticulum		-5.7	12	8.5	28162	166	97	7	7.2	2.6	811|821|2923|3309|7184|7415|10130	CALR|CANX|PDIA3|HSPA5|HSP90B1|VCP|PDIA6	-4.4
MyList	Reactome Gene Sets	6	R-HSA-180024	DARPP-32 events		-5.7	45	13	28162	26	97	4	4.1	2	801|805|808|5518	CALM1|CALM2|CALM3|PPP2R1A	-4.4
MyList	Reactome Gene Sets	6	R-HSA-199991	Membrane Trafficking		-5.7	5.5	6.7	28162	634	97	12	12	3.3	60|71|801|805|808|1213|2664|7534|7846|10376|84617|347733	ACTB|ACTG1|CALM1|CALM2|CALM3|CLTC|GDI1|YWHAZ|TUBA1A|TUBA1B|TUBB6|TUBB2B	-4.4
MyList	KEGG Pathway	24	hsa04141	Protein processing in endoplasmic reticulum		-5.7	12	8.5	28162	169	97	7	7.2	2.6	811|821|2923|3309|7184|7415|10130	CALR|CANX|PDIA3|HSPA5|HSP90B1|VCP|PDIA6	-4.4
MyList	Reactome Gene Sets	6	R-HSA-194138	Signaling by VEGF		-5.7	16	9.3	28162	108	97	6	6.2	2.4	60|71|801|805|808|3315	ACTB|ACTG1|CALM1|CALM2|CALM3|HSPB1	-4.4
MyList	KEGG Pathway	24	hsa05010	Alzheimer's disease		-5.7	12	8.4	28162	171	97	7	7.2	2.6	498|506|513|801|805|808|3028	ATP5F1A|ATP5F1B|ATP5F1D|CALM1|CALM2|CALM3|HSD17B10	-4.3
MyList	KEGG Pathway	24	ko05010	Alzheimer's disease		-5.7	12	8.4	28162	171	97	7	7.2	2.6	498|506|513|801|805|808|3028	ATP5F1A|ATP5F1B|ATP5F1D|CALM1|CALM2|CALM3|HSD17B10	-4.3
MyList	GO Biological Processes	19	GO:0002227	innate immune response in mucosa		-5.7	43	13	28162	27	97	4	4.1	2	8349|8970|54145|85236	H2BC21|H2BC11|H2BS1|H2BC12	-4.3
MyList	GO Biological Processes	19	GO:0015985	energy coupled proton transport, down electrochemical gradient		-5.7	43	13	28162	27	97	4	4.1	2	498|506|513|30968	ATP5F1A|ATP5F1B|ATP5F1D|STOML2	-4.3
MyList	GO Biological Processes	19	GO:0015986	ATP synthesis coupled proton transport		-5.7	43	13	28162	27	97	4	4.1	2	498|506|513|30968	ATP5F1A|ATP5F1B|ATP5F1D|STOML2	-4.3
MyList	GO Biological Processes	19	GO:0031954	positive regulation of protein autophosphorylation		-5.7	43	13	28162	27	97	4	4.1	2	801|805|808|1654	CALM1|CALM2|CALM3|DDX3X	-4.3
MyList	GO Biological Processes	19	GO:0060316	positive regulation of ryanodine-sensitive calcium-release channel activity		-5.7	1.10E+02	18	28162	8	97	3	3.1	1.8	801|805|808	CALM1|CALM2|CALM3	-4.3
MyList	GO Biological Processes	19	GO:0032787	monocarboxylic acid metabolic process		-5.6	5.4	6.6	28162	645	97	12	12	3.3	38|1152|2023|2194|2821|3028|3030|3939|3945|4282|7167|7416	ACAT1|CKB|ENO1|FASN|GPI|HSD17B10|HADHA|LDHA|LDHB|MIF|TPI1|VDAC1	-4.3
MyList	KEGG Pathway	24	hsa04022	cGMP-PKG signaling pathway		-5.6	12	8.3	28162	173	97	7	7.2	2.6	292|801|805|808|7416|7417|7419	SLC25A5|CALM1|CALM2|CALM3|VDAC1|VDAC2|VDAC3	-4.3
MyList	Reactome Gene Sets	6	R-HSA-389957	Prefoldin mediated transfer of substrate to CCT/TriC		-5.6	41	13	28162	28	97	4	4.1	2	60|7846|84617|347733	ACTB|TUBA1A|TUBB6|TUBB2B	-4.3
MyList	Reactome Gene Sets	6	R-HSA-1268020	Mitochondrial protein import		-5.5	23	10	28162	64	97	5	5.2	2.2	498|506|3313|3329|7416	ATP5F1A|ATP5F1B|HSPA9|HSPD1|VDAC1	-4.2
MyList	WikiPathways	27	WP3888	VEGFA-VEGFR2 Signaling Pathway		-5.5	6.6	7	28162	439	97	10	10	3.1	71|811|1213|3315|3939|4691|6194|7001|9588|10130	ACTG1|CALR|CLTC|HSPB1|LDHA|NCL|RPS6|PRDX2|PRDX6|PDIA6	-4.2
MyList	WikiPathways	27	WP3613	Photodynamic therapy-induced unfolded protein response		-5.5	40	12	28162	29	97	4	4.1	2	811|3309|7184|10130	CALR|HSPA5|HSP90B1|PDIA6	-4.2
MyList	GO Biological Processes	19	GO:0010564	regulation of cell cycle process		-5.5	4.8	6.3	28162	789	97	13	13	3.5	801|805|808|811|1213|1654|4282|5518|6421|7846|9349|9555|11331	CALM1|CALM2|CALM3|CALR|CLTC|DDX3X|MIF|PPP2R1A|SFPQ|TUBA1A|RPL23|MACROH2A1|PHB2	-4.2
MyList	GO Biological Processes	19	GO:1901844	regulation of cell communication by electrical coupling involved in cardiac conduction		-5.5	97	17	28162	9	97	3	3.1	1.8	801|805|808	CALM1|CALM2|CALM3	-4.2
MyList	Reactome Gene Sets	6	R-HSA-9619229	Activation of RAC1 downstream of NMDARs		-5.5	97	17	28162	9	97	3	3.1	1.8	801|805|808	CALM1|CALM2|CALM3	-4.2
MyList	KEGG Pathway	24	hsa04020	Calcium signaling pathway		-5.5	11	8.1	28162	182	97	7	7.2	2.6	292|801|805|808|7416|7417|7419	SLC25A5|CALM1|CALM2|CALM3|VDAC1|VDAC2|VDAC3	-4.2
MyList	KEGG Pathway	24	ko04020	Calcium signaling pathway		-5.5	11	8.1	28162	182	97	7	7.2	2.6	292|801|805|808|7416|7417|7419	SLC25A5|CALM1|CALM2|CALM3|VDAC1|VDAC2|VDAC3	-4.2
MyList	GO Biological Processes	19	GO:0006979	response to oxidative stress		-5.5	6.5	6.9	28162	447	97	10	10	3.1	1938|3184|3315|3939|5052|6421|6647|7001|9555|9588	EEF2|HNRNPD|HSPB1|LDHA|PRDX1|SFPQ|SOD1|PRDX2|MACROH2A1|PRDX6	-4.2
MyList	KEGG Pathway	24	ko00010	Glycolysis / Gluconeogenesis		-5.4	22	10	28162	67	97	5	5.2	2.2	2023|2821|3939|3945|7167	ENO1|GPI|LDHA|LDHB|TPI1	-4.1
MyList	Reactome Gene Sets	6	R-HSA-6802952	Signaling by BRAF and RAF fusions		-5.4	22	10	28162	67	97	5	5.2	2.2	60|71|801|805|808	ACTB|ACTG1|CALM1|CALM2|CALM3	-4.1
MyList	KEGG Pathway	24	hsa00010	Glycolysis / Gluconeogenesis		-5.4	22	10	28162	67	97	5	5.2	2.2	2023|2821|3939|3945|7167	ENO1|GPI|LDHA|LDHB|TPI1	-4.1
MyList	GO Biological Processes	19	GO:0045859	regulation of protein kinase activity		-5.4	4.7	6.3	28162	798	97	13	13	3.5	60|801|805|808|1654|3315|5245|5518|6647|7001|7345|9555|11331	ACTB|CALM1|CALM2|CALM3|DDX3X|HSPB1|PHB|PPP2R1A|SOD1|PRDX2|UCHL1|MACROH2A1|PHB2	-4.1
MyList	GO Biological Processes	19	GO:0010038	response to metal ion		-5.4	7.4	7.1	28162	352	97	9	9.3	2.9	513|801|805|808|811|2664|3184|3309|6647	ATP5F1D|CALM1|CALM2|CALM3|CALR|GDI1|HNRNPD|HSPA5|SOD1	-4.1
MyList	GO Biological Processes	19	GO:0009165	nucleotide biosynthetic process		-5.4	8.8	7.5	28162	264	97	8	8.2	2.8	38|498|506|513|2023|2194|7415|30968	ACAT1|ATP5F1A|ATP5F1B|ATP5F1D|ENO1|FASN|VCP|STOML2	-4.1
MyList	Reactome Gene Sets	6	R-HSA-9668328	Sealing of the nuclear envelope (NE) by ESCRT-III		-5.4	37	12	28162	31	97	4	4.1	2	7846|10376|84617|347733	TUBA1A|TUBA1B|TUBB6|TUBB2B	-4.1
MyList	Reactome Gene Sets	6	R-HSA-5339562	Uptake and actions of bacterial toxins		-5.4	37	12	28162	31	97	4	4.1	2	801|805|808|1938	CALM1|CALM2|CALM3|EEF2	-4.1
MyList	Reactome Gene Sets	6	R-HSA-8949613	Cristae formation		-5.4	37	12	28162	31	97	4	4.1	2	498|506|513|3313	ATP5F1A|ATP5F1B|ATP5F1D|HSPA9	-4.1
MyList	GO Biological Processes	19	GO:1901293	nucleoside phosphate biosynthetic process		-5.4	8.7	7.4	28162	267	97	8	8.2	2.8	38|498|506|513|2023|2194|7415|30968	ACAT1|ATP5F1A|ATP5F1B|ATP5F1D|ENO1|FASN|VCP|STOML2	-4.1
MyList	Reactome Gene Sets	6	R-HSA-2132295	MHC class II antigen presentation		-5.4	14	8.6	28162	123	97	6	6.2	2.4	821|1213|7846|10376|84617|347733	CANX|CLTC|TUBA1A|TUBA1B|TUBB6|TUBB2B	-4.1
MyList	KEGG Pathway	24	hsa00640	Propanoate metabolism		-5.4	36	12	28162	32	97	4	4.1	2	38|3030|3939|3945	ACAT1|HADHA|LDHA|LDHB	-4.1
MyList	KEGG Pathway	24	ko00640	Propanoate metabolism		-5.4	36	12	28162	32	97	4	4.1	2	38|3030|3939|3945	ACAT1|HADHA|LDHA|LDHB	-4.1
MyList	GO Biological Processes	19	GO:0050821	protein stabilization		-5.3	11	7.9	28162	191	97	7	7.2	2.6	811|3329|5245|5479|6201|9349|11331	CALR|HSPD1|PHB|PPIB|RPS7|RPL23|PHB2	-4
MyList	GO Biological Processes	19	GO:0036500	ATF6-mediated unfolded protein response		-5.3	87	16	28162	10	97	3	3.1	1.8	811|3309|7184	CALR|HSPA5|HSP90B1	-4
MyList	GO Biological Processes	19	GO:0051342	regulation of cyclic-nucleotide phosphodiesterase activity		-5.3	87	16	28162	10	97	3	3.1	1.8	801|805|808	CALM1|CALM2|CALM3	-4
MyList	Reactome Gene Sets	6	R-HSA-442729	CREB1 phosphorylation through the activation of CaMKII/CaMKK/CaMKIV cascasde		-5.3	87	16	28162	10	97	3	3.1	1.8	801|805|808	CALM1|CALM2|CALM3	-4
MyList	Reactome Gene Sets	6	R-HSA-381183	ATF6 (ATF6-alpha) activates chaperone genes		-5.3	87	16	28162	10	97	3	3.1	1.8	811|3309|7184	CALR|HSPA5|HSP90B1	-4
MyList	GO Biological Processes	19	GO:0030968	endoplasmic reticulum unfolded protein response		-5.3	14	8.4	28162	127	97	6	6.2	2.4	811|821|3309|7184|7415|10130	CALR|CANX|HSPA5|HSP90B1|VCP|PDIA6	-4
MyList	Reactome Gene Sets	6	R-HSA-6798695	Neutrophil degranulation		-5.2	6	6.6	28162	480	97	10	10	3.1	302|1654|1915|1938|2821|3608|4282|5660|7415|9588	ANXA2|DDX3X|EEF1A1|EEF2|GPI|ILF2|MIF|PSAP|VCP|PRDX6	-3.9
MyList	Reactome Gene Sets	6	R-HSA-532668	N-glycan trimming in the ER and Calnexin/Calreticulin cycle		-5.2	33	11	28162	35	97	4	4.1	2	811|821|2923|7415	CALR|CANX|PDIA3|VCP	-3.9
MyList	CORUM	33	CORUM:1223	H2AX complex, isolated from cells without IR exposure		-5.2	79	15	28162	11	97	3	3.1	1.8	811|3014|3309	CALR|H2AX|HSPA5	-3.9
MyList	CORUM	33	CORUM:3082	DGCR8 multiprotein complex		-5.2	79	15	28162	11	97	3	3.1	1.8	1660|3309|4691	DHX9|HSPA5|NCL	-3.9
MyList	Reactome Gene Sets	6	R-HSA-2025928	Calcineurin activates NFAT		-5.2	79	15	28162	11	97	3	3.1	1.8	801|805|808	CALM1|CALM2|CALM3	-3.9
MyList	Reactome Gene Sets	6	R-HSA-196025	Formation of annular gap junctions		-5.2	79	15	28162	11	97	3	3.1	1.8	60|71|1213	ACTB|ACTG1|CLTC	-3.9
MyList	WikiPathways	27	WP411	mRNA Processing		-5.2	13	8.2	28162	133	97	6	6.2	2.4	1660|3184|3190|6421|6634|6635	DHX9|HNRNPD|HNRNPK|SFPQ|SNRPD3|SNRPE	-3.9
MyList	GO Biological Processes	19	GO:0002366	leukocyte activation involved in immune response		-5.2	4.8	6.1	28162	720	97	12	12	3.3	302|1654|1915|1938|2821|3329|3608|4282|5660|6194|7415|9588	ANXA2|DDX3X|EEF1A1|EEF2|GPI|HSPD1|ILF2|MIF|PSAP|RPS6|VCP|PRDX6	-3.9
MyList	GO Biological Processes	19	GO:0043312	neutrophil degranulation		-5.2	6	6.5	28162	486	97	10	10	3.1	302|1654|1915|1938|2821|3608|4282|5660|7415|9588	ANXA2|DDX3X|EEF1A1|EEF2|GPI|ILF2|MIF|PSAP|VCP|PRDX6	-3.9
MyList	Reactome Gene Sets	6	R-HSA-190861	Gap junction assembly		-5.1	32	11	28162	36	97	4	4.1	2	7846|10376|84617|347733	TUBA1A|TUBA1B|TUBB6|TUBB2B	-3.9
MyList	Reactome Gene Sets	6	R-HSA-112314	Neurotransmitter receptors and postsynaptic signal transmission		-5.1	9.9	7.5	28162	205	97	7	7.2	2.6	801|805|808|7846|10376|84617|347733	CALM1|CALM2|CALM3|TUBA1A|TUBA1B|TUBB6|TUBB2B	-3.9
MyList	GO Biological Processes	19	GO:0002263	cell activation involved in immune response		-5.1	4.8	6.1	28162	724	97	12	12	3.3	302|1654|1915|1938|2821|3329|3608|4282|5660|6194|7415|9588	ANXA2|DDX3X|EEF1A1|EEF2|GPI|HSPD1|ILF2|MIF|PSAP|RPS6|VCP|PRDX6	-3.9
MyList	GO Biological Processes	19	GO:0002283	neutrophil activation involved in immune response		-5.1	5.9	6.5	28162	489	97	10	10	3.1	302|1654|1915|1938|2821|3608|4282|5660|7415|9588	ANXA2|DDX3X|EEF1A1|EEF2|GPI|ILF2|MIF|PSAP|VCP|PRDX6	-3.9
MyList	Reactome Gene Sets	6	R-HSA-1632852	Macroautophagy		-5.1	13	8.1	28162	136	97	6	6.2	2.4	7415|7416|7846|10376|84617|347733	VCP|VDAC1|TUBA1A|TUBA1B|TUBB6|TUBB2B	-3.8
MyList	Reactome Gene Sets	6	R-HSA-382551	Transport of small molecules		-5.1	4.8	6.1	28162	729	97	12	12	3.3	292|801|805|808|1213|5245|7415|7416|7417|7419|11331|30968	SLC25A5|CALM1|CALM2|CALM3|CLTC|PHB|VCP|VDAC1|VDAC2|VDAC3|PHB2|STOML2	-3.8
MyList	Reactome Gene Sets	6	R-HSA-3299685	Detoxification of Reactive Oxygen Species		-5.1	31	11	28162	37	97	4	4.1	2	5052|6647|7001|9588	PRDX1|SOD1|PRDX2|PRDX6	-3.8
MyList	GO Biological Processes	19	GO:0002385	mucosal immune response		-5.1	31	11	28162	37	97	4	4.1	2	8349|8970|54145|85236	H2BC21|H2BC11|H2BS1|H2BC12	-3.8
MyList	Reactome Gene Sets	6	R-HSA-381033	ATF6 (ATF6-alpha) activates chaperones		-5.1	73	15	28162	12	97	3	3.1	1.8	811|3309|7184	CALR|HSPA5|HSP90B1	-3.8
MyList	Reactome Gene Sets	6	R-HSA-451306	Ionotropic activity of kainate receptors		-5.1	73	15	28162	12	97	3	3.1	1.8	801|805|808	CALM1|CALM2|CALM3	-3.8
MyList	Reactome Gene Sets	6	R-HSA-111932	CaMK IV-mediated phosphorylation of CREB		-5.1	73	15	28162	12	97	3	3.1	1.8	801|805|808	CALM1|CALM2|CALM3	-3.8
MyList	GO Biological Processes	19	GO:0060315	negative regulation of ryanodine-sensitive calcium-release channel activity		-5.1	73	15	28162	12	97	3	3.1	1.8	801|805|808	CALM1|CALM2|CALM3	-3.8
MyList	Reactome Gene Sets	6	R-HSA-451308	Activation of Ca-permeable Kainate Receptor		-5.1	73	15	28162	12	97	3	3.1	1.8	801|805|808	CALM1|CALM2|CALM3	-3.8
MyList	Reactome Gene Sets	6	R-HSA-1474151	Tetrahydrobiopterin (BH4) synthesis, recycling, salvage and regulation		-5.1	73	15	28162	12	97	3	3.1	1.8	801|805|808	CALM1|CALM2|CALM3	-3.8
MyList	Reactome Gene Sets	6	R-HSA-190873	Gap junction degradation		-5.1	73	15	28162	12	97	3	3.1	1.8	60|71|1213	ACTB|ACTG1|CLTC	-3.8
MyList	GO Biological Processes	19	GO:0001895	retina homeostasis		-5.1	18	9	28162	80	97	5	5.2	2.2	60|71|3315|5052|6647	ACTB|ACTG1|HSPB1|PRDX1|SOD1	-3.8
MyList	Reactome Gene Sets	6	R-HSA-8950505	Gene and protein expression by JAK-STAT signaling after Interleukin-12 stimulation		-5	31	11	28162	38	97	4	4.1	2	302|3313|4282|6647	ANXA2|HSPA9|MIF|SOD1	-3.8
MyList	WikiPathways	27	WP4553	FBXL10 enhancement of MAP/ERK signaling in diffuse large B-cell lymphoma		-5	31	11	28162	38	97	4	4.1	2	3014|8350|9555|55506	H2AX|H3C1|MACROH2A1|MACROH2A2	-3.8
MyList	GO Biological Processes	19	GO:0002446	neutrophil mediated immunity		-5	5.8	6.4	28162	500	97	10	10	3.1	302|1654|1915|1938|2821|3608|4282|5660|7415|9588	ANXA2|DDX3X|EEF1A1|EEF2|GPI|ILF2|MIF|PSAP|VCP|PRDX6	-3.8
MyList	GO Biological Processes	19	GO:0042119	neutrophil activation		-5	5.8	6.4	28162	501	97	10	10	3.1	302|1654|1915|1938|2821|3608|4282|5660|7415|9588	ANXA2|DDX3X|EEF1A1|EEF2|GPI|ILF2|MIF|PSAP|VCP|PRDX6	-3.8
MyList	GO Biological Processes	19	GO:0036230	granulocyte activation		-5	5.7	6.3	28162	506	97	10	10	3.1	302|1654|1915|1938|2821|3608|4282|5660|7415|9588	ANXA2|DDX3X|EEF1A1|EEF2|GPI|ILF2|MIF|PSAP|VCP|PRDX6	-3.7
MyList	KEGG Pathway	24	ko05418	Fluid shear stress and atherosclerosis		-5	12	7.9	28162	142	97	6	6.2	2.4	60|71|801|805|808|7184	ACTB|ACTG1|CALM1|CALM2|CALM3|HSP90B1	-3.7
MyList	GO Biological Processes	19	GO:0097549	chromatin organization involved in negative regulation of transcription		-5	12	7.9	28162	142	97	6	6.2	2.4	3014|8350|8359|9555|10155|55506	H2AX|H3C1|H4C1|MACROH2A1|TRIM28|MACROH2A2	-3.7
MyList	Reactome Gene Sets	6	R-HSA-446203	Asparagine N-linked glycosylation		-5	7.6	6.8	28162	304	97	8	8.2	2.8	811|821|2923|7415|7846|10376|84617|347733	CALR|CANX|PDIA3|VCP|TUBA1A|TUBA1B|TUBB6|TUBB2B	-3.7
MyList	GO Biological Processes	19	GO:0070588	calcium ion transmembrane transport		-5	7.6	6.8	28162	304	97	8	8.2	2.8	302|801|805|808|5245|7416|11331|30968	ANXA2|CALM1|CALM2|CALM3|PHB|VDAC1|PHB2|STOML2	-3.7
MyList	Reactome Gene Sets	6	R-HSA-445355	Smooth Muscle Contraction		-5	29	10	28162	40	97	4	4.1	2	302|801|805|808	ANXA2|CALM1|CALM2|CALM3	-3.7
MyList	GO Biological Processes	19	GO:1903170	negative regulation of calcium ion transmembrane transport		-5	29	10	28162	40	97	4	4.1	2	801|805|808|7416	CALM1|CALM2|CALM3|VDAC1	-3.7
MyList	WikiPathways	27	WP500	Glycogen Synthesis and Degradation		-5	29	10	28162	40	97	4	4.1	2	801|805|808|5518	CALM1|CALM2|CALM3|PPP2R1A	-3.7
MyList	GO Biological Processes	19	GO:0005513	detection of calcium ion		-5	67	14	28162	13	97	3	3.1	1.8	801|805|808	CALM1|CALM2|CALM3	-3.7
MyList	Reactome Gene Sets	6	R-HSA-5607763	CLEC7A (Dectin-1) induces NFAT activation		-5	67	14	28162	13	97	3	3.1	1.8	801|805|808	CALM1|CALM2|CALM3	-3.7
MyList	Reactome Gene Sets	6	R-HSA-203615	eNOS activation		-5	67	14	28162	13	97	3	3.1	1.8	801|805|808	CALM1|CALM2|CALM3	-3.7
MyList	Reactome Gene Sets	6	R-HSA-425561	Sodium/Calcium exchangers		-5	67	14	28162	13	97	3	3.1	1.8	801|805|808	CALM1|CALM2|CALM3	-3.7
MyList	Reactome Gene Sets	6	R-HSA-5210891	Uptake and function of anthrax toxins		-5	67	14	28162	13	97	3	3.1	1.8	801|805|808	CALM1|CALM2|CALM3	-3.7
MyList	GO Biological Processes	19	GO:0042254	ribosome biogenesis		-4.9	7.6	6.8	28162	307	97	8	8.2	2.8	1654|5901|6193|6194|6201|6209|6217|6230	DDX3X|RAN|RPS5|RPS6|RPS7|RPS15|RPS16|RPS25	-3.7
MyList	GO Biological Processes	19	GO:0051592	response to calcium ion		-4.9	12	7.8	28162	146	97	6	6.2	2.4	801|805|808|2664|3184|3309	CALM1|CALM2|CALM3|GDI1|HNRNPD|HSPA5	-3.7
MyList	Reactome Gene Sets	6	R-HSA-9609736	Assembly and cell surface presentation of NMDA receptors		-4.9	28	10	28162	41	97	4	4.1	2	7846|10376|84617|347733	TUBA1A|TUBA1B|TUBB6|TUBB2B	-3.7
MyList	GO Biological Processes	19	GO:0002251	organ or tissue specific immune response		-4.9	28	10	28162	41	97	4	4.1	2	8349|8970|54145|85236	H2BC21|H2BC11|H2BS1|H2BC12	-3.7
MyList	KEGG Pathway	24	hsa05418	Fluid shear stress and atherosclerosis		-4.9	12	7.7	28162	148	97	6	6.2	2.4	60|71|801|805|808|7184	ACTB|ACTG1|CALM1|CALM2|CALM3|HSP90B1	-3.6
MyList	GO Biological Processes	19	GO:2001234	negative regulation of apoptotic signaling pathway		-4.9	9.1	7.1	28162	224	97	7	7.2	2.6	292|1654|2023|3315|4282|7001|7417	SLC25A5|DDX3X|ENO1|HSPB1|MIF|PRDX2|VDAC2	-3.6
MyList	WikiPathways	27	WP2636	Common Pathways Underlying Drug Addiction		-4.9	28	10	28162	42	97	4	4.1	2	60|71|801|805	ACTB|ACTG1|CALM1|CALM2	-3.6
MyList	Reactome Gene Sets	6	R-HSA-8955332	Carboxyterminal post-translational modifications of tubulin		-4.9	28	10	28162	42	97	4	4.1	2	7846|10376|84617|347733	TUBA1A|TUBA1B|TUBB6|TUBB2B	-3.6
MyList	GO Biological Processes	19	GO:0006090	pyruvate metabolic process		-4.9	12	7.7	28162	150	97	6	6.2	2.4	2023|2821|3939|3945|7167|7416	ENO1|GPI|LDHA|LDHB|TPI1|VDAC1	-3.6
MyList	GO Biological Processes	19	GO:0010649	regulation of cell communication by electrical coupling		-4.9	62	13	28162	14	97	3	3.1	1.8	801|805|808	CALM1|CALM2|CALM3	-3.6
MyList	Reactome Gene Sets	6	R-HSA-418359	Reduction of cytosolic Ca++ levels		-4.9	62	13	28162	14	97	3	3.1	1.8	801|805|808	CALM1|CALM2|CALM3	-3.6
MyList	Reactome Gene Sets	6	R-HSA-9697154	Disorders of Nervous System Development		-4.9	62	13	28162	14	97	3	3.1	1.8	801|805|808	CALM1|CALM2|CALM3	-3.6
MyList	Reactome Gene Sets	6	R-HSA-9005891	Loss of function of MECP2 in Rett syndrome		-4.9	62	13	28162	14	97	3	3.1	1.8	801|805|808	CALM1|CALM2|CALM3	-3.6
MyList	Reactome Gene Sets	6	R-HSA-9675151	Disorders of Developmental Biology		-4.9	62	13	28162	14	97	3	3.1	1.8	801|805|808	CALM1|CALM2|CALM3	-3.6
MyList	GO Biological Processes	19	GO:0051280	negative regulation of release of sequestered calcium ion into cytosol		-4.9	62	13	28162	14	97	3	3.1	1.8	801|805|808	CALM1|CALM2|CALM3	-3.6
MyList	Reactome Gene Sets	6	R-HSA-9005895	Pervasive developmental disorders		-4.9	62	13	28162	14	97	3	3.1	1.8	801|805|808	CALM1|CALM2|CALM3	-3.6
MyList	GO Biological Processes	19	GO:1901836	regulation of transcription of nucleolar large rRNA by RNA polymerase I		-4.9	62	13	28162	14	97	3	3.1	1.8	4691|9555|55506	NCL|MACROH2A1|MACROH2A2	-3.6
MyList	Reactome Gene Sets	6	R-HSA-442720	CREB1 phosphorylation through the activation of Adenylate Cyclase		-4.9	62	13	28162	14	97	3	3.1	1.8	801|805|808	CALM1|CALM2|CALM3	-3.6
MyList	KEGG Pathway	24	ko04921	Oxytocin signaling pathway		-4.8	11	7.6	28162	152	97	6	6.2	2.4	60|71|801|805|808|1938	ACTB|ACTG1|CALM1|CALM2|CALM3|EEF2	-3.6
MyList	GO Biological Processes	19	GO:0034401	chromatin organization involved in regulation of transcription		-4.8	11	7.5	28162	154	97	6	6.2	2.4	3014|8350|8359|9555|10155|55506	H2AX|H3C1|H4C1|MACROH2A1|TRIM28|MACROH2A2	-3.6
MyList	Reactome Gene Sets	6	R-HSA-390466	Chaperonin-mediated protein folding		-4.8	16	8.4	28162	91	97	5	5.2	2.2	60|7846|10376|84617|347733	ACTB|TUBA1A|TUBA1B|TUBB6|TUBB2B	-3.6
MyList	GO Biological Processes	19	GO:0006734	NADH metabolic process		-4.8	26	9.9	28162	44	97	4	4.1	2	2023|2821|7167|7415	ENO1|GPI|TPI1|VCP	-3.6
MyList	WikiPathways	27	WP4290	Metabolic reprogramming in colon cancer		-4.8	26	9.9	28162	44	97	4	4.1	2	2023|2194|2821|3939	ENO1|FASN|GPI|LDHA	-3.6
MyList	GO Biological Processes	19	GO:0043299	leukocyte degranulation		-4.8	5.4	6.1	28162	537	97	10	10	3.1	302|1654|1915|1938|2821|3608|4282|5660|7415|9588	ANXA2|DDX3X|EEF1A1|EEF2|GPI|ILF2|MIF|PSAP|VCP|PRDX6	-3.5
MyList	Reactome Gene Sets	6	R-HSA-5683057	MAPK family signaling cascades		-4.8	7.1	6.6	28162	325	97	8	8.2	2.8	60|71|801|805|808|3315|5245|5518	ACTB|ACTG1|CALM1|CALM2|CALM3|HSPB1|PHB|PPP2R1A	-3.5
MyList	GO Biological Processes	19	GO:0002274	myeloid leukocyte activation		-4.8	4.8	5.9	28162	661	97	11	11	3.2	302|1654|1915|1938|2821|3329|3608|4282|5660|7415|9588	ANXA2|DDX3X|EEF1A1|EEF2|GPI|HSPD1|ILF2|MIF|PSAP|VCP|PRDX6	-3.5
MyList	Reactome Gene Sets	6	R-HSA-380320	Recruitment of NuMA to mitotic centrosomes		-4.7	15	8.2	28162	94	97	5	5.2	2.2	5518|7846|10376|84617|347733	PPP2R1A|TUBA1A|TUBA1B|TUBB6|TUBB2B	-3.5
MyList	GO Biological Processes	19	GO:2001243	negative regulation of intrinsic apoptotic signaling pathway		-4.7	15	8.2	28162	95	97	5	5.2	2.2	1654|2023|3315|4282|7417	DDX3X|ENO1|HSPB1|MIF|VDAC2	-3.5
MyList	GO Biological Processes	19	GO:0002275	myeloid cell activation involved in immune response		-4.7	5.3	6	28162	550	97	10	10	3.1	302|1654|1915|1938|2821|3608|4282|5660|7415|9588	ANXA2|DDX3X|EEF1A1|EEF2|GPI|ILF2|MIF|PSAP|VCP|PRDX6	-3.5
MyList	KEGG Pathway	24	hsa04921	Oxytocin signaling pathway		-4.7	11	7.3	28162	161	97	6	6.2	2.4	60|71|801|805|808|1938	ACTB|ACTG1|CALM1|CALM2|CALM3|EEF2	-3.5
MyList	GO Biological Processes	19	GO:0031952	regulation of protein autophosphorylation		-4.7	25	9.6	28162	47	97	4	4.1	2	801|805|808|1654	CALM1|CALM2|CALM3|DDX3X	-3.5
MyList	Reactome Gene Sets	6	R-HSA-9020591	Interleukin-12 signaling		-4.7	25	9.6	28162	47	97	4	4.1	2	302|3313|4282|6647	ANXA2|HSPA9|MIF|SOD1	-3.5
MyList	GO Biological Processes	19	GO:0035722	interleukin-12-mediated signaling pathway		-4.7	25	9.6	28162	47	97	4	4.1	2	302|3313|4282|6647	ANXA2|HSPA9|MIF|SOD1	-3.5
MyList	GO Biological Processes	19	GO:0002444	myeloid leukocyte mediated immunity		-4.7	5.3	5.9	28162	553	97	10	10	3.1	302|1654|1915|1938|2821|3608|4282|5660|7415|9588	ANXA2|DDX3X|EEF1A1|EEF2|GPI|ILF2|MIF|PSAP|VCP|PRDX6	-3.4
MyList	Reactome Gene Sets	6	R-HSA-8949664	Processing of SMDT1		-4.7	54	13	28162	16	97	3	3.1	1.8	5245|11331|30968	PHB|PHB2|STOML2	-3.4
MyList	CORUM	33	CORUM:563	F1F0-ATP synthase, mitochondrial		-4.7	54	13	28162	16	97	3	3.1	1.8	498|506|513	ATP5F1A|ATP5F1B|ATP5F1D	-3.4
MyList	GO Biological Processes	19	GO:0051284	positive regulation of sequestering of calcium ion		-4.7	54	13	28162	16	97	3	3.1	1.8	801|805|808	CALM1|CALM2|CALM3	-3.4
MyList	Reactome Gene Sets	6	R-HSA-391251	Protein folding		-4.7	15	8.1	28162	97	97	5	5.2	2.2	60|7846|10376|84617|347733	ACTB|TUBA1A|TUBA1B|TUBB6|TUBB2B	-3.4
MyList	GO Biological Processes	19	GO:0051170	import into nucleus		-4.7	11	7.3	28162	163	97	6	6.2	2.4	5901|6634|6635|9349|10155|11331	RAN|SNRPD3|SNRPE|RPL23|TRIM28|PHB2	-3.4
MyList	GO Biological Processes	19	GO:0071349	cellular response to interleukin-12		-4.6	24	9.3	28162	49	97	4	4.1	2	302|3313|4282|6647	ANXA2|HSPA9|MIF|SOD1	-3.4
MyList	Reactome Gene Sets	6	R-HSA-983231	Factors involved in megakaryocyte development and platelet production		-4.6	10	7.2	28162	168	97	6	6.2	2.4	60|7846|8350|10376|84617|347733	ACTB|TUBA1A|H3C1|TUBA1B|TUBB6|TUBB2B	-3.4
MyList	Reactome Gene Sets	6	R-HSA-202131	Metabolism of nitric oxide: NOS3 activation and regulation		-4.6	51	12	28162	17	97	3	3.1	1.8	801|805|808	CALM1|CALM2|CALM3	-3.4
MyList	GO Biological Processes	19	GO:0042790	nucleolar large rRNA transcription by RNA polymerase I		-4.6	51	12	28162	17	97	3	3.1	1.8	4691|9555|55506	NCL|MACROH2A1|MACROH2A2	-3.4
MyList	Reactome Gene Sets	6	R-HSA-70221	Glycogen breakdown (glycogenolysis)		-4.6	51	12	28162	17	97	3	3.1	1.8	801|805|808	CALM1|CALM2|CALM3	-3.4
MyList	WikiPathways	27	WP1946	Cori Cycle		-4.6	51	12	28162	17	97	3	3.1	1.8	2821|3939|7167	GPI|LDHA|TPI1	-3.4
MyList	WikiPathways	27	WP4962	Airway smooth muscle cell contraction		-4.6	51	12	28162	17	97	3	3.1	1.8	801|805|2664	CALM1|CALM2|GDI1	-3.4
MyList	GO Biological Processes	19	GO:0070671	response to interleukin-12		-4.6	23	9.2	28162	50	97	4	4.1	2	302|3313|4282|6647	ANXA2|HSPA9|MIF|SOD1	-3.4
MyList	GO Biological Processes	19	GO:0007599	hemostasis		-4.6	6.7	6.3	28162	347	97	8	8.2	2.8	60|71|308|2821|3315|7001|7534|8350	ACTB|ACTG1|ANXA5|GPI|HSPB1|PRDX2|YWHAZ|H3C1	-3.3
MyList	GO Biological Processes	19	GO:0051099	positive regulation of binding		-4.6	10	7.1	28162	170	97	6	6.2	2.4	302|801|808|1660|5901|10155	ANXA2|CALM1|CALM3|DHX9|RAN|TRIM28	-3.3
MyList	GO Biological Processes	19	GO:0062197	cellular response to chemical stress		-4.5	6.7	6.2	28162	349	97	8	8.2	2.8	1654|3184|3315|5052|6421|6647|7001|9588	DDX3X|HNRNPD|HSPB1|PRDX1|SFPQ|SOD1|PRDX2|PRDX6	-3.3
MyList	GO Biological Processes	19	GO:0019674	NAD metabolic process		-4.5	23	9.1	28162	51	97	4	4.1	2	2023|2821|3939|7167	ENO1|GPI|LDHA|TPI1	-3.3
MyList	Reactome Gene Sets	6	R-HSA-6811436	COPI-independent Golgi-to-ER retrograde traffic		-4.5	23	9.1	28162	51	97	4	4.1	2	7846|10376|84617|347733	TUBA1A|TUBA1B|TUBB6|TUBB2B	-3.3
MyList	KEGG Pathway	24	ko04922	Glucagon signaling pathway		-4.5	14	7.8	28162	103	97	5	5.2	2.2	801|805|808|3939|3945	CALM1|CALM2|CALM3|LDHA|LDHB	-3.3
MyList	KEGG Pathway	24	hsa05166	HTLV-I infection		-4.5	7.9	6.6	28162	256	97	7	7.2	2.6	292|811|821|5901|7416|7417|7419	SLC25A5|CALR|CANX|RAN|VDAC1|VDAC2|VDAC3	-3.3
MyList	KEGG Pathway	24	ko05166	HTLV-I infection		-4.5	7.9	6.6	28162	256	97	7	7.2	2.6	292|811|821|5901|7416|7417|7419	SLC25A5|CALR|CANX|RAN|VDAC1|VDAC2|VDAC3	-3.3
MyList	GO Biological Processes	19	GO:0032048	cardiolipin metabolic process		-4.5	48	12	28162	18	97	3	3.1	1.8	3030|11331|30968	HADHA|PHB2|STOML2	-3.3
MyList	Reactome Gene Sets	6	R-HSA-163210	Formation of ATP by chemiosmotic coupling		-4.5	48	12	28162	18	97	3	3.1	1.8	498|506|513	ATP5F1A|ATP5F1B|ATP5F1D	-3.3
MyList	CORUM	33	CORUM:1335	SNW1 complex		-4.5	48	12	28162	18	97	3	3.1	1.8	1915|3309|6421	EEF1A1|HSPA5|SFPQ	-3.3
MyList	GO Biological Processes	19	GO:0010523	negative regulation of calcium ion transport into cytosol		-4.5	48	12	28162	18	97	3	3.1	1.8	801|805|808	CALM1|CALM2|CALM3	-3.3
MyList	Reactome Gene Sets	6	R-HSA-449147	Signaling by Interleukins		-4.5	5.7	5.9	28162	462	97	9	9.3	2.9	302|821|3313|4282|5518|6647|7184|7534|8350	ANXA2|CANX|HSPA9|MIF|PPP2R1A|SOD1|HSP90B1|YWHAZ|H3C1	-3.3
MyList	WikiPathways	27	WP4932	7q11.23 copy number variation syndrome		-4.5	14	7.7	28162	106	97	5	5.2	2.2	498|506|513|1213|3014	ATP5F1A|ATP5F1B|ATP5F1D|CLTC|H2AX	-3.3
MyList	GO Biological Processes	19	GO:0007420	brain development		-4.5	4.5	5.6	28162	710	97	11	11	3.2	60|801|805|808|1152|1808|3014|3184|3309|54145|55506	ACTB|CALM1|CALM2|CALM3|CKB|DPYSL2|H2AX|HNRNPD|HSPA5|H2BS1|MACROH2A2	-3.3
MyList	KEGG Pathway	24	hsa04922	Glucagon signaling pathway		-4.5	14	7.7	28162	107	97	5	5.2	2.2	801|805|808|3939|3945	CALM1|CALM2|CALM3|LDHA|LDHB	-3.2
MyList	GO Biological Processes	19	GO:0090407	organophosphate biosynthetic process		-4.4	4.9	5.7	28162	587	97	10	10	3.1	38|498|506|513|1152|2023|2194|7167|7415|30968	ACAT1|ATP5F1A|ATP5F1B|ATP5F1D|CKB|ENO1|FASN|TPI1|VCP|STOML2	-3.2
MyList	Reactome Gene Sets	6	R-HSA-1428517	The citric acid (TCA) cycle and respiratory electron transport		-4.4	9.8	6.9	28162	178	97	6	6.2	2.4	498|506|513|3939|3945|7416	ATP5F1A|ATP5F1B|ATP5F1D|LDHA|LDHB|VDAC1	-3.2
MyList	Reactome Gene Sets	6	R-HSA-5620924	Intraflagellar transport		-4.4	22	8.9	28162	54	97	4	4.1	2	7846|10376|84617|347733	TUBA1A|TUBA1B|TUBB6|TUBB2B	-3.2
MyList	WikiPathways	27	WP2864	Apoptosis-related network due to altered Notch3 in ovarian cancer		-4.4	22	8.9	28162	54	97	4	4.1	2	308|3309|3315|3329	ANXA5|HSPA5|HSPB1|HSPD1	-3.2
MyList	KEGG Pathway	24	ko05134	Legionellosis		-4.4	21	8.8	28162	55	97	4	4.1	2	1915|1917|3329|7415	EEF1A1|EEF1A2|HSPD1|VCP	-3.2
MyList	Reactome Gene Sets	6	R-HSA-3371497	HSP90 chaperone cycle for steroid hormone receptors (SHR)		-4.4	21	8.8	28162	55	97	4	4.1	2	7846|10376|84617|347733	TUBA1A|TUBA1B|TUBB6|TUBB2B	-3.2
MyList	GO Biological Processes	19	GO:0007007	inner mitochondrial membrane organization		-4.4	21	8.7	28162	56	97	4	4.1	2	498|506|513|3313	ATP5F1A|ATP5F1B|ATP5F1D|HSPA9	-3.2
MyList	Reactome Gene Sets	6	R-HSA-2151201	Transcriptional activation of mitochondrial biogenesis		-4.4	21	8.7	28162	56	97	4	4.1	2	506|801|805|808	ATP5F1B|CALM1|CALM2|CALM3	-3.2
MyList	GO Biological Processes	19	GO:0042743	hydrogen peroxide metabolic process		-4.4	21	8.7	28162	56	97	4	4.1	2	5052|6647|7001|9588	PRDX1|SOD1|PRDX2|PRDX6	-3.2
MyList	Reactome Gene Sets	6	R-HSA-112315	Transmission across Chemical Synapses		-4.4	7.5	6.3	28162	270	97	7	7.2	2.6	801|805|808|7846|10376|84617|347733	CALM1|CALM2|CALM3|TUBA1A|TUBA1B|TUBB6|TUBB2B	-3.2
MyList	Reactome Gene Sets	6	R-HSA-8978934	Metabolism of cofactors		-4.4	44	11	28162	20	97	3	3.1	1.8	801|805|808	CALM1|CALM2|CALM3	-3.2
MyList	Reactome Gene Sets	6	R-HSA-163615	PKA activation		-4.4	44	11	28162	20	97	3	3.1	1.8	801|805|808	CALM1|CALM2|CALM3	-3.2
MyList	GO Biological Processes	19	GO:0008380	RNA splicing		-4.4	5.4	5.8	28162	481	97	9	9.3	2.9	1660|3184|3190|4691|5518|6421|6634|6635|9588	DHX9|HNRNPD|HNRNPK|NCL|PPP2R1A|SFPQ|SNRPD3|SNRPE|PRDX6	-3.2
MyList	KEGG Pathway	24	hsa01200	Carbon metabolism		-4.3	13	7.4	28162	114	97	5	5.2	2.2	38|2023|2821|3030|7167	ACAT1|ENO1|GPI|HADHA|TPI1	-3.1
MyList	KEGG Pathway	24	ko01200	Carbon metabolism		-4.3	13	7.4	28162	114	97	5	5.2	2.2	38|2023|2821|3030|7167	ACAT1|ENO1|GPI|HADHA|TPI1	-3.1
MyList	GO Biological Processes	19	GO:0010801	negative regulation of peptidyl-threonine phosphorylation		-4.3	41	11	28162	21	97	3	3.1	1.8	801|805|808	CALM1|CALM2|CALM3	-3.1
MyList	GO Biological Processes	19	GO:0032516	positive regulation of phosphoprotein phosphatase activity		-4.3	41	11	28162	21	97	3	3.1	1.8	801|805|808	CALM1|CALM2|CALM3	-3.1
MyList	Reactome Gene Sets	6	R-HSA-442982	Ras activation upon Ca2+ influx through NMDA receptor		-4.3	41	11	28162	21	97	3	3.1	1.8	801|805|808	CALM1|CALM2|CALM3	-3.1
MyList	Reactome Gene Sets	6	R-HSA-5218921	VEGFR2 mediated cell proliferation		-4.3	41	11	28162	21	97	3	3.1	1.8	801|805|808	CALM1|CALM2|CALM3	-3.1
MyList	KEGG Pathway	24	hsa05134	Legionellosis		-4.3	20	8.4	28162	59	97	4	4.1	2	1915|1917|3329|7415	EEF1A1|EEF1A2|HSPD1|VCP	-3.1
MyList	Reactome Gene Sets	6	R-HSA-983189	Kinesins		-4.3	20	8.4	28162	59	97	4	4.1	2	7846|10376|84617|347733	TUBA1A|TUBA1B|TUBB6|TUBB2B	-3.1
MyList	Reactome Gene Sets	6	R-HSA-5673001	RAF/MAP kinase cascade		-4.3	7.3	6.2	28162	280	97	7	7.2	2.6	60|71|801|805|808|5245|5518	ACTB|ACTG1|CALM1|CALM2|CALM3|PHB|PPP2R1A	-3.1
MyList	Reactome Gene Sets	6	R-HSA-9648025	EML4 and NUDC in mitotic spindle formation		-4.3	12	7.3	28162	117	97	5	5.2	2.2	5518|7846|10376|84617|347733	PPP2R1A|TUBA1A|TUBA1B|TUBB6|TUBB2B	-3.1
MyList	GO Biological Processes	19	GO:0000377	RNA splicing, via transesterification reactions with bulged adenosine as nucleophile		-4.3	6.1	5.9	28162	383	97	8	8.2	2.8	1660|3184|3190|4691|6421|6634|6635|9588	DHX9|HNRNPD|HNRNPK|NCL|SFPQ|SNRPD3|SNRPE|PRDX6	-3.1
MyList	GO Biological Processes	19	GO:0000398	mRNA splicing, via spliceosome		-4.3	6.1	5.9	28162	383	97	8	8.2	2.8	1660|3184|3190|4691|6421|6634|6635|9588	DHX9|HNRNPD|HNRNPK|NCL|SFPQ|SNRPD3|SNRPE|PRDX6	-3.1
MyList	GO Biological Processes	19	GO:0060322	head development		-4.3	4.3	5.3	28162	751	97	11	11	3.2	60|801|805|808|1152|1808|3014|3184|3309|54145|55506	ACTB|CALM1|CALM2|CALM3|CKB|DPYSL2|H2AX|HNRNPD|HSPA5|H2BS1|MACROH2A2	-3.1
MyList	GO Biological Processes	19	GO:0000375	RNA splicing, via transesterification reactions		-4.2	6	5.8	28162	386	97	8	8.2	2.8	1660|3184|3190|4691|6421|6634|6635|9588	DHX9|HNRNPD|HNRNPK|NCL|SFPQ|SNRPD3|SNRPE|PRDX6	-3
MyList	GO Biological Processes	19	GO:0032727	positive regulation of interferon-alpha production		-4.2	40	11	28162	22	97	3	3.1	1.8	1654|1660|3329	DDX3X|DHX9|HSPD1	-3
MyList	Reactome Gene Sets	6	R-HSA-438066	Unblocking of NMDA receptors, glutamate binding and activation		-4.2	40	11	28162	22	97	3	3.1	1.8	801|805|808	CALM1|CALM2|CALM3	-3
MyList	Reactome Gene Sets	6	R-HSA-9617324	Negative regulation of NMDA receptor-mediated neuronal transmission		-4.2	40	11	28162	22	97	3	3.1	1.8	801|805|808	CALM1|CALM2|CALM3	-3
MyList	Reactome Gene Sets	6	R-HSA-111931	PKA-mediated phosphorylation of CREB		-4.2	40	11	28162	22	97	3	3.1	1.8	801|805|808	CALM1|CALM2|CALM3	-3
MyList	GO Biological Processes	19	GO:0010881	regulation of cardiac muscle contraction by regulation of the release of sequestered calcium ion		-4.2	40	11	28162	22	97	3	3.1	1.8	801|805|808	CALM1|CALM2|CALM3	-3
MyList	GO Biological Processes	19	GO:0043666	regulation of phosphoprotein phosphatase activity		-4.2	12	7.2	28162	119	97	5	5.2	2.2	801|805|808|5518|7184	CALM1|CALM2|CALM3|PPP2R1A|HSP90B1	-3
MyList	GO Biological Processes	19	GO:0051208	sequestering of calcium ion		-4.2	12	7.2	28162	119	97	5	5.2	2.2	801|805|808|811|7184	CALM1|CALM2|CALM3|CALR|HSP90B1	-3
MyList	GO Biological Processes	19	GO:0051926	negative regulation of calcium ion transport		-4.2	19	8.3	28162	61	97	4	4.1	2	801|805|808|7416	CALM1|CALM2|CALM3|VDAC1	-3
MyList	Reactome Gene Sets	6	R-HSA-5684996	MAPK1/MAPK3 signaling		-4.2	7.1	6.1	28162	286	97	7	7.2	2.6	60|71|801|805|808|5245|5518	ACTB|ACTG1|CALM1|CALM2|CALM3|PHB|PPP2R1A	-3
MyList	GO Biological Processes	19	GO:0019731	antibacterial humoral response		-4.2	19	8.2	28162	62	97	4	4.1	2	8349|8970|54145|85236	H2BC21|H2BC11|H2BS1|H2BC12	-3
MyList	Reactome Gene Sets	6	R-HSA-9006934	Signaling by Receptor Tyrosine Kinases		-4.2	5.2	5.6	28162	506	97	9	9.3	2.9	60|71|801|805|808|1213|3315|5518|7425	ACTB|ACTG1|CALM1|CALM2|CALM3|CLTC|HSPB1|PPP2R1A|VGF	-3
MyList	GO Biological Processes	19	GO:0071157	negative regulation of cell cycle arrest		-4.2	38	10	28162	23	97	3	3.1	1.8	811|4282|9349	CALR|MIF|RPL23	-3
MyList	CORUM	33	CORUM:5615	Emerin complex 52		-4.2	38	10	28162	23	97	3	3.1	1.8	60|1152|3190	ACTB|CKB|HNRNPK	-3
MyList	GO Biological Processes	19	GO:0019430	removal of superoxide radicals		-4.2	38	10	28162	23	97	3	3.1	1.8	5052|6647|7001	PRDX1|SOD1|PRDX2	-3
MyList	GO Biological Processes	19	GO:0061077	chaperone-mediated protein folding		-4.2	18	8.1	28162	63	97	4	4.1	2	3309|3313|3315|5479	HSPA5|HSPA9|HSPB1|PPIB	-3
MyList	Reactome Gene Sets	6	R-HSA-5663202	Diseases of signal transduction by growth factor receptors and second messengers		-4.2	5.9	5.7	28162	395	97	8	8.2	2.8	60|71|801|805|808|5245|5518|7415	ACTB|ACTG1|CALM1|CALM2|CALM3|PHB|PPP2R1A|VCP	-3
MyList	GO Biological Processes	19	GO:0098662	inorganic cation transmembrane transport		-4.2	4.2	5.2	28162	769	97	11	11	3.2	302|498|506|513|801|805|808|5245|7416|11331|30968	ANXA2|ATP5F1A|ATP5F1B|ATP5F1D|CALM1|CALM2|CALM3|PHB|VDAC1|PHB2|STOML2	-3
MyList	KEGG Pathway	24	ko04114	Oocyte meiosis		-4.1	12	7	28162	124	97	5	5.2	2.2	801|805|808|5518|7534	CALM1|CALM2|CALM3|PPP2R1A|YWHAZ	-3
MyList	KEGG Pathway	24	hsa04114	Oocyte meiosis		-4.1	12	7	28162	124	97	5	5.2	2.2	801|805|808|5518|7534	CALM1|CALM2|CALM3|PPP2R1A|YWHAZ	-3
MyList	GO Biological Processes	19	GO:0045814	negative regulation of gene expression, epigenetic		-4.1	12	7	28162	125	97	5	5.2	2.2	3014|8350|8359|9555|55506	H2AX|H3C1|H4C1|MACROH2A1|MACROH2A2	-3
MyList	Reactome Gene Sets	6	R-HSA-71387	Metabolism of carbohydrates		-4.1	6.9	6	28162	295	97	7	7.2	2.6	801|805|808|2023|2821|5518|7167	CALM1|CALM2|CALM3|ENO1|GPI|PPP2R1A|TPI1	-3
MyList	Reactome Gene Sets	6	R-HSA-9620244	Long-term potentiation		-4.1	36	10	28162	24	97	3	3.1	1.8	801|805|808	CALM1|CALM2|CALM3	-2.9
MyList	GO Biological Processes	19	GO:0042026	protein refolding		-4.1	36	10	28162	24	97	3	3.1	1.8	3309|3313|3329	HSPA5|HSPA9|HSPD1	-2.9
MyList	Reactome Gene Sets	6	R-HSA-5627123	RHO GTPases activate PAKs		-4.1	36	10	28162	24	97	3	3.1	1.8	801|805|808	CALM1|CALM2|CALM3	-2.9
MyList	Reactome Gene Sets	6	R-HSA-2500257	Resolution of Sister Chromatid Cohesion		-4.1	12	7	28162	126	97	5	5.2	2.2	5518|7846|10376|84617|347733	PPP2R1A|TUBA1A|TUBA1B|TUBB6|TUBB2B	-2.9
MyList	GO Biological Processes	19	GO:0019216	regulation of lipid metabolic process		-4.1	5.8	5.7	28162	402	97	8	8.2	2.8	1917|2194|5660|5901|6647|9555|11331|30968	EEF1A2|FASN|PSAP|RAN|SOD1|MACROH2A1|PHB2|STOML2	-2.9
MyList	GO Biological Processes	19	GO:0031647	regulation of protein stability		-4.1	6.8	6	28162	297	97	7	7.2	2.6	811|3329|5245|5479|6201|9349|11331	CALR|HSPD1|PHB|PPIB|RPS7|RPL23|PHB2	-2.9
MyList	GO Biological Processes	19	GO:0051345	positive regulation of hydrolase activity		-4.1	4.1	5.2	28162	779	97	11	11	3.2	396|801|805|808|1654|1660|2664|3329|5245|7415|11331	ARHGDIA|CALM1|CALM2|CALM3|DDX3X|DHX9|GDI1|HSPD1|PHB|VCP|PHB2	-2.9
MyList	GO Biological Processes	19	GO:0040029	regulation of gene expression, epigenetic		-4.1	8.5	6.3	28162	205	97	6	6.2	2.4	60|3014|8350|8359|9555|55506	ACTB|H2AX|H3C1|H4C1|MACROH2A1|MACROH2A2	-2.9
MyList	GO Biological Processes	19	GO:0045471	response to ethanol		-4.1	11	6.9	28162	127	97	5	5.2	2.2	70|1938|5245|6647|7284	ACTC1|EEF2|PHB|SOD1|TUFM	-2.9
MyList	GO Biological Processes	19	GO:0002576	platelet degranulation		-4.1	11	6.9	28162	128	97	5	5.2	2.2	308|801|5660|6647|8407	ANXA5|CALM1|PSAP|SOD1|TAGLN2	-2.9
MyList	GO Biological Processes	19	GO:0034599	cellular response to oxidative stress		-4.1	6.8	5.9	28162	301	97	7	7.2	2.6	3184|3315|5052|6421|6647|7001|9588	HNRNPD|HSPB1|PRDX1|SFPQ|SOD1|PRDX2|PRDX6	-2.9
MyList	GO Biological Processes	19	GO:0010942	positive regulation of cell death		-4.1	4.5	5.2	28162	652	97	10	10	3.1	1654|1917|2923|3329|3939|5245|6194|6201|6421|6647	DDX3X|EEF1A2|PDIA3|HSPD1|LDHA|PHB|RPS6|RPS7|SFPQ|SOD1	-2.9
MyList	GO Biological Processes	19	GO:0019079	viral genome replication		-4.1	11	6.9	28162	129	97	5	5.2	2.2	1654|5245|5479|7415|10155	DDX3X|PHB|PPIB|VCP|TRIM28	-2.9
MyList	GO Biological Processes	19	GO:1901224	positive regulation of NIK/NF-kappaB signaling		-4.1	17	7.9	28162	67	97	4	4.1	2	811|1654|5245|11331	CALR|DDX3X|PHB|PHB2	-2.9
MyList	GO Biological Processes	19	GO:0071451	cellular response to superoxide		-4.1	35	10	28162	25	97	3	3.1	1.8	5052|6647|7001	PRDX1|SOD1|PRDX2	-2.9
MyList	GO Biological Processes	19	GO:0086064	cell communication by electrical coupling involved in cardiac conduction		-4.1	35	10	28162	25	97	3	3.1	1.8	801|805|808	CALM1|CALM2|CALM3	-2.9
MyList	GO Biological Processes	19	GO:0071450	cellular response to oxygen radical		-4.1	35	10	28162	25	97	3	3.1	1.8	5052|6647|7001	PRDX1|SOD1|PRDX2	-2.9
MyList	KEGG Pathway	24	hsa_M00001	Glycolysis (Embden-Meyerhof pathway), glucose => pyruvate		-4.1	35	10	28162	25	97	3	3.1	1.8	2023|2821|7167	ENO1|GPI|TPI1	-2.9
MyList	KEGG Pathway	24	M00001	Glycolysis (Embden-Meyerhof pathway), glucose => pyruvate		-4.1	35	10	28162	25	97	3	3.1	1.8	2023|2821|7167	ENO1|GPI|TPI1	-2.9
MyList	GO Biological Processes	19	GO:0006816	calcium ion transport		-4.1	5.7	5.6	28162	409	97	8	8.2	2.8	302|801|805|808|5245|7416|11331|30968	ANXA2|CALM1|CALM2|CALM3|PHB|VDAC1|PHB2|STOML2	-2.9
MyList	GO Biological Processes	19	GO:0051651	maintenance of location in cell		-4.1	8.3	6.3	28162	209	97	6	6.2	2.4	801|805|808|811|3309|7184	CALM1|CALM2|CALM3|CALR|HSPA5|HSP90B1	-2.9
MyList	GO Biological Processes	19	GO:0046683	response to organophosphorus		-4	11	6.8	28162	131	97	5	5.2	2.2	3309|3939|6647|7184|7425	HSPA5|LDHA|SOD1|HSP90B1|VGF	-2.9
MyList	Reactome Gene Sets	6	R-HSA-901042	Calnexin/calreticulin cycle		-4	33	9.7	28162	26	97	3	3.1	1.8	811|821|2923	CALR|CANX|PDIA3	-2.9
MyList	GO Biological Processes	19	GO:0060314	regulation of ryanodine-sensitive calcium-release channel activity		-4	33	9.7	28162	26	97	3	3.1	1.8	801|805|808	CALM1|CALM2|CALM3	-2.9
MyList	GO Biological Processes	19	GO:0010595	positive regulation of endothelial cell migration		-4	11	6.7	28162	133	97	5	5.2	2.2	498|506|811|2821|3315	ATP5F1A|ATP5F1B|CALR|GPI|HSPB1	-2.8
MyList	Reactome Gene Sets	6	R-HSA-70171	Glycolysis		-4	16	7.6	28162	71	97	4	4.1	2	2023|2821|5518|7167	ENO1|GPI|PPP2R1A|TPI1	-2.8
MyList	GO Biological Processes	19	GO:0061718	glucose catabolic process to pyruvate		-4	32	9.6	28162	27	97	3	3.1	1.8	2023|2821|7167	ENO1|GPI|TPI1	-2.8
MyList	GO Biological Processes	19	GO:0061621	canonical glycolysis		-4	32	9.6	28162	27	97	3	3.1	1.8	2023|2821|7167	ENO1|GPI|TPI1	-2.8
MyList	GO Biological Processes	19	GO:0006735	NADH regeneration		-4	32	9.6	28162	27	97	3	3.1	1.8	2023|2821|7167	ENO1|GPI|TPI1	-2.8
MyList	Reactome Gene Sets	6	R-HSA-9648002	RAS processing		-4	32	9.6	28162	27	97	3	3.1	1.8	801|805|808	CALM1|CALM2|CALM3	-2.8
MyList	GO Biological Processes	19	GO:0010882	regulation of cardiac muscle contraction by calcium ion signaling		-4	32	9.6	28162	27	97	3	3.1	1.8	801|805|808	CALM1|CALM2|CALM3	-2.8
MyList	GO Biological Processes	19	GO:0071902	positive regulation of protein serine/threonine kinase activity		-4	6.5	5.7	28162	314	97	7	7.2	2.6	801|805|808|1654|6647|7001|11331	CALM1|CALM2|CALM3|DDX3X|SOD1|PRDX2|PHB2	-2.8
MyList	GO Biological Processes	19	GO:0006914	autophagy		-4	4.8	5.3	28162	543	97	9	9.3	2.9	1213|1915|1917|3315|5660|7345|7415|7416|11331	CLTC|EEF1A1|EEF1A2|HSPB1|PSAP|UCHL1|VCP|VDAC1|PHB2	-2.8
MyList	GO Biological Processes	19	GO:0061919	process utilizing autophagic mechanism		-4	4.8	5.3	28162	543	97	9	9.3	2.9	1213|1915|1917|3315|5660|7345|7415|7416|11331	CLTC|EEF1A1|EEF1A2|HSPB1|PSAP|UCHL1|VCP|VDAC1|PHB2	-2.8
MyList	GO Biological Processes	19	GO:0031507	heterochromatin assembly		-3.9	16	7.6	28162	72	97	4	4.1	2	8350|8359|9555|10155	H3C1|H4C1|MACROH2A1|TRIM28	-2.8
MyList	KEGG Pathway	24	hsa04910	Insulin signaling pathway		-3.9	11	6.6	28162	138	97	5	5.2	2.2	801|805|808|2194|6194	CALM1|CALM2|CALM3|FASN|RPS6	-2.8
MyList	KEGG Pathway	24	ko04910	Insulin signaling pathway		-3.9	11	6.6	28162	138	97	5	5.2	2.2	801|805|808|2194|6194	CALM1|CALM2|CALM3|FASN|RPS6	-2.8
MyList	GO Biological Processes	19	GO:0051347	positive regulation of transferase activity		-3.9	4.3	5.1	28162	681	97	10	10	3.1	801|805|808|1654|1917|3184|5245|6647|7001|11331	CALM1|CALM2|CALM3|DDX3X|EEF1A2|HNRNPD|PHB|SOD1|PRDX2|PHB2	-2.8
MyList	KEGG Pathway	24	ko04744	Phototransduction		-3.9	31	9.4	28162	28	97	3	3.1	1.8	801|805|808	CALM1|CALM2|CALM3	-2.8
MyList	GO Biological Processes	19	GO:0032647	regulation of interferon-alpha production		-3.9	31	9.4	28162	28	97	3	3.1	1.8	1654|1660|3329	DDX3X|DHX9|HSPD1	-2.8
MyList	GO Biological Processes	19	GO:0032607	interferon-alpha production		-3.9	31	9.4	28162	28	97	3	3.1	1.8	1654|1660|3329	DDX3X|DHX9|HSPD1	-2.8
MyList	Reactome Gene Sets	6	R-HSA-1855204	Synthesis of IP3 and IP4 in the cytosol		-3.9	31	9.4	28162	28	97	3	3.1	1.8	801|805|808	CALM1|CALM2|CALM3	-2.8
MyList	GO Biological Processes	19	GO:1902175	regulation of oxidative stress-induced intrinsic apoptotic signaling pathway		-3.9	31	9.4	28162	28	97	3	3.1	1.8	3315|6421|6647	HSPB1|SFPQ|SOD1	-2.8
MyList	GO Biological Processes	19	GO:0000303	response to superoxide		-3.9	31	9.4	28162	28	97	3	3.1	1.8	5052|6647|7001	PRDX1|SOD1|PRDX2	-2.8
MyList	GO Biological Processes	19	GO:0061620	glycolytic process through glucose-6-phosphate		-3.9	31	9.4	28162	28	97	3	3.1	1.8	2023|2821|7167	ENO1|GPI|TPI1	-2.8
MyList	GO Biological Processes	19	GO:1902253	regulation of intrinsic apoptotic signaling pathway by p53 class mediator		-3.9	31	9.4	28162	28	97	3	3.1	1.8	3190|4282|6201	HNRNPK|MIF|RPS7	-2.8
MyList	GO Biological Processes	19	GO:1901137	carbohydrate derivative biosynthetic process		-3.9	4.2	5.1	28162	684	97	10	10	3.1	38|498|506|513|1213|2023|2194|7167|7415|30968	ACAT1|ATP5F1A|ATP5F1B|ATP5F1D|CLTC|ENO1|FASN|TPI1|VCP|STOML2	-2.8
MyList	GO Biological Processes	19	GO:0001649	osteoblast differentiation		-3.9	7.8	6	28162	224	97	6	6.2	2.4	506|1213|1660|2194|5245|6209	ATP5F1B|CLTC|DHX9|FASN|PHB|RPS15	-2.7
MyList	GO Biological Processes	19	GO:0031400	negative regulation of protein modification process		-3.9	4.7	5.2	28162	556	97	9	9.3	2.9	801|805|808|3315|5518|6201|7345|9349|9555	CALM1|CALM2|CALM3|HSPB1|PPP2R1A|RPS7|UCHL1|RPL23|MACROH2A1	-2.7
MyList	GO Biological Processes	19	GO:0000302	response to reactive oxygen species		-3.9	7.7	6	28162	225	97	6	6.2	2.4	1938|3184|3939|5052|6647|7001	EEF2|HNRNPD|LDHA|PRDX1|SOD1|PRDX2	-2.7
MyList	KEGG Pathway	24	ko04971	Gastric acid secretion		-3.9	15	7.4	28162	75	97	4	4.1	2	60|801|805|808	ACTB|CALM1|CALM2|CALM3	-2.7
MyList	GO Biological Processes	19	GO:0071407	cellular response to organic cyclic compound		-3.9	4.7	5.2	28162	558	97	9	9.3	2.9	60|811|1660|3184|3309|5245|6647|7184|11331	ACTB|CALR|DHX9|HNRNPD|HSPA5|PHB|SOD1|HSP90B1|PHB2	-2.7
MyList	GO Biological Processes	19	GO:0035304	regulation of protein dephosphorylation		-3.9	10	6.5	28162	142	97	5	5.2	2.2	801|805|808|5518|7184	CALM1|CALM2|CALM3|PPP2R1A|HSP90B1	-2.7
MyList	GO Biological Processes	19	GO:0071168	protein localization to chromatin		-3.9	30	9.2	28162	29	97	3	3.1	1.8	7415|9555|55506	VCP|MACROH2A1|MACROH2A2	-2.7
MyList	Reactome Gene Sets	6	R-HSA-5218920	VEGFR2 mediated vascular permeability		-3.9	30	9.2	28162	29	97	3	3.1	1.8	801|805|808	CALM1|CALM2|CALM3	-2.7
MyList	GO Biological Processes	19	GO:0000305	response to oxygen radical		-3.9	30	9.2	28162	29	97	3	3.1	1.8	5052|6647|7001	PRDX1|SOD1|PRDX2	-2.7
MyList	Reactome Gene Sets	6	R-HSA-8982491	Glycogen metabolism		-3.9	30	9.2	28162	29	97	3	3.1	1.8	801|805|808	CALM1|CALM2|CALM3	-2.7
MyList	Reactome Gene Sets	6	R-HSA-442742	CREB1 phosphorylation through NMDA receptor-mediated activation of RAS signaling		-3.9	30	9.2	28162	29	97	3	3.1	1.8	801|805|808	CALM1|CALM2|CALM3	-2.7
MyList	GO Biological Processes	19	GO:0061615	glycolytic process through fructose-6-phosphate		-3.9	30	9.2	28162	29	97	3	3.1	1.8	2023|2821|7167	ENO1|GPI|TPI1	-2.7
MyList	GO Biological Processes	19	GO:0010880	regulation of release of sequestered calcium ion into cytosol by sarcoplasmic reticulum		-3.9	30	9.2	28162	29	97	3	3.1	1.8	801|805|808	CALM1|CALM2|CALM3	-2.7
MyList	GO Biological Processes	19	GO:0044283	small molecule biosynthetic process		-3.9	4.2	5	28162	693	97	10	10	3.1	38|2023|2194|2821|3028|4282|5901|6647|7167|7415	ACAT1|ENO1|FASN|GPI|HSD17B10|MIF|RAN|SOD1|TPI1|VCP	-2.7
MyList	KEGG Pathway	24	hsa04971	Gastric acid secretion		-3.9	15	7.3	28162	76	97	4	4.1	2	60|801|805|808	ACTB|CALM1|CALM2|CALM3	-2.7
MyList	KEGG Pathway	24	ko04261	Adrenergic signaling in cardiomyocytes		-3.8	10	6.4	28162	144	97	5	5.2	2.2	70|801|805|808|5518	ACTC1|CALM1|CALM2|CALM3|PPP2R1A	-2.7
MyList	KEGG Pathway	24	ko04612	Antigen processing and presentation		-3.8	15	7.3	28162	77	97	4	4.1	2	811|821|2923|3309	CALR|CANX|PDIA3|HSPA5	-2.7
MyList	Reactome Gene Sets	6	R-HSA-8852276	The role of GTSE1 in G2/M progression after G2 checkpoint		-3.8	15	7.3	28162	77	97	4	4.1	2	7846|10376|84617|347733	TUBA1A|TUBA1B|TUBB6|TUBB2B	-2.7
MyList	KEGG Pathway	24	hsa04612	Antigen processing and presentation		-3.8	15	7.3	28162	77	97	4	4.1	2	811|821|2923|3309	CALR|CANX|PDIA3|HSPA5	-2.7
MyList	Reactome Gene Sets	6	R-HSA-9009391	Extra-nuclear estrogen signaling		-3.8	15	7.3	28162	77	97	4	4.1	2	801|805|808|3315	CALM1|CALM2|CALM3|HSPB1	-2.7
MyList	GO Biological Processes	19	GO:0014074	response to purine-containing compound		-3.8	10	6.4	28162	145	97	5	5.2	2.2	3309|3939|6647|7184|7425	HSPA5|LDHA|SOD1|HSP90B1|VGF	-2.7
MyList	Reactome Gene Sets	6	R-HSA-9012999	RHO GTPase cycle		-3.8	5.2	5.3	28162	443	97	8	8.2	2.8	60|70|71|396|1152|1213|7415|10376	ACTB|ACTC1|ACTG1|ARHGDIA|CKB|CLTC|VCP|TUBA1B	-2.7
MyList	GO Biological Processes	19	GO:0001975	response to amphetamine		-3.8	29	9	28162	30	97	3	3.1	1.8	801|808|6647	CALM1|CALM3|SOD1	-2.7
MyList	GO Biological Processes	19	GO:0010800	positive regulation of peptidyl-threonine phosphorylation		-3.8	29	9	28162	30	97	3	3.1	1.8	801|805|808	CALM1|CALM2|CALM3	-2.7
MyList	Reactome Gene Sets	6	R-HSA-418360	Platelet calcium homeostasis		-3.8	29	9	28162	30	97	3	3.1	1.8	801|805|808	CALM1|CALM2|CALM3	-2.7
MyList	CORUM	33	CORUM:1183	CDC5L complex		-3.8	29	9	28162	30	97	3	3.1	1.8	3608|6421|6634	ILF2|SFPQ|SNRPD3	-2.7
MyList	GO Biological Processes	19	GO:0010506	regulation of autophagy		-3.8	6.1	5.5	28162	331	97	7	7.2	2.6	1915|1917|3315|5660|7345|7416|11331	EEF1A1|EEF1A2|HSPB1|PSAP|UCHL1|VDAC1|PHB2	-2.7
MyList	GO Biological Processes	19	GO:0071826	ribonucleoprotein complex subunit organization		-3.8	7.5	5.9	28162	231	97	6	6.2	2.4	1660|6193|6209|6634|6635|7415	DHX9|RPS5|RPS15|SNRPD3|SNRPE|VCP	-2.7
MyList	GO Biological Processes	19	GO:0061844	antimicrobial humoral immune response mediated by antimicrobial peptide		-3.8	15	7.2	28162	78	97	4	4.1	2	8349|8970|54145|85236	H2BC21|H2BC11|H2BS1|H2BC12	-2.7
MyList	GO Biological Processes	19	GO:0080135	regulation of cellular response to stress		-3.8	4.1	4.9	28162	702	97	10	10	3.1	1660|2023|3014|3190|3309|3315|4282|6421|6647|10155	DHX9|ENO1|H2AX|HNRNPK|HSPA5|HSPB1|MIF|SFPQ|SOD1|TRIM28	-2.7
MyList	KEGG Pathway	24	hsa04261	Adrenergic signaling in cardiomyocytes		-3.8	9.9	6.3	28162	147	97	5	5.2	2.2	70|801|805|808|5518	ACTC1|CALM1|CALM2|CALM3|PPP2R1A	-2.7
MyList	GO Biological Processes	19	GO:1903311	regulation of mRNA metabolic process		-3.8	6.1	5.5	28162	334	97	7	7.2	2.6	1660|3184|3190|3315|4691|7534|9588	DHX9|HNRNPD|HNRNPK|HSPB1|NCL|YWHAZ|PRDX6	-2.7
MyList	Canonical Pathways	11	M66	PID MYC ACTIV PATHWAY		-3.8	15	7.2	28162	79	97	4	4.1	2	2023|3329|3939|4691	ENO1|HSPD1|LDHA|NCL	-2.7
MyList	GO Biological Processes	19	GO:0006119	oxidative phosphorylation		-3.8	9.8	6.3	28162	148	97	5	5.2	2.2	498|506|513|7415|30968	ATP5F1A|ATP5F1B|ATP5F1D|VCP|STOML2	-2.7
MyList	GO Biological Processes	19	GO:0043065	positive regulation of apoptotic process		-3.8	4.6	5.1	28162	574	97	9	9.3	2.9	1654|1917|2923|3329|3939|6194|6201|6421|6647	DDX3X|EEF1A2|PDIA3|HSPD1|LDHA|RPS6|RPS7|SFPQ|SOD1	-2.7
MyList	GO Biological Processes	19	GO:0042744	hydrogen peroxide catabolic process		-3.8	28	8.9	28162	31	97	3	3.1	1.8	5052|7001|9588	PRDX1|PRDX2|PRDX6	-2.7
MyList	Reactome Gene Sets	6	R-HSA-70268	Pyruvate metabolism		-3.8	28	8.9	28162	31	97	3	3.1	1.8	3939|3945|7416	LDHA|LDHB|VDAC1	-2.7
MyList	Reactome Gene Sets	6	R-HSA-5358351	Signaling by Hedgehog		-3.8	9.7	6.3	28162	149	97	5	5.2	2.2	7415|7846|10376|84617|347733	VCP|TUBA1A|TUBA1B|TUBB6|TUBB2B	-2.6
MyList	Reactome Gene Sets	6	R-HSA-68882	Mitotic Anaphase		-3.8	7.4	5.8	28162	236	97	6	6.2	2.4	5518|5901|7846|10376|84617|347733	PPP2R1A|RAN|TUBA1A|TUBA1B|TUBB6|TUBB2B	-2.6
MyList	Reactome Gene Sets	6	R-HSA-2555396	Mitotic Metaphase and Anaphase		-3.8	7.4	5.8	28162	237	97	6	6.2	2.4	5518|5901|7846|10376|84617|347733	PPP2R1A|RAN|TUBA1A|TUBA1B|TUBB6|TUBB2B	-2.6
MyList	GO Biological Processes	19	GO:0007059	chromosome segregation		-3.7	6	5.4	28162	340	97	7	7.2	2.6	292|1654|5518|5901|6421|9555|11331	SLC25A5|DDX3X|PPP2R1A|RAN|SFPQ|MACROH2A1|PHB2	-2.6
MyList	GO Biological Processes	19	GO:0070828	heterochromatin organization		-3.7	14	7.1	28162	81	97	4	4.1	2	8350|8359|9555|10155	H3C1|H4C1|MACROH2A1|TRIM28	-2.6
MyList	Reactome Gene Sets	6	R-HSA-983695	Antigen activates B Cell Receptor (BCR) leading to generation of second messengers		-3.7	27	8.7	28162	32	97	3	3.1	1.8	801|805|808	CALM1|CALM2|CALM3	-2.6
MyList	Reactome Gene Sets	6	R-HSA-451326	Activation of kainate receptors upon glutamate binding		-3.7	27	8.7	28162	32	97	3	3.1	1.8	801|805|808	CALM1|CALM2|CALM3	-2.6
MyList	GO Biological Processes	19	GO:0071353	cellular response to interleukin-4		-3.7	27	8.7	28162	32	97	3	3.1	1.8	2194|3309|10376	FASN|HSPA5|TUBA1B	-2.6
MyList	KEGG Pathway	24	hsa04744	Phototransduction		-3.7	27	8.7	28162	32	97	3	3.1	1.8	801|805|808	CALM1|CALM2|CALM3	-2.6
MyList	GO Biological Processes	19	GO:0010644	cell communication by electrical coupling		-3.7	27	8.7	28162	32	97	3	3.1	1.8	801|805|808	CALM1|CALM2|CALM3	-2.6
MyList	WikiPathways	27	WP536	Calcium Regulation in the Cardiac Cell		-3.7	9.6	6.2	28162	152	97	5	5.2	2.2	801|805|808|811|7534	CALM1|CALM2|CALM3|CALR|YWHAZ	-2.6
MyList	GO Biological Processes	19	GO:0007596	blood coagulation		-3.7	5.9	5.4	28162	343	97	7	7.2	2.6	60|71|308|3315|7001|7534|8350	ACTB|ACTG1|ANXA5|HSPB1|PRDX2|YWHAZ|H3C1	-2.6
MyList	GO Biological Processes	19	GO:0006356	regulation of transcription by RNA polymerase I		-3.7	26	8.6	28162	33	97	3	3.1	1.8	4691|9555|55506	NCL|MACROH2A1|MACROH2A2	-2.6
MyList	Reactome Gene Sets	6	R-HSA-9022692	Regulation of MECP2 expression and activity		-3.7	26	8.6	28162	33	97	3	3.1	1.8	801|805|808	CALM1|CALM2|CALM3	-2.6
MyList	GO Biological Processes	19	GO:0010922	positive regulation of phosphatase activity		-3.7	26	8.6	28162	33	97	3	3.1	1.8	801|805|808	CALM1|CALM2|CALM3	-2.6
MyList	CORUM	33	CORUM:2755	17S U2 snRNP		-3.7	26	8.6	28162	33	97	3	3.1	1.8	3329|6634|6635	HSPD1|SNRPD3|SNRPE	-2.6
MyList	GO Biological Processes	19	GO:0014808	release of sequestered calcium ion into cytosol by sarcoplasmic reticulum		-3.7	26	8.6	28162	33	97	3	3.1	1.8	801|805|808	CALM1|CALM2|CALM3	-2.6
MyList	GO Biological Processes	19	GO:0009303	rRNA transcription		-3.7	26	8.6	28162	33	97	3	3.1	1.8	4691|9555|55506	NCL|MACROH2A1|MACROH2A2	-2.6
MyList	Reactome Gene Sets	6	R-HSA-2871809	FCERI mediated Ca+2 mobilization		-3.7	26	8.6	28162	33	97	3	3.1	1.8	801|805|808	CALM1|CALM2|CALM3	-2.6
MyList	GO Biological Processes	19	GO:0043068	positive regulation of programmed cell death		-3.7	4.4	4.9	28162	590	97	9	9.3	2.9	1654|1917|2923|3329|3939|6194|6201|6421|6647	DDX3X|EEF1A2|PDIA3|HSPD1|LDHA|RPS6|RPS7|SFPQ|SOD1	-2.6
MyList	GO Biological Processes	19	GO:0050817	coagulation		-3.7	5.8	5.3	28162	348	97	7	7.2	2.6	60|71|308|3315|7001|7534|8350	ACTB|ACTG1|ANXA5|HSPB1|PRDX2|YWHAZ|H3C1	-2.6
MyList	GO Biological Processes	19	GO:1902600	proton transmembrane transport		-3.7	9.3	6.1	28162	156	97	5	5.2	2.2	498|506|513|11331|30968	ATP5F1A|ATP5F1B|ATP5F1D|PHB2|STOML2	-2.6
MyList	GO Biological Processes	19	GO:1901020	negative regulation of calcium ion transmembrane transporter activity		-3.7	26	8.4	28162	34	97	3	3.1	1.8	801|805|808	CALM1|CALM2|CALM3	-2.5
MyList	Reactome Gene Sets	6	R-HSA-70263	Gluconeogenesis		-3.7	26	8.4	28162	34	97	3	3.1	1.8	2023|2821|7167	ENO1|GPI|TPI1	-2.5
MyList	Reactome Gene Sets	6	R-HSA-5576892	Phase 0 - rapid depolarisation		-3.7	26	8.4	28162	34	97	3	3.1	1.8	801|805|808	CALM1|CALM2|CALM3	-2.5
MyList	WikiPathways	27	WP143	Fatty Acid Beta Oxidation		-3.7	26	8.4	28162	34	97	3	3.1	1.8	38|3030|7167	ACAT1|HADHA|TPI1	-2.5
MyList	GO Biological Processes	19	GO:1903514	release of sequestered calcium ion into cytosol by endoplasmic reticulum		-3.7	26	8.4	28162	34	97	3	3.1	1.8	801|805|808	CALM1|CALM2|CALM3	-2.5
MyList	GO Biological Processes	19	GO:0006936	muscle contraction		-3.7	5.8	5.3	28162	352	97	7	7.2	2.6	70|801|805|808|1938|2023|6647	ACTC1|CALM1|CALM2|CALM3|EEF2|ENO1|SOD1	-2.5
MyList	Reactome Gene Sets	6	R-HSA-5628897	TP53 Regulates Metabolic Genes		-3.6	13	6.8	28162	87	97	4	4.1	2	2821|5052|7001|7534	GPI|PRDX1|PRDX2|YWHAZ	-2.5
MyList	GO Biological Processes	19	GO:0033674	positive regulation of kinase activity		-3.6	4.3	4.9	28162	603	97	9	9.3	2.9	801|805|808|1654|1917|5245|6647|7001|11331	CALM1|CALM2|CALM3|DDX3X|EEF1A2|PHB|SOD1|PRDX2|PHB2	-2.5
MyList	GO Biological Processes	19	GO:0042407	cristae formation		-3.6	25	8.3	28162	35	97	3	3.1	1.8	498|506|513	ATP5F1A|ATP5F1B|ATP5F1D	-2.5
MyList	GO Biological Processes	19	GO:0070670	response to interleukin-4		-3.6	25	8.3	28162	35	97	3	3.1	1.8	2194|3309|10376	FASN|HSPA5|TUBA1B	-2.5
MyList	GO Biological Processes	19	GO:0033144	negative regulation of intracellular steroid hormone receptor signaling pathway		-3.6	25	8.3	28162	35	97	3	3.1	1.8	811|5245|11331	CALR|PHB|PHB2	-2.5
MyList	GO Biological Processes	19	GO:0006937	regulation of muscle contraction		-3.6	9	6	28162	161	97	5	5.2	2.2	801|805|808|2023|6647	CALM1|CALM2|CALM3|ENO1|SOD1	-2.5
MyList	GO Biological Processes	19	GO:0051098	regulation of binding		-3.6	5.7	5.2	28162	358	97	7	7.2	2.6	60|302|801|808|1660|5901|10155	ACTB|ANXA2|CALM1|CALM3|DHX9|RAN|TRIM28	-2.5
MyList	Reactome Gene Sets	6	R-HSA-418346	Platelet homeostasis		-3.6	13	6.7	28162	88	97	4	4.1	2	801|805|808|5518	CALM1|CALM2|CALM3|PPP2R1A	-2.5
MyList	KEGG Pathway	24	hsa04540	Gap junction		-3.6	13	6.7	28162	88	97	4	4.1	2	7846|10376|84617|347733	TUBA1A|TUBA1B|TUBB6|TUBB2B	-2.5
MyList	KEGG Pathway	24	ko04540	Gap junction		-3.6	13	6.7	28162	88	97	4	4.1	2	7846|10376|84617|347733	TUBA1A|TUBA1B|TUBB6|TUBB2B	-2.5
MyList	GO Biological Processes	19	GO:1904063	negative regulation of cation transmembrane transport		-3.6	13	6.7	28162	88	97	4	4.1	2	801|805|808|7416	CALM1|CALM2|CALM3|VDAC1	-2.5
MyList	GO Biological Processes	19	GO:0042493	response to drug		-3.6	5.7	5.2	28162	359	97	7	7.2	2.6	70|811|1938|3309|3939|5245|6647	ACTC1|CALR|EEF2|HSPA5|LDHA|PHB|SOD1	-2.5
MyList	Reactome Gene Sets	6	R-HSA-9609507	Protein localization		-3.6	8.9	6	28162	163	97	5	5.2	2.2	498|506|3313|3329|7416	ATP5F1A|ATP5F1B|HSPA9|HSPD1|VDAC1	-2.5
MyList	Reactome Gene Sets	6	R-HSA-3371556	Cellular response to heat stress		-3.6	13	6.7	28162	89	97	4	4.1	2	1915|3309|3313|7415	EEF1A1|HSPA5|HSPA9|VCP	-2.5
MyList	GO Biological Processes	19	GO:0006007	glucose catabolic process		-3.6	24	8.2	28162	36	97	3	3.1	1.8	2023|2821|7167	ENO1|GPI|TPI1	-2.5
MyList	GO Biological Processes	19	GO:0001933	negative regulation of protein phosphorylation		-3.6	5.6	5.2	28162	363	97	7	7.2	2.6	801|805|808|3315|5518|7345|9555	CALM1|CALM2|CALM3|HSPB1|PPP2R1A|UCHL1|MACROH2A1	-2.5
MyList	GO Biological Processes	19	GO:0030001	metal ion transport		-3.6	4.8	4.9	28162	486	97	8	8.2	2.8	302|801|805|808|5245|7416|11331|30968	ANXA2|CALM1|CALM2|CALM3|PHB|VDAC1|PHB2|STOML2	-2.4
MyList	Reactome Gene Sets	6	R-HSA-70326	Glucose metabolism		-3.6	13	6.6	28162	91	97	4	4.1	2	2023|2821|5518|7167	ENO1|GPI|PPP2R1A|TPI1	-2.4
MyList	GO Biological Processes	19	GO:0046471	phosphatidylglycerol metabolic process		-3.5	24	8.1	28162	37	97	3	3.1	1.8	3030|11331|30968	HADHA|PHB2|STOML2	-2.4
MyList	Reactome Gene Sets	6	R-HSA-2514859	Inactivation, recovery and regulation of the phototransduction cascade		-3.5	24	8.1	28162	37	97	3	3.1	1.8	801|805|808	CALM1|CALM2|CALM3	-2.4
MyList	Reactome Gene Sets	6	R-HSA-111933	Calmodulin induced events		-3.5	24	8.1	28162	37	97	3	3.1	1.8	801|805|808	CALM1|CALM2|CALM3	-2.4
MyList	Reactome Gene Sets	6	R-HSA-111997	CaM pathway		-3.5	24	8.1	28162	37	97	3	3.1	1.8	801|805|808	CALM1|CALM2|CALM3	-2.4
MyList	GO Biological Processes	19	GO:1901021	positive regulation of calcium ion transmembrane transporter activity		-3.5	24	8.1	28162	37	97	3	3.1	1.8	801|805|808	CALM1|CALM2|CALM3	-2.4
MyList	WikiPathways	27	WP3995	Prion disease pathway		-3.5	24	8.1	28162	37	97	3	3.1	1.8	2923|3309|7184	PDIA3|HSPA5|HSP90B1	-2.4
MyList	GO Biological Processes	19	GO:0051702	biological process involved in interaction with symbiont		-3.5	13	6.6	28162	92	97	4	4.1	2	302|3329|5245|5479	ANXA2|HSPD1|PHB|PPIB	-2.4
MyList	Reactome Gene Sets	6	R-HSA-111885	Opioid Signalling		-3.5	13	6.6	28162	92	97	4	4.1	2	801|805|808|5518	CALM1|CALM2|CALM3|PPP2R1A	-2.4
MyList	GO Biological Processes	19	GO:0008585	female gonad development		-3.5	12	6.5	28162	93	97	4	4.1	2	3309|5245|6647|7425	HSPA5|PHB|SOD1|VGF	-2.4
MyList	Reactome Gene Sets	6	R-HSA-9013407	RHOH GTPase cycle		-3.5	23	7.9	28162	38	97	3	3.1	1.8	396|7415|10376	ARHGDIA|VCP|TUBA1B	-2.4
MyList	Reactome Gene Sets	6	R-HSA-2514856	The phototransduction cascade		-3.5	23	7.9	28162	38	97	3	3.1	1.8	801|805|808	CALM1|CALM2|CALM3	-2.4
MyList	KEGG Pathway	24	hsa04530	Tight junction		-3.5	8.5	5.8	28162	170	97	5	5.2	2.2	60|71|5518|7846|10376	ACTB|ACTG1|PPP2R1A|TUBA1A|TUBA1B	-2.4
MyList	KEGG Pathway	24	ko04530	Tight junction		-3.5	8.5	5.8	28162	170	97	5	5.2	2.2	60|71|5518|7846|10376	ACTB|ACTG1|PPP2R1A|TUBA1A|TUBA1B	-2.4
MyList	Reactome Gene Sets	6	R-HSA-381119	Unfolded Protein Response (UPR)		-3.5	12	6.5	28162	94	97	4	4.1	2	811|3309|7184|10130	CALR|HSPA5|HSP90B1|PDIA6	-2.4
MyList	GO Biological Processes	19	GO:1902882	regulation of response to oxidative stress		-3.5	12	6.5	28162	94	97	4	4.1	2	3315|6421|6647|9555	HSPB1|SFPQ|SOD1|MACROH2A1	-2.4
MyList	KEGG Pathway	24	hsa00620	Pyruvate metabolism		-3.5	22	7.8	28162	39	97	3	3.1	1.8	38|3939|3945	ACAT1|LDHA|LDHB	-2.4
MyList	KEGG Pathway	24	ko00620	Pyruvate metabolism		-3.5	22	7.8	28162	39	97	3	3.1	1.8	38|3939|3945	ACAT1|LDHA|LDHB	-2.4
MyList	Reactome Gene Sets	6	R-HSA-111996	Ca-dependent events		-3.5	22	7.8	28162	39	97	3	3.1	1.8	801|805|808	CALM1|CALM2|CALM3	-2.4
MyList	GO Biological Processes	19	GO:0098761	cellular response to interleukin-7		-3.4	22	7.7	28162	40	97	3	3.1	1.8	506|2923|8350	ATP5F1B|PDIA3|H3C1	-2.4
MyList	Reactome Gene Sets	6	R-HSA-9664323	FCGR3A-mediated IL10 synthesis		-3.4	22	7.7	28162	40	97	3	3.1	1.8	801|805|808	CALM1|CALM2|CALM3	-2.4
MyList	GO Biological Processes	19	GO:0051281	positive regulation of release of sequestered calcium ion into cytosol		-3.4	22	7.7	28162	40	97	3	3.1	1.8	801|805|808	CALM1|CALM2|CALM3	-2.4
MyList	GO Biological Processes	19	GO:0098760	response to interleukin-7		-3.4	22	7.7	28162	40	97	3	3.1	1.8	506|2923|8350	ATP5F1B|PDIA3|H3C1	-2.4
MyList	GO Biological Processes	19	GO:0000183	rDNA heterochromatin assembly		-3.4	22	7.7	28162	40	97	3	3.1	1.8	8350|8359|9555	H3C1|H4C1|MACROH2A1	-2.4
MyList	GO Biological Processes	19	GO:0070296	sarcoplasmic reticulum calcium ion transport		-3.4	22	7.7	28162	40	97	3	3.1	1.8	801|805|808	CALM1|CALM2|CALM3	-2.4
MyList	GO Biological Processes	19	GO:0046545	development of primary female sexual characteristics		-3.4	12	6.4	28162	97	97	4	4.1	2	3309|5245|6647|7425	HSPA5|PHB|SOD1|VGF	-2.3
MyList	GO Biological Processes	19	GO:0006959	humoral immune response		-3.4	5.3	5	28162	382	97	7	7.2	2.6	2821|5245|8349|8970|11331|54145|85236	GPI|PHB|H2BC21|H2BC11|PHB2|H2BS1|H2BC12	-2.3
MyList	GO Biological Processes	19	GO:0010634	positive regulation of epithelial cell migration		-3.4	8.2	5.7	28162	176	97	5	5.2	2.2	498|506|811|2821|3315	ATP5F1A|ATP5F1B|CALR|GPI|HSPB1	-2.3
MyList	GO Biological Processes	19	GO:0006941	striated muscle contraction		-3.4	8.2	5.7	28162	176	97	5	5.2	2.2	70|801|805|808|1938	ACTC1|CALM1|CALM2|CALM3|EEF2	-2.3
MyList	GO Biological Processes	19	GO:0010921	regulation of phosphatase activity		-3.4	8.2	5.7	28162	176	97	5	5.2	2.2	801|805|808|5518|7184	CALM1|CALM2|CALM3|PPP2R1A|HSP90B1	-2.3
MyList	GO Biological Processes	19	GO:0042176	regulation of protein catabolic process		-3.4	5.3	5	28162	383	97	7	7.2	2.6	302|1915|1917|5245|6201|7415|9349	ANXA2|EEF1A1|EEF1A2|PHB|RPS7|VCP|RPL23	-2.3
MyList	GO Biological Processes	19	GO:0050878	regulation of body fluid levels		-3.4	4.6	4.8	28162	506	97	8	8.2	2.8	60|71|308|2821|3315|7001|7534|8350	ACTB|ACTG1|ANXA5|GPI|HSPB1|PRDX2|YWHAZ|H3C1	-2.3
MyList	GO Biological Processes	19	GO:0051817	modulation of process of other organism involved in symbiotic interaction		-3.4	12	6.3	28162	98	97	4	4.1	2	302|5245|5479|11331	ANXA2|PHB|PPIB|PHB2	-2.3
MyList	KEGG Pathway	24	ko04915	Estrogen signaling pathway		-3.4	12	6.3	28162	98	97	4	4.1	2	801|805|808|7184	CALM1|CALM2|CALM3|HSP90B1	-2.3
MyList	GO Biological Processes	19	GO:0034383	low-density lipoprotein particle clearance		-3.4	21	7.6	28162	41	97	3	3.1	1.8	302|1213|3190	ANXA2|CLTC|HNRNPK	-2.3
MyList	Reactome Gene Sets	6	R-HSA-6811434	COPI-dependent Golgi-to-ER retrograde traffic		-3.4	12	6.3	28162	99	97	4	4.1	2	7846|10376|84617|347733	TUBA1A|TUBA1B|TUBB6|TUBB2B	-2.3
MyList	KEGG Pathway	24	ko05152	Tuberculosis		-3.4	8.1	5.6	28162	179	97	5	5.2	2.2	801|805|808|3313|3329	CALM1|CALM2|CALM3|HSPA9|HSPD1	-2.3
MyList	GO Biological Processes	19	GO:0014075	response to amine		-3.4	21	7.5	28162	42	97	3	3.1	1.8	801|808|6647	CALM1|CALM3|SOD1	-2.3
MyList	GO Biological Processes	19	GO:0050830	defense response to Gram-positive bacterium		-3.4	11	6.2	28162	101	97	4	4.1	2	8349|8970|54145|85236	H2BC21|H2BC11|H2BS1|H2BC12	-2.3
MyList	Reactome Gene Sets	6	R-HSA-6807878	COPI-mediated anterograde transport		-3.4	11	6.2	28162	101	97	4	4.1	2	7846|10376|84617|347733	TUBA1A|TUBA1B|TUBB6|TUBB2B	-2.3
MyList	GO Biological Processes	19	GO:0098869	cellular oxidant detoxification		-3.4	11	6.2	28162	102	97	4	4.1	2	5052|6647|7001|9588	PRDX1|SOD1|PRDX2|PRDX6	-2.3
MyList	Reactome Gene Sets	6	R-HSA-72163	mRNA Splicing - Major Pathway		-3.4	7.9	5.5	28162	183	97	5	5.2	2.2	1660|3184|3190|6634|6635	DHX9|HNRNPD|HNRNPK|SNRPD3|SNRPE	-2.3
MyList	GO Biological Processes	19	GO:0045787	positive regulation of cell cycle		-3.4	5.1	4.9	28162	395	97	7	7.2	2.6	811|1654|4282|6421|9349|9555|11331	CALR|DDX3X|MIF|SFPQ|RPL23|MACROH2A1|PHB2	-2.3
MyList	GO Biological Processes	19	GO:0046677	response to antibiotic		-3.4	20	7.4	28162	43	97	3	3.1	1.8	3309|6647|9349	HSPA5|SOD1|RPL23	-2.3
MyList	GO Biological Processes	19	GO:0006458	'de novo' protein folding		-3.4	20	7.4	28162	43	97	3	3.1	1.8	3309|3313|3329	HSPA5|HSPA9|HSPD1	-2.3
MyList	Reactome Gene Sets	6	R-HSA-1489509	DAG and IP3 signaling		-3.4	20	7.4	28162	43	97	3	3.1	1.8	801|805|808	CALM1|CALM2|CALM3	-2.3
MyList	GO Biological Processes	19	GO:0045454	cell redox homeostasis		-3.4	20	7.4	28162	43	97	3	3.1	1.8	5052|7001|9588	PRDX1|PRDX2|PRDX6	-2.3
MyList	GO Biological Processes	19	GO:0009611	response to wounding		-3.3	4	4.5	28162	658	97	9	9.3	2.9	60|71|308|3315|6647|7001|7534|8350|11331	ACTB|ACTG1|ANXA5|HSPB1|SOD1|PRDX2|YWHAZ|H3C1|PHB2	-2.3
MyList	GO Biological Processes	19	GO:0043270	positive regulation of ion transport		-3.3	4	4.5	28162	660	97	9	9.3	2.9	60|302|801|805|808|1660|5901|7534|10155	ACTB|ANXA2|CALM1|CALM2|CALM3|DHX9|RAN|YWHAZ|TRIM28	-2.2
MyList	GO Biological Processes	19	GO:1902532	negative regulation of intracellular signal transduction		-3.3	4.4	4.7	28162	525	97	8	8.2	2.8	1654|2023|3315|4282|5245|5518|7345|7417	DDX3X|ENO1|HSPB1|MIF|PHB|PPP2R1A|UCHL1|VDAC2	-2.2
MyList	WikiPathways	27	WP314	Fas Ligand (FasL) pathway and Stress induction of Heat Shock Proteins (HSP) regulation		-3.3	20	7.3	28162	44	97	3	3.1	1.8	60|71|3315	ACTB|ACTG1|HSPB1	-2.2
MyList	WikiPathways	27	WP4756	Renin Angiotensin Aldosterone System (RAAS)		-3.3	20	7.3	28162	44	97	3	3.1	1.8	801|805|808	CALM1|CALM2|CALM3	-2.2
MyList	GO Biological Processes	19	GO:0008631	intrinsic apoptotic signaling pathway in response to oxidative stress		-3.3	20	7.3	28162	44	97	3	3.1	1.8	3315|6421|6647	HSPB1|SFPQ|SOD1	-2.2
MyList	GO Biological Processes	19	GO:0045860	positive regulation of protein kinase activity		-3.3	4.4	4.6	28162	530	97	8	8.2	2.8	801|805|808|1654|5245|6647|7001|11331	CALM1|CALM2|CALM3|DDX3X|PHB|SOD1|PRDX2|PHB2	-2.2
MyList	WikiPathways	27	WP111	Electron Transport Chain (OXPHOS system in mitochondria)		-3.3	11	6	28162	106	97	4	4.1	2	292|498|506|513	SLC25A5|ATP5F1A|ATP5F1B|ATP5F1D	-2.2
MyList	GO Biological Processes	19	GO:0006873	cellular ion homeostasis		-3.3	3.9	4.5	28162	668	97	9	9.3	2.9	506|801|805|808|811|1152|6647|7184|30968	ATP5F1B|CALM1|CALM2|CALM3|CALR|CKB|SOD1|HSP90B1|STOML2	-2.2
MyList	GO Biological Processes	19	GO:0035307	positive regulation of protein dephosphorylation		-3.3	19	7.2	28162	45	97	3	3.1	1.8	801|805|808	CALM1|CALM2|CALM3	-2.2
MyList	GO Biological Processes	19	GO:0048608	reproductive structure development		-3.3	5	4.8	28162	406	97	7	7.2	2.6	3309|5245|5660|6194|6647|7425|10155	HSPA5|PHB|PSAP|RPS6|SOD1|VGF|TRIM28	-2.2
MyList	Reactome Gene Sets	6	R-HSA-2467813	Separation of Sister Chromatids		-3.3	7.6	5.4	28162	191	97	5	5.2	2.2	5518|7846|10376|84617|347733	PPP2R1A|TUBA1A|TUBA1B|TUBB6|TUBB2B	-2.2
MyList	Reactome Gene Sets	6	R-HSA-72172	mRNA Splicing		-3.3	7.6	5.4	28162	191	97	5	5.2	2.2	1660|3184|3190|6634|6635	DHX9|HNRNPD|HNRNPK|SNRPD3|SNRPE	-2.2
MyList	GO Biological Processes	19	GO:0042326	negative regulation of phosphorylation		-3.3	5	4.8	28162	408	97	7	7.2	2.6	801|805|808|3315|5518|7345|9555	CALM1|CALM2|CALM3|HSPB1|PPP2R1A|UCHL1|MACROH2A1	-2.2
MyList	WikiPathways	27	WP3878	ATM Signaling Network in Development and Disease		-3.3	19	7.2	28162	46	97	3	3.1	1.8	3014|3315|10155	H2AX|HSPB1|TRIM28	-2.2
MyList	GO Biological Processes	19	GO:0061458	reproductive system development		-3.3	5	4.8	28162	409	97	7	7.2	2.6	3309|5245|5660|6194|6647|7425|10155	HSPA5|PHB|PSAP|RPS6|SOD1|VGF|TRIM28	-2.2
MyList	KEGG Pathway	24	hsa05152	Tuberculosis		-3.3	7.6	5.4	28162	192	97	5	5.2	2.2	801|805|808|3313|3329	CALM1|CALM2|CALM3|HSPA9|HSPD1	-2.2
MyList	Reactome Gene Sets	6	R-HSA-112316	Neuronal System		-3.3	5	4.7	28162	410	97	7	7.2	2.6	801|805|808|7846|10376|84617|347733	CALM1|CALM2|CALM3|TUBA1A|TUBA1B|TUBB6|TUBB2B	-2.2
MyList	GO Biological Processes	19	GO:1901222	regulation of NIK/NF-kappaB signaling		-3.3	11	5.9	28162	109	97	4	4.1	2	811|1654|5245|11331	CALR|DDX3X|PHB|PHB2	-2.2
MyList	GO Biological Processes	19	GO:0017038	protein import		-3.2	7.5	5.3	28162	194	97	5	5.2	2.2	3329|5901|9349|10155|11331	HSPD1|RAN|RPL23|TRIM28|PHB2	-2.2
MyList	GO Biological Processes	19	GO:2001258	negative regulation of cation channel activity		-3.2	19	7.1	28162	47	97	3	3.1	1.8	801|805|808	CALM1|CALM2|CALM3	-2.2
MyList	GO Biological Processes	19	GO:0051348	negative regulation of transferase activity		-3.2	5.8	4.9	28162	298	97	6	6.2	2.4	3315|5518|6201|7345|9349|9555	HSPB1|PPP2R1A|RPS7|UCHL1|RPL23|MACROH2A1	-2.2
MyList	GO Biological Processes	19	GO:0030705	cytoskeleton-dependent intracellular transport		-3.2	7.4	5.3	28162	196	97	5	5.2	2.2	3315|6421|6647|7846|10376	HSPB1|SFPQ|SOD1|TUBA1A|TUBA1B	-2.2
MyList	Reactome Gene Sets	6	R-HSA-69275	G2/M Transition		-3.2	7.4	5.3	28162	196	97	5	5.2	2.2	5518|7846|10376|84617|347733	PPP2R1A|TUBA1A|TUBA1B|TUBB6|TUBB2B	-2.2
MyList	GO Biological Processes	19	GO:0006897	endocytosis		-3.2	3.8	4.4	28162	684	97	9	9.3	2.9	302|801|808|811|821|1213|1808|3190|7184	ANXA2|CALM1|CALM3|CALR|CANX|CLTC|DPYSL2|HNRNPK|HSP90B1	-2.2
MyList	GO Biological Processes	19	GO:0046660	female sex differentiation		-3.2	10	5.9	28162	111	97	4	4.1	2	3309|5245|6647|7425	HSPA5|PHB|SOD1|VGF	-2.1
MyList	KEGG Pathway	24	hsa05169	Epstein-Barr virus infection		-3.2	5.8	4.9	28162	299	97	6	6.2	2.4	811|2194|2923|3315|5901|7534	CALR|FASN|PDIA3|HSPB1|RAN|YWHAZ	-2.1
MyList	GO Biological Processes	19	GO:0006397	mRNA processing		-3.2	4.3	4.5	28162	546	97	8	8.2	2.8	1660|3184|3190|4691|6421|6634|6635|9588	DHX9|HNRNPD|HNRNPK|NCL|SFPQ|SNRPD3|SNRPE|PRDX6	-2.1
MyList	Reactome Gene Sets	6	R-HSA-397014	Muscle contraction		-3.2	7.4	5.3	28162	197	97	5	5.2	2.2	70|302|801|805|808	ACTC1|ANXA2|CALM1|CALM2|CALM3	-2.1
MyList	GO Biological Processes	19	GO:0016052	carbohydrate catabolic process		-3.2	7.4	5.3	28162	197	97	5	5.2	2.2	801|2023|2821|3939|7167	CALM1|ENO1|GPI|LDHA|TPI1	-2.1
MyList	GO Biological Processes	19	GO:0010799	regulation of peptidyl-threonine phosphorylation		-3.2	18	7	28162	48	97	3	3.1	1.8	801|805|808	CALM1|CALM2|CALM3	-2.1
MyList	WikiPathways	27	WP4534	Mechanoregulation and pathology of YAP/TAZ via Hippo and non-Hippo mechanisms		-3.2	18	7	28162	48	97	3	3.1	1.8	60|70|71	ACTB|ACTC1|ACTG1	-2.1
MyList	KEGG Pathway	24	ko00280	Valine, leucine and isoleucine degradation		-3.2	18	7	28162	48	97	3	3.1	1.8	38|3028|3030	ACAT1|HSD17B10|HADHA	-2.1
MyList	KEGG Pathway	24	hsa00280	Valine, leucine and isoleucine degradation		-3.2	18	7	28162	48	97	3	3.1	1.8	38|3028|3030	ACAT1|HSD17B10|HADHA	-2.1
MyList	KEGG Pathway	24	hsa01212	Fatty acid metabolism		-3.2	18	7	28162	48	97	3	3.1	1.8	38|2194|3030	ACAT1|FASN|HADHA	-2.1
MyList	KEGG Pathway	24	ko01212	Fatty acid metabolism		-3.2	18	7	28162	48	97	3	3.1	1.8	38|2194|3030	ACAT1|FASN|HADHA	-2.1
MyList	GO Biological Processes	19	GO:1903827	regulation of cellular protein localization		-3.2	4.2	4.5	28162	548	97	8	8.2	2.8	60|1213|2664|5901|7415|7534|9555|10155	ACTB|CLTC|GDI1|RAN|VCP|YWHAZ|MACROH2A1|TRIM28	-2.1
MyList	Reactome Gene Sets	6	R-HSA-453274	Mitotic G2-G2/M phases		-3.2	7.3	5.3	28162	198	97	5	5.2	2.2	5518|7846|10376|84617|347733	PPP2R1A|TUBA1A|TUBA1B|TUBB6|TUBB2B	-2.1
MyList	Reactome Gene Sets	6	R-HSA-5610787	Hedgehog 'off' state		-3.2	10	5.8	28162	113	97	4	4.1	2	7846|10376|84617|347733	TUBA1A|TUBA1B|TUBB6|TUBB2B	-2.1
MyList	GO Biological Processes	19	GO:0045540	regulation of cholesterol biosynthetic process		-3.2	18	6.9	28162	49	97	3	3.1	1.8	2194|5901|6647	FASN|RAN|SOD1	-2.1
MyList	GO Biological Processes	19	GO:0106118	regulation of sterol biosynthetic process		-3.2	18	6.9	28162	49	97	3	3.1	1.8	2194|5901|6647	FASN|RAN|SOD1	-2.1
MyList	GO Biological Processes	19	GO:0006096	glycolytic process		-3.2	10	5.8	28162	114	97	4	4.1	2	2023|2821|3939|7167	ENO1|GPI|LDHA|TPI1	-2.1
MyList	GO Biological Processes	19	GO:0051168	nuclear export		-3.2	7.2	5.2	28162	201	97	5	5.2	2.2	811|1660|3313|5901|6209	CALR|DHX9|HSPA9|RAN|RPS15	-2.1
MyList	Reactome Gene Sets	6	R-HSA-5617833	Cilium Assembly		-3.2	7.2	5.2	28162	201	97	5	5.2	2.2	5518|7846|10376|84617|347733	PPP2R1A|TUBA1A|TUBA1B|TUBB6|TUBB2B	-2.1
MyList	GO Biological Processes	19	GO:0006757	ATP generation from ADP		-3.2	10	5.7	28162	115	97	4	4.1	2	2023|2821|3939|7167	ENO1|GPI|LDHA|TPI1	-2.1
MyList	GO Biological Processes	19	GO:1990748	cellular detoxification		-3.2	10	5.7	28162	115	97	4	4.1	2	5052|6647|7001|9588	PRDX1|SOD1|PRDX2|PRDX6	-2.1
MyList	GO Biological Processes	19	GO:0007569	cell aging		-3.2	10	5.7	28162	115	97	4	4.1	2	811|3014|4282|6647	CALR|H2AX|MIF|SOD1	-2.1
MyList	GO Biological Processes	19	GO:0006417	regulation of translation		-3.2	4.8	4.6	28162	426	97	7	7.2	2.6	811|1654|1660|1938|3184|3315|4691	CALR|DDX3X|DHX9|EEF2|HNRNPD|HSPB1|NCL	-2.1
MyList	GO Biological Processes	19	GO:0007566	embryo implantation		-3.2	17	6.8	28162	50	97	3	3.1	1.8	811|6647|10155	CALR|SOD1|TRIM28	-2.1
MyList	Reactome Gene Sets	6	R-HSA-1483249	Inositol phosphate metabolism		-3.2	17	6.8	28162	50	97	3	3.1	1.8	801|805|808	CALM1|CALM2|CALM3	-2.1
MyList	Reactome Gene Sets	6	R-HSA-68877	Mitotic Prometaphase		-3.1	7.1	5.2	28162	204	97	5	5.2	2.2	5518|7846|10376|84617|347733	PPP2R1A|TUBA1A|TUBA1B|TUBB6|TUBB2B	-2.1
MyList	Reactome Gene Sets	6	R-HSA-3928665	EPH-ephrin mediated repulsion of cells		-3.1	17	6.8	28162	51	97	3	3.1	1.8	60|71|1213	ACTB|ACTG1|CLTC	-2.1
MyList	Reactome Gene Sets	6	R-HSA-112043	PLC beta mediated events		-3.1	17	6.8	28162	51	97	3	3.1	1.8	801|805|808	CALM1|CALM2|CALM3	-2.1
MyList	GO Biological Processes	19	GO:0008637	apoptotic mitochondrial changes		-3.1	9.8	5.7	28162	118	97	4	4.1	2	292|3329|7417|7534	SLC25A5|HSPD1|VDAC2|YWHAZ	-2.1
MyList	GO Biological Processes	19	GO:0009895	negative regulation of catabolic process		-3.1	5.5	4.8	28162	314	97	6	6.2	2.4	302|1660|3184|5245|6201|9349	ANXA2|DHX9|HNRNPD|PHB|RPS7|RPL23	-2
MyList	KEGG Pathway	24	ko04722	Neurotrophin signaling pathway		-3.1	9.8	5.6	28162	119	97	4	4.1	2	396|801|805|808	ARHGDIA|CALM1|CALM2|CALM3	-2
MyList	KEGG Pathway	24	hsa04722	Neurotrophin signaling pathway		-3.1	9.8	5.6	28162	119	97	4	4.1	2	396|801|805|808	ARHGDIA|CALM1|CALM2|CALM3	-2
MyList	GO Biological Processes	19	GO:0034766	negative regulation of ion transmembrane transport		-3.1	9.7	5.6	28162	120	97	4	4.1	2	801|805|808|7416	CALM1|CALM2|CALM3|VDAC1	-2
MyList	KEGG Pathway	24	ko04015	Rap1 signaling pathway		-3.1	6.9	5.1	28162	210	97	5	5.2	2.2	60|71|801|805|808	ACTB|ACTG1|CALM1|CALM2|CALM3	-2
MyList	GO Biological Processes	19	GO:0035303	regulation of dephosphorylation		-3.1	6.9	5.1	28162	210	97	5	5.2	2.2	801|805|808|5518|7184	CALM1|CALM2|CALM3|PPP2R1A|HSP90B1	-2
MyList	GO Biological Processes	19	GO:0006338	chromatin remodeling		-3.1	6.9	5.1	28162	210	97	5	5.2	2.2	60|8350|8359|9555|10155	ACTB|H3C1|H4C1|MACROH2A1|TRIM28	-2
MyList	Reactome Gene Sets	6	R-HSA-1280215	Cytokine Signaling in Immune system		-3.1	3.7	4.2	28162	715	97	9	9.3	2.9	302|821|3313|4282|5518|6647|7184|7534|8350	ANXA2|CANX|HSPA9|MIF|PPP2R1A|SOD1|HSP90B1|YWHAZ|H3C1	-2
MyList	GO Biological Processes	19	GO:0001541	ovarian follicle development		-3.1	16	6.6	28162	53	97	3	3.1	1.8	5245|6647|7425	PHB|SOD1|VGF	-2
MyList	GO Biological Processes	19	GO:0010524	positive regulation of calcium ion transport into cytosol		-3.1	16	6.6	28162	53	97	3	3.1	1.8	801|805|808	CALM1|CALM2|CALM3	-2
MyList	GO Biological Processes	19	GO:0006984	ER-nucleus signaling pathway		-3.1	16	6.6	28162	53	97	3	3.1	1.8	811|3309|7184	CALR|HSPA5|HSP90B1	-2
MyList	GO Biological Processes	19	GO:0090151	establishment of protein localization to mitochondrial membrane		-3.1	16	6.6	28162	53	97	3	3.1	1.8	801|808|7534	CALM1|CALM3|YWHAZ	-2
MyList	WikiPathways	27	WP107	Translation Factors		-3.1	16	6.6	28162	53	97	3	3.1	1.8	1915|1917|1938	EEF1A1|EEF1A2|EEF2	-2
MyList	GO Biological Processes	19	GO:0034763	negative regulation of transmembrane transport		-3.1	9.6	5.6	28162	121	97	4	4.1	2	801|805|808|7416	CALM1|CALM2|CALM3|VDAC1	-2
MyList	GO Biological Processes	19	GO:0042177	negative regulation of protein catabolic process		-3.1	9.6	5.6	28162	121	97	4	4.1	2	302|5245|6201|9349	ANXA2|PHB|RPS7|RPL23	-2
MyList	GO Biological Processes	19	GO:0051235	maintenance of location		-3.1	5.5	4.7	28162	319	97	6	6.2	2.4	801|805|808|811|3309|7184	CALM1|CALM2|CALM3|CALR|HSPA5|HSP90B1	-2
MyList	GO Biological Processes	19	GO:0002221	pattern recognition receptor signaling pathway		-3.1	6.8	5	28162	212	97	5	5.2	2.2	1654|3329|5245|7184|11331	DDX3X|HSPD1|PHB|HSP90B1|PHB2	-2
MyList	GO Biological Processes	19	GO:0097237	cellular response to toxic substance		-3.1	9.5	5.5	28162	122	97	4	4.1	2	5052|6647|7001|9588	PRDX1|SOD1|PRDX2|PRDX6	-2
MyList	GO Biological Processes	19	GO:0046031	ADP metabolic process		-3.1	9.5	5.5	28162	122	97	4	4.1	2	2023|2821|3939|7167	ENO1|GPI|LDHA|TPI1	-2
MyList	GO Biological Processes	19	GO:0035821	modulation of process of other organism		-3.1	9.4	5.5	28162	123	97	4	4.1	2	302|5245|5479|11331	ANXA2|PHB|PPIB|PHB2	-2
MyList	Reactome Gene Sets	6	R-HSA-71406	Pyruvate metabolism and Citric Acid (TCA) cycle		-3	16	6.5	28162	55	97	3	3.1	1.8	3939|3945|7416	LDHA|LDHB|VDAC1	-2
MyList	GO Biological Processes	19	GO:0097345	mitochondrial outer membrane permeabilization		-3	16	6.5	28162	55	97	3	3.1	1.8	292|7417|7534	SLC25A5|VDAC2|YWHAZ	-2
MyList	GO Biological Processes	19	GO:0051272	positive regulation of cellular component movement		-3	4	4.3	28162	586	97	8	8.2	2.8	71|498|506|811|2821|3309|3315|347733	ACTG1|ATP5F1A|ATP5F1B|CALR|GPI|HSPA5|HSPB1|TUBB2B	-2
MyList	GO Biological Processes	19	GO:2001235	positive regulation of apoptotic signaling pathway		-3	9.2	5.4	28162	126	97	4	4.1	2	2923|6201|6421|6647	PDIA3|RPS7|SFPQ|SOD1	-2
MyList	GO Biological Processes	19	GO:0019320	hexose catabolic process		-3	16	6.4	28162	56	97	3	3.1	1.8	2023|2821|7167	ENO1|GPI|TPI1	-2
MyList	GO Biological Processes	19	GO:0043388	positive regulation of DNA binding		-3	16	6.4	28162	56	97	3	3.1	1.8	801|808|10155	CALM1|CALM3|TRIM28	-2
MyList	Reactome Gene Sets	6	R-HSA-112040	G-protein mediated events		-3	16	6.4	28162	56	97	3	3.1	1.8	801|805|808	CALM1|CALM2|CALM3	-2
MyList	Reactome Gene Sets	6	R-HSA-5578775	Ion homeostasis		-3	16	6.4	28162	56	97	3	3.1	1.8	801|805|808	CALM1|CALM2|CALM3	-2
MyList	GO Biological Processes	19	GO:0032388	positive regulation of intracellular transport		-3	6.6	4.9	28162	219	97	5	5.2	2.2	302|1660|5901|7534|10155	ANXA2|DHX9|RAN|YWHAZ|TRIM28	-2
MyList	GO Biological Processes	19	GO:0003012	muscle system process		-3	4.5	4.4	28162	453	97	7	7.2	2.6	70|801|805|808|1938|2023|6647	ACTC1|CALM1|CALM2|CALM3|EEF2|ENO1|SOD1	-2
MyList	Reactome Gene Sets	6	R-HSA-936837	Ion transport by P-type ATPases		-3	15	6.3	28162	57	97	3	3.1	1.8	801|805|808	CALM1|CALM2|CALM3	-1.9
MyList	GO Biological Processes	19	GO:2001020	regulation of response to DNA damage stimulus		-3	6.6	4.9	28162	221	97	5	5.2	2.2	1660|3014|3190|4282|10155	DHX9|H2AX|HNRNPK|MIF|TRIM28	-1.9
MyList	GO Biological Processes	19	GO:0098771	inorganic ion homeostasis		-3	3.5	4.1	28162	740	97	9	9.3	2.9	506|801|805|808|811|1152|6647|7184|30968	ATP5F1B|CALM1|CALM2|CALM3|CALR|CKB|SOD1|HSP90B1|STOML2	-1.9
MyList	GO Biological Processes	19	GO:0006898	receptor-mediated endocytosis		-3	5.2	4.6	28162	333	97	6	6.2	2.4	302|811|821|1213|3190|7184	ANXA2|CALR|CANX|CLTC|HNRNPK|HSP90B1	-1.9
MyList	GO Biological Processes	19	GO:0086065	cell communication involved in cardiac conduction		-3	15	6.3	28162	58	97	3	3.1	1.8	801|805|808	CALM1|CALM2|CALM3	-1.9
MyList	GO Biological Processes	19	GO:0035306	positive regulation of dephosphorylation		-3	15	6.3	28162	58	97	3	3.1	1.8	801|805|808	CALM1|CALM2|CALM3	-1.9
MyList	KEGG Pathway	24	ko04728	Dopaminergic synapse		-3	8.9	5.3	28162	130	97	4	4.1	2	801|805|808|5518	CALM1|CALM2|CALM3|PPP2R1A	-1.9
MyList	GO Biological Processes	19	GO:0022618	ribonucleoprotein complex assembly		-3	6.5	4.8	28162	224	97	5	5.2	2.2	1660|6193|6209|6634|6635	DHX9|RPS5|RPS15|SNRPD3|SNRPE	-1.9
MyList	GO Biological Processes	19	GO:0140238	presynaptic endocytosis		-3	15	6.2	28162	59	97	3	3.1	1.8	801|808|821	CALM1|CALM3|CANX	-1.9
MyList	GO Biological Processes	19	GO:0048488	synaptic vesicle endocytosis		-3	15	6.2	28162	59	97	3	3.1	1.8	801|808|821	CALM1|CALM3|CANX	-1.9
MyList	GO Biological Processes	19	GO:0046777	protein autophosphorylation		-2.9	6.4	4.8	28162	226	97	5	5.2	2.2	801|805|808|1654|10155	CALM1|CALM2|CALM3|DDX3X|TRIM28	-1.9
MyList	GO Biological Processes	19	GO:0006165	nucleoside diphosphate phosphorylation		-2.9	8.8	5.3	28162	132	97	4	4.1	2	2023|2821|3939|7167	ENO1|GPI|LDHA|TPI1	-1.9
MyList	KEGG Pathway	24	hsa04728	Dopaminergic synapse		-2.9	8.8	5.3	28162	132	97	4	4.1	2	801|805|808|5518	CALM1|CALM2|CALM3|PPP2R1A	-1.9
MyList	GO Biological Processes	19	GO:0060249	anatomical structure homeostasis		-2.9	4.4	4.3	28162	466	97	7	7.2	2.6	60|71|3184|3315|5052|6647|8359	ACTB|ACTG1|HNRNPD|HSPB1|PRDX1|SOD1|H4C1	-1.9
MyList	KEGG Pathway	24	hsa04015	Rap1 signaling pathway		-2.9	6.4	4.8	28162	228	97	5	5.2	2.2	60|71|801|805|808	ACTB|ACTG1|CALM1|CALM2|CALM3	-1.9
MyList	GO Biological Processes	19	GO:0006364	rRNA processing		-2.9	6.4	4.8	28162	228	97	5	5.2	2.2	6194|6201|6209|6217|6230	RPS6|RPS7|RPS15|RPS16|RPS25	-1.9
MyList	GO Biological Processes	19	GO:0045727	positive regulation of translation		-2.9	8.7	5.3	28162	133	97	4	4.1	2	1654|1660|1938|3184	DDX3X|DHX9|EEF2|HNRNPD	-1.9
MyList	GO Biological Processes	19	GO:0046939	nucleotide phosphorylation		-2.9	8.7	5.3	28162	133	97	4	4.1	2	2023|2821|3939|7167	ENO1|GPI|LDHA|TPI1	-1.9
MyList	Reactome Gene Sets	6	R-HSA-8856688	Golgi-to-ER retrograde transport		-2.9	8.7	5.3	28162	133	97	4	4.1	2	7846|10376|84617|347733	TUBA1A|TUBA1B|TUBB6|TUBB2B	-1.9
MyList	GO Biological Processes	19	GO:2001244	positive regulation of intrinsic apoptotic signaling pathway		-2.9	15	6.2	28162	60	97	3	3.1	1.8	6201|6421|6647	RPS7|SFPQ|SOD1	-1.9
MyList	GO Biological Processes	19	GO:1902110	positive regulation of mitochondrial membrane permeability involved in apoptotic process		-2.9	15	6.2	28162	60	97	3	3.1	1.8	292|7417|7534	SLC25A5|VDAC2|YWHAZ	-1.9
MyList	GO Biological Processes	19	GO:0046649	lymphocyte activation		-2.9	3.5	4	28162	754	97	9	9.3	2.9	3329|4282|5052|5245|6194|6647|7001|11331|30968	HSPD1|MIF|PRDX1|PHB|RPS6|SOD1|PRDX2|PHB2|STOML2	-1.9
MyList	GO Biological Processes	19	GO:0046824	positive regulation of nucleocytoplasmic transport		-2.9	14	6.1	28162	61	97	3	3.1	1.8	1660|5901|10155	DHX9|RAN|TRIM28	-1.9
MyList	GO Biological Processes	19	GO:0006414	translational elongation		-2.9	8.6	5.2	28162	135	97	4	4.1	2	1915|1917|1938|7284	EEF1A1|EEF1A2|EEF2|TUFM	-1.9
MyList	GO Biological Processes	19	GO:0009179	purine ribonucleoside diphosphate metabolic process		-2.9	8.6	5.2	28162	135	97	4	4.1	2	2023|2821|3939|7167	ENO1|GPI|LDHA|TPI1	-1.9
MyList	GO Biological Processes	19	GO:0060048	cardiac muscle contraction		-2.9	8.6	5.2	28162	135	97	4	4.1	2	70|801|805|808	ACTC1|CALM1|CALM2|CALM3	-1.9
MyList	GO Biological Processes	19	GO:0009135	purine nucleoside diphosphate metabolic process		-2.9	8.6	5.2	28162	135	97	4	4.1	2	2023|2821|3939|7167	ENO1|GPI|LDHA|TPI1	-1.9
MyList	GO Biological Processes	19	GO:0010594	regulation of endothelial cell migration		-2.9	6.3	4.7	28162	232	97	5	5.2	2.2	498|506|811|2821|3315	ATP5F1A|ATP5F1B|CALR|GPI|HSPB1	-1.9
MyList	GO Biological Processes	19	GO:0046365	monosaccharide catabolic process		-2.9	14	6	28162	62	97	3	3.1	1.8	2023|2821|7167	ENO1|GPI|TPI1	-1.8
MyList	GO Biological Processes	19	GO:0007062	sister chromatid cohesion		-2.9	14	6	28162	62	97	3	3.1	1.8	6421|9555|11331	SFPQ|MACROH2A1|PHB2	-1.8
MyList	Reactome Gene Sets	6	R-HSA-4086398	Ca2+ pathway		-2.9	14	6	28162	62	97	3	3.1	1.8	801|805|808	CALM1|CALM2|CALM3	-1.8
MyList	WikiPathways	27	WP623	Oxidative phosphorylation		-2.9	14	6	28162	62	97	3	3.1	1.8	498|506|513	ATP5F1A|ATP5F1B|ATP5F1D	-1.8
MyList	GO Biological Processes	19	GO:0090181	regulation of cholesterol metabolic process		-2.9	14	6	28162	62	97	3	3.1	1.8	2194|5901|6647	FASN|RAN|SOD1	-1.8
MyList	GO Biological Processes	19	GO:1902686	mitochondrial outer membrane permeabilization involved in programmed cell death		-2.9	14	6	28162	62	97	3	3.1	1.8	292|7417|7534	SLC25A5|VDAC2|YWHAZ	-1.8
MyList	GO Biological Processes	19	GO:0051851	modulation by host of symbiont process		-2.9	14	6	28162	62	97	3	3.1	1.8	302|5245|5479	ANXA2|PHB|PPIB	-1.8
MyList	Reactome Gene Sets	6	R-HSA-8986944	Transcriptional Regulation by MECP2		-2.9	14	6	28162	62	97	3	3.1	1.8	801|805|808	CALM1|CALM2|CALM3	-1.8
MyList	GO Biological Processes	19	GO:0019058	viral life cycle		-2.9	5	4.4	28162	349	97	6	6.2	2.4	1654|5245|5479|5901|7415|10155	DDX3X|PHB|PPIB|RAN|VCP|TRIM28	-1.8
MyList	GO Biological Processes	19	GO:0009185	ribonucleoside diphosphate metabolic process		-2.9	8.4	5.1	28162	138	97	4	4.1	2	2023|2821|3939|7167	ENO1|GPI|LDHA|TPI1	-1.8
MyList	KEGG Pathway	24	hsa04210	Apoptosis		-2.9	8.4	5.1	28162	138	97	4	4.1	2	60|71|7846|10376	ACTB|ACTG1|TUBA1A|TUBA1B	-1.8
MyList	GO Biological Processes	19	GO:0098754	detoxification		-2.9	8.4	5.1	28162	138	97	4	4.1	2	5052|6647|7001|9588	PRDX1|SOD1|PRDX2|PRDX6	-1.8
MyList	KEGG Pathway	24	ko04210	Apoptosis		-2.9	8.4	5.1	28162	138	97	4	4.1	2	60|71|7846|10376	ACTB|ACTG1|TUBA1A|TUBA1B	-1.8
MyList	GO Biological Processes	19	GO:0032386	regulation of intracellular transport		-2.9	5	4.4	28162	350	97	6	6.2	2.4	302|1660|2664|5901|7534|10155	ANXA2|DHX9|GDI1|RAN|YWHAZ|TRIM28	-1.8
MyList	WikiPathways	27	WP4286	Genotoxicity pathway		-2.9	14	6	28162	63	97	3	3.1	1.8	3018|8341|8342	H2BC3|H2BC15|H2BC14	-1.8
MyList	GO Biological Processes	19	GO:0070527	platelet aggregation		-2.9	14	6	28162	63	97	3	3.1	1.8	60|71|3315	ACTB|ACTG1|HSPB1	-1.8
MyList	GO Biological Processes	19	GO:0050684	regulation of mRNA processing		-2.9	8.4	5.1	28162	139	97	4	4.1	2	1660|3190|4691|9588	DHX9|HNRNPK|NCL|PRDX6	-1.8
MyList	GO Biological Processes	19	GO:1903320	regulation of protein modification by small protein conjugation or removal		-2.9	6.1	4.7	28162	237	97	5	5.2	2.2	1654|3309|6201|7415|9349	DDX3X|HSPA5|RPS7|VCP|RPL23	-1.8
MyList	GO Biological Processes	19	GO:0016072	rRNA metabolic process		-2.8	6.1	4.6	28162	238	97	5	5.2	2.2	6194|6201|6209|6217|6230	RPS6|RPS7|RPS15|RPS16|RPS25	-1.8
MyList	GO Biological Processes	19	GO:0042255	ribosome assembly		-2.8	14	5.9	28162	64	97	3	3.1	1.8	1654|6193|6209	DDX3X|RPS5|RPS15	-1.8
MyList	GO Biological Processes	19	GO:0035794	positive regulation of mitochondrial membrane permeability		-2.8	14	5.9	28162	64	97	3	3.1	1.8	292|7417|7534	SLC25A5|VDAC2|YWHAZ	-1.8
MyList	KEGG Pathway	24	ko05214	Glioma		-2.8	14	5.9	28162	64	97	3	3.1	1.8	801|805|808	CALM1|CALM2|CALM3	-1.8
MyList	KEGG Pathway	24	hsa05214	Glioma		-2.8	14	5.9	28162	64	97	3	3.1	1.8	801|805|808	CALM1|CALM2|CALM3	-1.8
MyList	CORUM	33	CORUM:351	Spliceosome		-2.8	8.2	5.1	28162	141	97	4	4.1	2	1654|1660|6634|6635	DDX3X|DHX9|SNRPD3|SNRPE	-1.8
MyList	GO Biological Processes	19	GO:0034381	plasma lipoprotein particle clearance		-2.8	13	5.9	28162	65	97	3	3.1	1.8	302|1213|3190	ANXA2|CLTC|HNRNPK	-1.8
MyList	KEGG Pathway	24	ko04924	Renin secretion		-2.8	13	5.9	28162	65	97	3	3.1	1.8	801|805|808	CALM1|CALM2|CALM3	-1.8
MyList	GO Biological Processes	19	GO:0072655	establishment of protein localization to mitochondrion		-2.8	8.2	5	28162	142	97	4	4.1	2	801|808|3329|7534	CALM1|CALM3|HSPD1|YWHAZ	-1.8
MyList	GO Biological Processes	19	GO:0006606	protein import into nucleus		-2.8	8.1	5	28162	143	97	4	4.1	2	5901|9349|10155|11331	RAN|RPL23|TRIM28|PHB2	-1.8
MyList	GO Biological Processes	19	GO:0019730	antimicrobial humoral response		-2.8	8.1	5	28162	143	97	4	4.1	2	8349|8970|54145|85236	H2BC21|H2BC11|H2BS1|H2BC12	-1.8
MyList	GO Biological Processes	19	GO:1902108	regulation of mitochondrial membrane permeability involved in apoptotic process		-2.8	13	5.8	28162	66	97	3	3.1	1.8	292|7417|7534	SLC25A5|VDAC2|YWHAZ	-1.8
MyList	GO Biological Processes	19	GO:0090257	regulation of muscle system process		-2.8	6	4.6	28162	243	97	5	5.2	2.2	801|805|808|2023|6647	CALM1|CALM2|CALM3|ENO1|SOD1	-1.8
MyList	GO Biological Processes	19	GO:0009615	response to virus		-2.8	4.8	4.3	28162	361	97	6	6.2	2.4	1654|1660|2023|3315|5245|11331	DDX3X|DHX9|ENO1|HSPB1|PHB|PHB2	-1.8
MyList	Reactome Gene Sets	6	R-HSA-72203	Processing of Capped Intron-Containing Pre-mRNA		-2.8	5.9	4.6	28162	244	97	5	5.2	2.2	1660|3184|3190|6634|6635	DHX9|HNRNPD|HNRNPK|SNRPD3|SNRPE	-1.8
MyList	GO Biological Processes	19	GO:0050801	ion homeostasis		-2.8	3.3	3.9	28162	787	97	9	9.3	2.9	506|801|805|808|811|1152|6647|7184|30968	ATP5F1B|CALM1|CALM2|CALM3|CALR|CKB|SOD1|HSP90B1|STOML2	-1.8
MyList	GO Biological Processes	19	GO:0071901	negative regulation of protein serine/threonine kinase activity		-2.8	8	5	28162	145	97	4	4.1	2	3315|5518|7345|9555	HSPB1|PPP2R1A|UCHL1|MACROH2A1	-1.8
MyList	GO Biological Processes	19	GO:1903169	regulation of calcium ion transmembrane transport		-2.8	8	5	28162	145	97	4	4.1	2	801|805|808|7416	CALM1|CALM2|CALM3|VDAC1	-1.8
MyList	KEGG Pathway	24	ko04720	Long-term potentiation		-2.8	13	5.8	28162	67	97	3	3.1	1.8	801|805|808	CALM1|CALM2|CALM3	-1.8
MyList	KEGG Pathway	24	hsa04720	Long-term potentiation		-2.8	13	5.8	28162	67	97	3	3.1	1.8	801|805|808	CALM1|CALM2|CALM3	-1.8
MyList	GO Biological Processes	19	GO:0034660	ncRNA metabolic process		-2.8	4.1	4.1	28162	494	97	7	7.2	2.6	3028|5901|6194|6201|6209|6217|6230	HSD17B10|RAN|RPS6|RPS7|RPS15|RPS16|RPS25	-1.8
MyList	GO Biological Processes	19	GO:0034248	regulation of cellular amide metabolic process		-2.8	4.1	4.1	28162	495	97	7	7.2	2.6	811|1654|1660|1938|3184|3315|4691	CALR|DDX3X|DHX9|EEF2|HNRNPD|HSPB1|NCL	-1.8
MyList	GO Biological Processes	19	GO:0070585	protein localization to mitochondrion		-2.8	8	5	28162	146	97	4	4.1	2	801|808|3329|7534	CALM1|CALM3|HSPD1|YWHAZ	-1.8
MyList	Reactome Gene Sets	6	R-HSA-3858494	Beta-catenin independent WNT signaling		-2.8	8	5	28162	146	97	4	4.1	2	801|805|808|1213	CALM1|CALM2|CALM3|CLTC	-1.8
MyList	KEGG Pathway	24	hsa04915	Estrogen signaling pathway		-2.8	8	5	28162	146	97	4	4.1	2	801|805|808|7184	CALM1|CALM2|CALM3|HSP90B1	-1.8
MyList	KEGG Pathway	24	hsa04371	Apelin signaling pathway		-2.8	8	5	28162	146	97	4	4.1	2	801|805|808|6194	CALM1|CALM2|CALM3|RPS6	-1.8
MyList	GO Biological Processes	19	GO:0044770	cell cycle phase transition		-2.8	3.6	4	28162	641	97	8	8.2	2.8	801|808|1654|5518|6194|7846|9555|11331	CALM1|CALM3|DDX3X|PPP2R1A|RPS6|TUBA1A|MACROH2A1|PHB2	-1.7
MyList	GO Biological Processes	19	GO:1903201	regulation of oxidative stress-induced cell death		-2.8	13	5.7	28162	68	97	3	3.1	1.8	3315|6421|6647	HSPB1|SFPQ|SOD1	-1.7
MyList	KEGG Pathway	24	ko05031	Amphetamine addiction		-2.8	13	5.7	28162	68	97	3	3.1	1.8	801|805|808	CALM1|CALM2|CALM3	-1.7
MyList	WikiPathways	27	WP4685	Melanoma		-2.8	13	5.7	28162	68	97	3	3.1	1.8	801|805|808	CALM1|CALM2|CALM3	-1.7
MyList	GO Biological Processes	19	GO:0006360	transcription by RNA polymerase I		-2.8	13	5.7	28162	68	97	3	3.1	1.8	4691|9555|55506	NCL|MACROH2A1|MACROH2A2	-1.7
MyList	GO Biological Processes	19	GO:0048284	organelle fusion		-2.8	7.9	4.9	28162	147	97	4	4.1	2	302|811|2023|30968	ANXA2|CALR|ENO1|STOML2	-1.7
MyList	GO Biological Processes	19	GO:0090130	tissue migration		-2.8	4.7	4.2	28162	367	97	6	6.2	2.4	70|498|506|811|2821|3315	ACTC1|ATP5F1A|ATP5F1B|CALR|GPI|HSPB1	-1.7
MyList	GO Biological Processes	19	GO:1905710	positive regulation of membrane permeability		-2.8	13	5.7	28162	69	97	3	3.1	1.8	292|7417|7534	SLC25A5|VDAC2|YWHAZ	-1.7
MyList	GO Biological Processes	19	GO:0040008	regulation of growth		-2.7	3.6	3.9	28162	647	97	8	8.2	2.8	1654|1808|2023|2664|5245|5479|5518|6647	DDX3X|DPYSL2|ENO1|GDI1|PHB|PPIB|PPP2R1A|SOD1	-1.7
MyList	WikiPathways	27	WP2059	Alzheimers Disease		-2.7	7.7	4.9	28162	150	97	4	4.1	2	801|805|808|3028	CALM1|CALM2|CALM3|HSD17B10	-1.7
MyList	GO Biological Processes	19	GO:0006801	superoxide metabolic process		-2.7	12	5.6	28162	70	97	3	3.1	1.8	5052|6647|7001	PRDX1|SOD1|PRDX2	-1.7
MyList	GO Biological Processes	19	GO:0008088	axo-dendritic transport		-2.7	12	5.6	28162	70	97	3	3.1	1.8	3315|6421|6647	HSPB1|SFPQ|SOD1	-1.7
MyList	GO Biological Processes	19	GO:1904427	positive regulation of calcium ion transmembrane transport		-2.7	12	5.6	28162	70	97	3	3.1	1.8	801|805|808	CALM1|CALM2|CALM3	-1.7
MyList	GO Biological Processes	19	GO:0015931	nucleobase-containing compound transport		-2.7	5.7	4.5	28162	253	97	5	5.2	2.2	292|1660|5901|6209|6421	SLC25A5|DHX9|RAN|RPS15|SFPQ	-1.7
MyList	Reactome Gene Sets	6	R-HSA-9658195	Leishmania infection		-2.7	5.7	4.4	28162	254	97	5	5.2	2.2	60|71|801|805|808	ACTB|ACTG1|CALM1|CALM2|CALM3	-1.7
MyList	GO Biological Processes	19	GO:0051881	regulation of mitochondrial membrane potential		-2.7	12	5.6	28162	71	97	3	3.1	1.8	6647|7415|30968	SOD1|VCP|STOML2	-1.7
MyList	GO Biological Processes	19	GO:2001259	positive regulation of cation channel activity		-2.7	12	5.6	28162	71	97	3	3.1	1.8	801|805|808	CALM1|CALM2|CALM3	-1.7
MyList	KEGG Pathway	24	hsa05031	Amphetamine addiction		-2.7	12	5.6	28162	71	97	3	3.1	1.8	801|805|808	CALM1|CALM2|CALM3	-1.7
MyList	GO Biological Processes	19	GO:0030003	cellular cation homeostasis		-2.7	3.5	3.9	28162	655	97	8	8.2	2.8	506|801|805|808|811|6647|7184|30968	ATP5F1B|CALM1|CALM2|CALM3|CALR|SOD1|HSP90B1|STOML2	-1.7
MyList	GO Biological Processes	19	GO:0031330	negative regulation of cellular catabolic process		-2.7	5.6	4.4	28162	257	97	5	5.2	2.2	302|1660|3184|6201|9349	ANXA2|DHX9|HNRNPD|RPS7|RPL23	-1.7
MyList	GO Biological Processes	19	GO:0098586	cellular response to virus		-2.7	12	5.5	28162	72	97	3	3.1	1.8	1654|5245|11331	DDX3X|PHB|PHB2	-1.7
MyList	GO Biological Processes	19	GO:0036465	synaptic vesicle recycling		-2.7	12	5.5	28162	72	97	3	3.1	1.8	801|808|821	CALM1|CALM3|CANX	-1.7
MyList	KEGG Pathway	24	ko04390	Hippo signaling pathway		-2.7	7.5	4.8	28162	154	97	4	4.1	2	60|71|5518|7534	ACTB|ACTG1|PPP2R1A|YWHAZ	-1.7
MyList	Reactome Gene Sets	6	R-HSA-199977	ER to Golgi Anterograde Transport		-2.7	7.5	4.8	28162	154	97	4	4.1	2	7846|10376|84617|347733	TUBA1A|TUBA1B|TUBB6|TUBB2B	-1.7
MyList	GO Biological Processes	19	GO:0032413	negative regulation of ion transmembrane transporter activity		-2.7	12	5.5	28162	73	97	3	3.1	1.8	801|805|808	CALM1|CALM2|CALM3	-1.7
MyList	GO Biological Processes	19	GO:1902653	secondary alcohol biosynthetic process		-2.7	12	5.5	28162	73	97	3	3.1	1.8	2194|5901|6647	FASN|RAN|SOD1	-1.7
MyList	GO Biological Processes	19	GO:0006695	cholesterol biosynthetic process		-2.7	12	5.5	28162	73	97	3	3.1	1.8	2194|5901|6647	FASN|RAN|SOD1	-1.7
MyList	KEGG Pathway	24	hsa04924	Renin secretion		-2.7	12	5.5	28162	73	97	3	3.1	1.8	801|805|808	CALM1|CALM2|CALM3	-1.7
MyList	GO Biological Processes	19	GO:0033143	regulation of intracellular steroid hormone receptor signaling pathway		-2.7	12	5.5	28162	73	97	3	3.1	1.8	811|5245|11331	CALR|PHB|PHB2	-1.7
MyList	GO Biological Processes	19	GO:0001894	tissue homeostasis		-2.7	5.6	4.4	28162	260	97	5	5.2	2.2	60|71|3315|5052|6647	ACTB|ACTG1|HSPB1|PRDX1|SOD1	-1.7
MyList	GO Biological Processes	19	GO:0009132	nucleoside diphosphate metabolic process		-2.7	7.4	4.7	28162	156	97	4	4.1	2	2023|2821|3939|7167	ENO1|GPI|LDHA|TPI1	-1.7
MyList	KEGG Pathway	24	ko04918	Thyroid hormone synthesis		-2.7	12	5.5	28162	74	97	3	3.1	1.8	821|3309|7184	CANX|HSPA5|HSP90B1	-1.7
MyList	GO Biological Processes	19	GO:0045739	positive regulation of DNA repair		-2.7	12	5.5	28162	74	97	3	3.1	1.8	1660|3014|10155	DHX9|H2AX|TRIM28	-1.7
MyList	GO Biological Processes	19	GO:0030168	platelet activation		-2.7	7.4	4.7	28162	158	97	4	4.1	2	60|71|3315|7534	ACTB|ACTG1|HSPB1|YWHAZ	-1.6
MyList	GO Biological Processes	19	GO:0072332	intrinsic apoptotic signaling pathway by p53 class mediator		-2.7	12	5.4	28162	75	97	3	3.1	1.8	3190|4282|6201	HNRNPK|MIF|RPS7	-1.6
MyList	GO Biological Processes	19	GO:0006353	DNA-templated transcription, termination		-2.7	12	5.4	28162	75	97	3	3.1	1.8	1660|6634|6635	DHX9|SNRPD3|SNRPE	-1.6
MyList	GO Biological Processes	19	GO:0006635	fatty acid beta-oxidation		-2.7	12	5.4	28162	75	97	3	3.1	1.8	38|3028|3030	ACAT1|HSD17B10|HADHA	-1.6
MyList	GO Biological Processes	19	GO:0046902	regulation of mitochondrial membrane permeability		-2.7	12	5.4	28162	75	97	3	3.1	1.8	292|7417|7534	SLC25A5|VDAC2|YWHAZ	-1.6
MyList	GO Biological Processes	19	GO:0055117	regulation of cardiac muscle contraction		-2.7	12	5.4	28162	75	97	3	3.1	1.8	801|805|808	CALM1|CALM2|CALM3	-1.6
MyList	GO Biological Processes	19	GO:0034614	cellular response to reactive oxygen species		-2.6	7.3	4.7	28162	159	97	4	4.1	2	3184|5052|6647|7001	HNRNPD|PRDX1|SOD1|PRDX2	-1.6
MyList	GO Biological Processes	19	GO:0045936	negative regulation of phosphate metabolic process		-2.6	3.9	3.9	28162	526	97	7	7.2	2.6	801|805|808|3315|5518|7345|9555	CALM1|CALM2|CALM3|HSPB1|PPP2R1A|UCHL1|MACROH2A1	-1.6
MyList	Reactome Gene Sets	6	R-HSA-9711123	Cellular response to chemical stress		-2.6	7.3	4.7	28162	160	97	4	4.1	2	5052|6647|7001|9588	PRDX1|SOD1|PRDX2|PRDX6	-1.6
MyList	KEGG Pathway	24	ko05100	Bacterial invasion of epithelial cells		-2.6	11	5.4	28162	76	97	3	3.1	1.8	60|71|1213	ACTB|ACTG1|CLTC	-1.6
MyList	GO Biological Processes	19	GO:0043536	positive regulation of blood vessel endothelial cell migration		-2.6	11	5.4	28162	76	97	3	3.1	1.8	498|506|3315	ATP5F1A|ATP5F1B|HSPB1	-1.6
MyList	KEGG Pathway	24	ko05133	Pertussis		-2.6	11	5.4	28162	76	97	3	3.1	1.8	801|805|808	CALM1|CALM2|CALM3	-1.6
MyList	WikiPathways	27	WP2037	Prolactin Signaling Pathway		-2.6	11	5.4	28162	76	97	3	3.1	1.8	5479|6194|7534	PPIB|RPS6|YWHAZ	-1.6
MyList	GO Biological Processes	19	GO:0051279	regulation of release of sequestered calcium ion into cytosol		-2.6	11	5.4	28162	76	97	3	3.1	1.8	801|805|808	CALM1|CALM2|CALM3	-1.6
MyList	GO Biological Processes	19	GO:1902930	regulation of alcohol biosynthetic process		-2.6	11	5.4	28162	76	97	3	3.1	1.8	2194|5901|6647	FASN|RAN|SOD1	-1.6
MyList	GO Biological Processes	19	GO:0010563	negative regulation of phosphorus metabolic process		-2.6	3.9	3.9	28162	527	97	7	7.2	2.6	801|805|808|3315|5518|7345|9555	CALM1|CALM2|CALM3|HSPB1|PPP2R1A|UCHL1|MACROH2A1	-1.6
MyList	GO Biological Processes	19	GO:0022898	regulation of transmembrane transporter activity		-2.6	5.4	4.3	28162	268	97	5	5.2	2.2	60|801|805|808|11331	ACTB|CALM1|CALM2|CALM3|PHB2	-1.6
MyList	GO Biological Processes	19	GO:0032481	positive regulation of type I interferon production		-2.6	11	5.3	28162	77	97	3	3.1	1.8	1654|1660|3329	DDX3X|DHX9|HSPD1	-1.6
MyList	GO Biological Processes	19	GO:0006342	chromatin silencing		-2.6	11	5.3	28162	77	97	3	3.1	1.8	3014|9555|55506	H2AX|MACROH2A1|MACROH2A2	-1.6
MyList	KEGG Pathway	24	ko03018	RNA degradation		-2.6	11	5.3	28162	77	97	3	3.1	1.8	2023|3313|3329	ENO1|HSPA9|HSPD1	-1.6
MyList	GO Biological Processes	19	GO:1903363	negative regulation of cellular protein catabolic process		-2.6	11	5.3	28162	77	97	3	3.1	1.8	302|6201|9349	ANXA2|RPS7|RPL23	-1.6
MyList	KEGG Pathway	24	hsa03018	RNA degradation		-2.6	11	5.3	28162	77	97	3	3.1	1.8	2023|3313|3329	ENO1|HSPA9|HSPD1	-1.6
MyList	WikiPathways	27	WP706	Sudden Infant Death Syndrome (SIDS) Susceptibility Pathways		-2.6	7.2	4.6	28162	162	97	4	4.1	2	3030|3329|7184|7534	HADHA|HSPD1|HSP90B1|YWHAZ	-1.6
MyList	GO Biological Processes	19	GO:0034250	positive regulation of cellular amide metabolic process		-2.6	7.1	4.6	28162	163	97	4	4.1	2	1654|1660|1938|3184	DDX3X|DHX9|EEF2|HNRNPD	-1.6
MyList	GO Biological Processes	19	GO:2001252	positive regulation of chromosome organization		-2.6	7.1	4.6	28162	164	97	4	4.1	2	3184|6421|9555|10155	HNRNPD|SFPQ|MACROH2A1|TRIM28	-1.6
MyList	Reactome Gene Sets	6	R-HSA-3214858	RMTs methylate histone arginines		-2.6	11	5.2	28162	79	97	3	3.1	1.8	3014|8350|8359	H2AX|H3C1|H4C1	-1.6
MyList	KEGG Pathway	24	hsa04918	Thyroid hormone synthesis		-2.6	11	5.2	28162	79	97	3	3.1	1.8	821|3309|7184	CANX|HSPA5|HSP90B1	-1.6
MyList	CORUM	33	CORUM:1181	C complex spliceosome		-2.6	11	5.2	28162	79	97	3	3.1	1.8	3190|6634|6635	HNRNPK|SNRPD3|SNRPE	-1.6
MyList	GO Biological Processes	19	GO:0016126	sterol biosynthetic process		-2.6	11	5.2	28162	79	97	3	3.1	1.8	2194|5901|6647	FASN|RAN|SOD1	-1.6
MyList	GO Biological Processes	19	GO:0042060	wound healing		-2.6	3.8	3.8	28162	538	97	7	7.2	2.6	60|71|308|3315|7001|7534|8350	ACTB|ACTG1|ANXA5|HSPB1|PRDX2|YWHAZ|H3C1	-1.6
MyList	GO Biological Processes	19	GO:0034470	ncRNA processing		-2.6	4.4	4	28162	400	97	6	6.2	2.4	3028|6194|6201|6209|6217|6230	HSD17B10|RPS6|RPS7|RPS15|RPS16|RPS25	-1.6
MyList	GO Biological Processes	19	GO:0034504	protein localization to nucleus		-2.6	5.3	4.2	28162	275	97	5	5.2	2.2	811|5901|9349|10155|11331	CALR|RAN|RPL23|TRIM28|PHB2	-1.6
MyList	GO Biological Processes	19	GO:0030433	ubiquitin-dependent ERAD pathway		-2.6	11	5.2	28162	80	97	3	3.1	1.8	3309|7184|7415	HSPA5|HSP90B1|VCP	-1.6
MyList	GO Biological Processes	19	GO:0044839	cell cycle G2/M phase transition		-2.6	5.3	4.2	28162	276	97	5	5.2	2.2	801|808|5518|7846|9555	CALM1|CALM3|PPP2R1A|TUBA1A|MACROH2A1	-1.6
MyList	GO Biological Processes	19	GO:0001503	ossification		-2.6	4.3	4	28162	402	97	6	6.2	2.4	506|1213|1660|2194|5245|6209	ATP5F1B|CLTC|DHX9|FASN|PHB|RPS15	-1.6
MyList	KEGG Pathway	24	hsa05133	Pertussis		-2.6	11	5.2	28162	81	97	3	3.1	1.8	801|805|808	CALM1|CALM2|CALM3	-1.6
MyList	GO Biological Processes	19	GO:0043542	endothelial cell migration		-2.5	5.2	4.1	28162	280	97	5	5.2	2.2	498|506|811|2821|3315	ATP5F1A|ATP5F1B|CALR|GPI|HSPB1	-1.5
MyList	GO Biological Processes	19	GO:0060047	heart contraction		-2.5	5.2	4.1	28162	280	97	5	5.2	2.2	70|801|805|808|6647	ACTC1|CALM1|CALM2|CALM3|SOD1	-1.5
MyList	KEGG Pathway	24	ko04925	Aldosterone synthesis and secretion		-2.5	11	5.1	28162	82	97	3	3.1	1.8	801|805|808	CALM1|CALM2|CALM3	-1.5
MyList	GO Biological Processes	19	GO:0072593	reactive oxygen species metabolic process		-2.5	5.2	4.1	28162	281	97	5	5.2	2.2	5052|6647|7001|7416|9588	PRDX1|SOD1|PRDX2|VDAC1|PRDX6	-1.5
MyList	GO Biological Processes	19	GO:0001558	regulation of cell growth		-2.5	4.3	3.9	28162	409	97	6	6.2	2.4	1654|1808|2023|2664|5245|5518	DDX3X|DPYSL2|ENO1|GDI1|PHB|PPP2R1A	-1.5
MyList	GO Biological Processes	19	GO:0030335	positive regulation of cell migration		-2.5	3.7	3.8	28162	550	97	7	7.2	2.6	71|498|506|811|2821|3309|3315	ACTG1|ATP5F1A|ATP5F1B|CALR|GPI|HSPA5|HSPB1	-1.5
MyList	KEGG Pathway	24	ko05410	Hypertrophic cardiomyopathy (HCM)		-2.5	10	5.1	28162	83	97	3	3.1	1.8	60|70|71	ACTB|ACTC1|ACTG1	-1.5
MyList	GO Biological Processes	19	GO:1901019	regulation of calcium ion transmembrane transporter activity		-2.5	10	5.1	28162	83	97	3	3.1	1.8	801|805|808	CALM1|CALM2|CALM3	-1.5
MyList	KEGG Pathway	24	hsa05410	Hypertrophic cardiomyopathy (HCM)		-2.5	10	5.1	28162	83	97	3	3.1	1.8	60|70|71	ACTB|ACTC1|ACTG1	-1.5
MyList	GO Biological Processes	19	GO:0032410	negative regulation of transporter activity		-2.5	10	5.1	28162	83	97	3	3.1	1.8	801|805|808	CALM1|CALM2|CALM3	-1.5
MyList	Reactome Gene Sets	6	R-HSA-1168372	Downstream signaling events of B Cell Receptor (BCR)		-2.5	10	5.1	28162	83	97	3	3.1	1.8	801|805|808	CALM1|CALM2|CALM3	-1.5
MyList	GO Biological Processes	19	GO:0032409	regulation of transporter activity		-2.5	5.1	4.1	28162	283	97	5	5.2	2.2	60|801|805|808|11331	ACTB|CALM1|CALM2|CALM3|PHB2	-1.5
MyList	GO Biological Processes	19	GO:0060401	cytosolic calcium ion transport		-2.5	6.7	4.4	28162	173	97	4	4.1	2	801|805|808|7416	CALM1|CALM2|CALM3|VDAC1	-1.5
MyList	GO Biological Processes	19	GO:1903313	positive regulation of mRNA metabolic process		-2.5	10	5.1	28162	84	97	3	3.1	1.8	3184|4691|9588	HNRNPD|NCL|PRDX6	-1.5
MyList	GO Biological Processes	19	GO:1900407	regulation of cellular response to oxidative stress		-2.5	10	5.1	28162	84	97	3	3.1	1.8	3315|6421|6647	HSPB1|SFPQ|SOD1	-1.5
MyList	GO Biological Processes	19	GO:1901615	organic hydroxy compound metabolic process		-2.5	3.7	3.7	28162	555	97	7	7.2	2.6	801|2194|3028|3939|5901|6647|7167	CALM1|FASN|HSD17B10|LDHA|RAN|SOD1|TPI1	-1.5
MyList	KEGG Pathway	24	hsa04390	Hippo signaling pathway		-2.5	6.7	4.4	28162	174	97	4	4.1	2	60|71|5518|7534	ACTB|ACTG1|PPP2R1A|YWHAZ	-1.5
MyList	GO Biological Processes	19	GO:0048732	gland development		-2.5	4.2	3.9	28162	414	97	6	6.2	2.4	2194|3184|5660|6647|7001|11331	FASN|HNRNPD|PSAP|SOD1|PRDX2|PHB2	-1.5
MyList	KEGG Pathway	24	hsa05100	Bacterial invasion of epithelial cells		-2.5	10	5	28162	85	97	3	3.1	1.8	60|71|1213	ACTB|ACTG1|CLTC	-1.5
MyList	GO Biological Processes	19	GO:0043408	regulation of MAPK cascade		-2.5	3.3	3.6	28162	712	97	8	8.2	2.8	4282|5245|5518|6647|7001|7345|7534|11331	MIF|PHB|PPP2R1A|SOD1|PRDX2|UCHL1|YWHAZ|PHB2	-1.5
MyList	GO Biological Processes	19	GO:0034109	homotypic cell-cell adhesion		-2.5	10	5	28162	86	97	3	3.1	1.8	60|71|3315	ACTB|ACTG1|HSPB1	-1.5
MyList	KEGG Pathway	24	hsa05161	Hepatitis B		-2.5	6.6	4.4	28162	177	97	4	4.1	2	1654|2194|7419|7534	DDX3X|FASN|VDAC3|YWHAZ	-1.5
MyList	GO Biological Processes	19	GO:1901796	regulation of signal transduction by p53 class mediator		-2.5	6.6	4.4	28162	177	97	4	4.1	2	3190|4282|6201|9349	HNRNPK|MIF|RPS7|RPL23	-1.5
MyList	GO Biological Processes	19	GO:0002478	antigen processing and presentation of exogenous peptide antigen		-2.5	6.6	4.4	28162	177	97	4	4.1	2	811|821|1213|2923	CALR|CANX|CLTC|PDIA3	-1.5
MyList	GO Biological Processes	19	GO:0003015	heart process		-2.5	5	4	28162	290	97	5	5.2	2.2	70|801|805|808|6647	ACTC1|CALM1|CALM2|CALM3|SOD1	-1.5
MyList	GO Biological Processes	19	GO:0030099	myeloid cell differentiation		-2.5	4.1	3.8	28162	421	97	6	6.2	2.4	302|2194|3313|6194|8350|8359	ANXA2|FASN|HSPA9|RPS6|H3C1|H4C1	-1.5
MyList	GO Biological Processes	19	GO:0032760	positive regulation of tumor necrosis factor production		-2.5	10	4.9	28162	87	97	3	3.1	1.8	1660|3315|4282	DHX9|HSPB1|MIF	-1.5
MyList	GO Biological Processes	19	GO:0006094	gluconeogenesis		-2.5	9.9	4.9	28162	88	97	3	3.1	1.8	2023|2821|7167	ENO1|GPI|TPI1	-1.5
MyList	Reactome Gene Sets	6	R-HSA-450531	Regulation of mRNA stability by proteins that bind AU-rich elements		-2.5	9.9	4.9	28162	88	97	3	3.1	1.8	3184|3315|7534	HNRNPD|HSPB1|YWHAZ	-1.5
MyList	GO Biological Processes	19	GO:1903312	negative regulation of mRNA metabolic process		-2.5	9.9	4.9	28162	88	97	3	3.1	1.8	1660|3184|3190	DHX9|HNRNPD|HNRNPK	-1.5
MyList	GO Biological Processes	19	GO:0010632	regulation of epithelial cell migration		-2.5	4.9	4	28162	294	97	5	5.2	2.2	498|506|811|2821|3315	ATP5F1A|ATP5F1B|CALR|GPI|HSPB1	-1.5
MyList	KEGG Pathway	24	hsa05164	Influenza A		-2.4	6.4	4.3	28162	182	97	4	4.1	2	60|71|2194|7416	ACTB|ACTG1|FASN|VDAC1	-1.4
MyList	GO Biological Processes	19	GO:2000147	positive regulation of cell motility		-2.4	3.5	3.6	28162	574	97	7	7.2	2.6	71|498|506|811|2821|3309|3315	ACTG1|ATP5F1A|ATP5F1B|CALR|GPI|HSPA5|HSPB1	-1.4
MyList	GO Biological Processes	19	GO:0006611	protein export from nucleus		-2.4	6.3	4.3	28162	183	97	4	4.1	2	811|3313|5901|6209	CALR|HSPA9|RAN|RPS15	-1.4
MyList	GO Biological Processes	19	GO:0055080	cation homeostasis		-2.4	3.2	3.5	28162	730	97	8	8.2	2.8	506|801|805|808|811|6647|7184|30968	ATP5F1B|CALM1|CALM2|CALM3|CALR|SOD1|HSP90B1|STOML2	-1.4
MyList	KEGG Pathway	24	ko05414	Dilated cardiomyopathy		-2.4	9.7	4.8	28162	90	97	3	3.1	1.8	60|70|71	ACTB|ACTC1|ACTG1	-1.4
MyList	GO Biological Processes	19	GO:0036473	cell death in response to oxidative stress		-2.4	9.7	4.8	28162	90	97	3	3.1	1.8	3315|6421|6647	HSPB1|SFPQ|SOD1	-1.4
MyList	KEGG Pathway	24	ko04970	Salivary secretion		-2.4	9.7	4.8	28162	90	97	3	3.1	1.8	801|805|808	CALM1|CALM2|CALM3	-1.4
MyList	GO Biological Processes	19	GO:1903557	positive regulation of tumor necrosis factor superfamily cytokine production		-2.4	9.7	4.8	28162	90	97	3	3.1	1.8	1660|3315|4282	DHX9|HSPB1|MIF	-1.4
MyList	KEGG Pathway	24	hsa05414	Dilated cardiomyopathy		-2.4	9.7	4.8	28162	90	97	3	3.1	1.8	60|70|71	ACTB|ACTC1|ACTG1	-1.4
MyList	GO Biological Processes	19	GO:0032465	regulation of cytokinesis		-2.4	9.7	4.8	28162	90	97	3	3.1	1.8	801|805|808	CALM1|CALM2|CALM3	-1.4
MyList	GO Biological Processes	19	GO:0090559	regulation of membrane permeability		-2.4	9.7	4.8	28162	90	97	3	3.1	1.8	292|7417|7534	SLC25A5|VDAC2|YWHAZ	-1.4
MyList	GO Biological Processes	19	GO:0006875	cellular metal ion homeostasis		-2.4	3.5	3.6	28162	576	97	7	7.2	2.6	801|805|808|811|6647|7184|30968	CALM1|CALM2|CALM3|CALR|SOD1|HSP90B1|STOML2	-1.4
MyList	WikiPathways	27	WP138	Androgen receptor signaling pathway		-2.4	9.6	4.8	28162	91	97	3	3.1	1.8	811|5052|5901	CALR|PRDX1|RAN	-1.4
MyList	GO Biological Processes	19	GO:0006942	regulation of striated muscle contraction		-2.4	9.6	4.8	28162	91	97	3	3.1	1.8	801|805|808	CALM1|CALM2|CALM3	-1.4
MyList	GO Biological Processes	19	GO:0019319	hexose biosynthetic process		-2.4	9.6	4.8	28162	91	97	3	3.1	1.8	2023|2821|7167	ENO1|GPI|TPI1	-1.4
MyList	GO Biological Processes	19	GO:0034502	protein localization to chromosome		-2.4	9.6	4.8	28162	91	97	3	3.1	1.8	7415|9555|55506	VCP|MACROH2A1|MACROH2A2	-1.4
MyList	GO Biological Processes	19	GO:0019884	antigen processing and presentation of exogenous antigen		-2.4	6.3	4.2	28162	185	97	4	4.1	2	811|821|1213|2923	CALR|CANX|CLTC|PDIA3	-1.4
MyList	GO Biological Processes	19	GO:0030308	negative regulation of cell growth		-2.4	6.3	4.2	28162	185	97	4	4.1	2	1654|2023|5245|5518	DDX3X|ENO1|PHB|PPP2R1A	-1.4
MyList	Reactome Gene Sets	6	R-HSA-948021	Transport to the Golgi and subsequent modification		-2.4	6.3	4.2	28162	185	97	4	4.1	2	7846|10376|84617|347733	TUBA1A|TUBA1B|TUBB6|TUBB2B	-1.4
MyList	GO Biological Processes	19	GO:0044282	small molecule catabolic process		-2.4	4	3.7	28162	434	97	6	6.2	2.4	38|2023|2821|3028|3030|7167	ACAT1|ENO1|GPI|HSD17B10|HADHA|TPI1	-1.4
MyList	KEGG Pathway	24	ko04912	GnRH signaling pathway		-2.4	9.5	4.8	28162	92	97	3	3.1	1.8	801|805|808	CALM1|CALM2|CALM3	-1.4
MyList	Reactome Gene Sets	6	R-HSA-2682334	EPH-Ephrin signaling		-2.4	9.5	4.8	28162	92	97	3	3.1	1.8	60|71|1213	ACTB|ACTG1|CLTC	-1.4
MyList	KEGG Pathway	24	hsa04912	GnRH signaling pathway		-2.4	9.5	4.8	28162	92	97	3	3.1	1.8	801|805|808	CALM1|CALM2|CALM3	-1.4
MyList	GO Biological Processes	19	GO:0050810	regulation of steroid biosynthetic process		-2.4	9.5	4.8	28162	92	97	3	3.1	1.8	2194|5901|6647	FASN|RAN|SOD1	-1.4
MyList	WikiPathways	27	WP15	Selenium Micronutrient Network		-2.4	9.5	4.8	28162	92	97	3	3.1	1.8	5052|6647|7001	PRDX1|SOD1|PRDX2	-1.4
MyList	GO Biological Processes	19	GO:0090068	positive regulation of cell cycle process		-2.4	4.8	3.9	28162	303	97	5	5.2	2.2	1654|6421|9349|9555|11331	DDX3X|SFPQ|RPL23|MACROH2A1|PHB2	-1.4
MyList	GO Biological Processes	19	GO:0001819	positive regulation of cytokine production		-2.4	4	3.7	28162	437	97	6	6.2	2.4	1654|1660|3315|3329|4282|6647	DDX3X|DHX9|HSPB1|HSPD1|MIF|SOD1	-1.4
MyList	GO Biological Processes	19	GO:0007568	aging		-2.4	4.8	3.9	28162	304	97	5	5.2	2.2	811|1938|3014|4282|6647	CALR|EEF2|H2AX|MIF|SOD1	-1.4
MyList	GO Biological Processes	19	GO:0010638	positive regulation of organelle organization		-2.4	3.5	3.6	28162	584	97	7	7.2	2.6	302|3184|6421|7416|7534|9555|10155	ANXA2|HNRNPD|SFPQ|VDAC1|YWHAZ|MACROH2A1|TRIM28	-1.4
MyList	GO Biological Processes	19	GO:0043488	regulation of mRNA stability		-2.4	6.2	4.2	28162	188	97	4	4.1	2	1660|3184|3315|7534	DHX9|HNRNPD|HSPB1|YWHAZ	-1.4
MyList	GO Biological Processes	19	GO:0038061	NIK/NF-kappaB signaling		-2.4	6.2	4.2	28162	188	97	4	4.1	2	811|1654|5245|11331	CALR|DDX3X|PHB|PHB2	-1.4
MyList	GO Biological Processes	19	GO:0040017	positive regulation of locomotion		-2.4	3.5	3.5	28162	587	97	7	7.2	2.6	71|498|506|811|2821|3309|3315	ACTG1|ATP5F1A|ATP5F1B|CALR|GPI|HSPA5|HSPB1	-1.4
MyList	GO Biological Processes	19	GO:0051591	response to cAMP		-2.4	9.3	4.7	28162	94	97	3	3.1	1.8	3309|3939|7425	HSPA5|LDHA|VGF	-1.4
MyList	GO Biological Processes	19	GO:0021549	cerebellum development		-2.4	9.3	4.7	28162	94	97	3	3.1	1.8	1152|3184|3309	CKB|HNRNPD|HSPA5	-1.4
MyList	KEGG Pathway	24	hsa04970	Salivary secretion		-2.4	9.3	4.7	28162	94	97	3	3.1	1.8	801|805|808	CALM1|CALM2|CALM3	-1.4
MyList	Reactome Gene Sets	6	R-HSA-196854	Metabolism of vitamins and cofactors		-2.4	6.1	4.2	28162	190	97	4	4.1	2	801|805|808|2194	CALM1|CALM2|CALM3|FASN	-1.4
MyList	GO Biological Processes	19	GO:0006874	cellular calcium ion homeostasis		-2.4	3.9	3.7	28162	443	97	6	6.2	2.4	801|805|808|811|7184|30968	CALM1|CALM2|CALM3|CALR|HSP90B1|STOML2	-1.4
MyList	GO Biological Processes	19	GO:0006694	steroid biosynthetic process		-2.4	6.1	4.1	28162	191	97	4	4.1	2	2194|3028|5901|6647	FASN|HSD17B10|RAN|SOD1	-1.4
MyList	GO Biological Processes	19	GO:0010522	regulation of calcium ion transport into cytosol		-2.4	9.2	4.7	28162	95	97	3	3.1	1.8	801|805|808	CALM1|CALM2|CALM3	-1.4
MyList	GO Biological Processes	19	GO:1901654	response to ketone		-2.3	6	4.1	28162	193	97	4	4.1	2	801|808|811|3184	CALM1|CALM3|CALR|HNRNPD	-1.4
MyList	GO Biological Processes	19	GO:0044772	mitotic cell cycle phase transition		-2.3	3.4	3.5	28162	595	97	7	7.2	2.6	801|808|1654|5518|6194|7846|11331	CALM1|CALM3|DDX3X|PPP2R1A|RPS6|TUBA1A|PHB2	-1.4
MyList	GO Biological Processes	19	GO:0043405	regulation of MAP kinase activity		-2.3	4.7	3.8	28162	312	97	5	5.2	2.2	5518|6647|7001|7345|11331	PPP2R1A|SOD1|PRDX2|UCHL1|PHB2	-1.4
MyList	GO Biological Processes	19	GO:1905475	regulation of protein localization to membrane		-2.3	6	4.1	28162	194	97	4	4.1	2	60|1213|2664|7534	ACTB|CLTC|GDI1|YWHAZ	-1.4
MyList	GO Biological Processes	19	GO:0048002	antigen processing and presentation of peptide antigen		-2.3	6	4.1	28162	194	97	4	4.1	2	811|821|1213|2923	CALR|CANX|CLTC|PDIA3	-1.4
MyList	KEGG Pathway	24	hsa04070	Phosphatidylinositol signaling system		-2.3	9	4.6	28162	97	97	3	3.1	1.8	801|805|808	CALM1|CALM2|CALM3	-1.4
MyList	KEGG Pathway	24	ko04070	Phosphatidylinositol signaling system		-2.3	9	4.6	28162	97	97	3	3.1	1.8	801|805|808	CALM1|CALM2|CALM3	-1.4
MyList	GO Biological Processes	19	GO:0002027	regulation of heart rate		-2.3	9	4.6	28162	97	97	3	3.1	1.8	801|805|808	CALM1|CALM2|CALM3	-1.4
MyList	GO Biological Processes	19	GO:0046364	monosaccharide biosynthetic process		-2.3	9	4.6	28162	97	97	3	3.1	1.8	2023|2821|7167	ENO1|GPI|TPI1	-1.4
MyList	GO Biological Processes	19	GO:0051301	cell division		-2.3	3.4	3.5	28162	600	97	7	7.2	2.6	801|805|808|1213|5901|7846|10376	CALM1|CALM2|CALM3|CLTC|RAN|TUBA1A|TUBA1B	-1.3
MyList	GO Biological Processes	19	GO:0050778	positive regulation of immune response		-2.3	3.1	3.4	28162	761	97	8	8.2	2.8	60|71|1660|3329|5245|6421|11331|30968	ACTB|ACTG1|DHX9|HSPD1|PHB|SFPQ|PHB2|STOML2	-1.3
MyList	GO Biological Processes	19	GO:0002474	antigen processing and presentation of peptide antigen via MHC class I		-2.3	8.8	4.6	28162	99	97	3	3.1	1.8	811|821|2923	CALR|CANX|PDIA3	-1.3
MyList	Reactome Gene Sets	6	R-HSA-418594	G alpha (i) signalling events		-2.3	4.6	3.8	28162	318	97	5	5.2	2.2	801|805|808|5518|5660	CALM1|CALM2|CALM3|PPP2R1A|PSAP	-1.3
MyList	GO Biological Processes	19	GO:0050658	RNA transport		-2.3	5.9	4	28162	198	97	4	4.1	2	1660|5901|6209|6421	DHX9|RAN|RPS15|SFPQ	-1.3
MyList	GO Biological Processes	19	GO:0043487	regulation of RNA stability		-2.3	5.9	4	28162	198	97	4	4.1	2	1660|3184|3315|7534	DHX9|HNRNPD|HSPB1|YWHAZ	-1.3
MyList	GO Biological Processes	19	GO:0050657	nucleic acid transport		-2.3	5.9	4	28162	198	97	4	4.1	2	1660|5901|6209|6421	DHX9|RAN|RPS15|SFPQ	-1.3
MyList	GO Biological Processes	19	GO:0051054	positive regulation of DNA metabolic process		-2.3	5.9	4	28162	198	97	4	4.1	2	1660|3014|3184|10155	DHX9|H2AX|HNRNPD|TRIM28	-1.3
MyList	GO Biological Processes	19	GO:0055074	calcium ion homeostasis		-2.3	3.8	3.6	28162	455	97	6	6.2	2.4	801|805|808|811|7184|30968	CALM1|CALM2|CALM3|CALR|HSP90B1|STOML2	-1.3
MyList	GO Biological Processes	19	GO:0002377	immunoglobulin production		-2.3	5.8	4	28162	199	97	4	4.1	2	2821|3329|5245|11331	GPI|HSPD1|PHB|PHB2	-1.3
MyList	GO Biological Processes	19	GO:0048024	regulation of mRNA splicing, via spliceosome		-2.3	8.7	4.5	28162	100	97	3	3.1	1.8	3190|4691|9588	HNRNPK|NCL|PRDX6	-1.3
MyList	KEGG Pathway	24	hsa04713	circadian entrainment		-2.3	8.7	4.5	28162	100	97	3	3.1	1.8	801|805|808	CALM1|CALM2|CALM3	-1.3
MyList	GO Biological Processes	19	GO:0043271	negative regulation of ion transport		-2.3	4.5	3.7	28162	320	97	5	5.2	2.2	801|805|808|2664|7416	CALM1|CALM2|CALM3|GDI1|VDAC1	-1.3
MyList	KEGG Pathway	24	ko04916	Melanogenesis		-2.3	8.6	4.5	28162	101	97	3	3.1	1.8	801|805|808	CALM1|CALM2|CALM3	-1.3
MyList	GO Biological Processes	19	GO:0022037	metencephalon development		-2.3	8.6	4.5	28162	101	97	3	3.1	1.8	1152|3184|3309	CKB|HNRNPD|HSPA5	-1.3
MyList	KEGG Pathway	24	hsa04916	Melanogenesis		-2.3	8.6	4.5	28162	101	97	3	3.1	1.8	801|805|808	CALM1|CALM2|CALM3	-1.3
MyList	Reactome Gene Sets	6	R-HSA-5607764	CLEC7A (Dectin-1) signaling		-2.3	8.6	4.5	28162	101	97	3	3.1	1.8	801|805|808	CALM1|CALM2|CALM3	-1.3
MyList	GO Biological Processes	19	GO:0000226	microtubule cytoskeleton organization		-2.3	3.3	3.4	28162	610	97	7	7.2	2.6	1213|5901|7415|7846|10376|84617|347733	CLTC|RAN|VCP|TUBA1A|TUBA1B|TUBB6|TUBB2B	-1.3
MyList	GO Biological Processes	19	GO:0051236	establishment of RNA localization		-2.3	5.8	4	28162	201	97	4	4.1	2	1660|5901|6209|6421	DHX9|RAN|RPS15|SFPQ	-1.3
MyList	Reactome Gene Sets	6	R-HSA-6811442	Intra-Golgi and retrograde Golgi-to-ER traffic		-2.3	5.7	4	28162	202	97	4	4.1	2	7846|10376|84617|347733	TUBA1A|TUBA1B|TUBB6|TUBB2B	-1.3
MyList	GO Biological Processes	19	GO:0000819	sister chromatid segregation		-2.3	5.7	4	28162	202	97	4	4.1	2	5901|6421|9555|11331	RAN|SFPQ|MACROH2A1|PHB2	-1.3
MyList	GO Biological Processes	19	GO:0097006	regulation of plasma lipoprotein particle levels		-2.3	8.5	4.5	28162	102	97	3	3.1	1.8	302|1213|3190	ANXA2|CLTC|HNRNPK	-1.3
MyList	KEGG Pathway	24	hsa04925	aldosterone synthesis and secretion		-2.3	8.5	4.5	28162	102	97	3	3.1	1.8	801|805|808	CALM1|CALM2|CALM3	-1.3
MyList	GO Biological Processes	19	GO:0036503	ERAD pathway		-2.3	8.5	4.5	28162	102	97	3	3.1	1.8	3309|7184|7415	HSPA5|HSP90B1|VCP	-1.3
MyList	GO Biological Processes	19	GO:0006470	protein dephosphorylation		-2.3	4.5	3.7	28162	326	97	5	5.2	2.2	801|805|808|5518|7184	CALM1|CALM2|CALM3|PPP2R1A|HSP90B1	-1.3
MyList	GO Biological Processes	19	GO:0046822	regulation of nucleocytoplasmic transport		-2.3	8.5	4.5	28162	103	97	3	3.1	1.8	1660|5901|10155	DHX9|RAN|TRIM28	-1.3
MyList	GO Biological Processes	19	GO:0032414	positive regulation of ion transmembrane transporter activity		-2.3	8.5	4.5	28162	103	97	3	3.1	1.8	801|805|808	CALM1|CALM2|CALM3	-1.3
MyList	GO Biological Processes	19	GO:0035637	multicellular organismal signaling		-2.3	5.7	4	28162	204	97	4	4.1	2	801|805|808|6647	CALM1|CALM2|CALM3|SOD1	-1.3
MyList	GO Biological Processes	19	GO:0031396	regulation of protein ubiquitination		-2.3	5.7	3.9	28162	205	97	4	4.1	2	1654|3309|6201|9349	DDX3X|HSPA5|RPS7|RPL23	-1.3
MyList	KEGG Pathway	24	hsa04750	inflammatory mediator regulation of trp channels		-2.3	8.4	4.4	28162	104	97	3	3.1	1.8	801|805|808	CALM1|CALM2|CALM3	-1.3
MyList	GO Biological Processes	19	GO:0005975	carbohydrate metabolic process		-2.2	3.3	3.4	28162	620	97	7	7.2	2.6	801|1213|2023|2821|3939|3945|7167	CALM1|CLTC|ENO1|GPI|LDHA|LDHB|TPI1	-1.3
MyList	GO Biological Processes	19	GO:0008202	steroid metabolic process		-2.2	4.4	3.7	28162	329	97	5	5.2	2.2	38|2194|3028|5901|6647	ACAT1|FASN|HSD17B10|RAN|SOD1	-1.3
MyList	GO Biological Processes	19	GO:0017148	negative regulation of translation		-2.2	5.6	3.9	28162	206	97	4	4.1	2	811|1654|3184|4691	CALR|DDX3X|HNRNPD|NCL	-1.3
MyList	GO Biological Processes	19	GO:0048545	response to steroid hormone		-2.2	4.4	3.7	28162	330	97	5	5.2	2.2	801|808|811|5245|11331	CALM1|CALM3|CALR|PHB|PHB2	-1.3
MyList	Reactome Gene Sets	6	R-HSA-2187338	Visual phototransduction		-2.2	8.3	4.4	28162	105	97	3	3.1	1.8	801|805|808	CALM1|CALM2|CALM3	-1.3
MyList	Canonical Pathways	11	M164	PID ERBB1 DOWNSTREAM PATHWAY		-2.2	8.3	4.4	28162	105	97	3	3.1	1.8	5518|6194|7534	PPP2R1A|RPS6|YWHAZ	-1.3
MyList	GO Biological Processes	19	GO:0019395	fatty acid oxidation		-2.2	8.3	4.4	28162	105	97	3	3.1	1.8	38|3028|3030	ACAT1|HSD17B10|HADHA	-1.3
MyList	GO Biological Processes	19	GO:0009062	fatty acid catabolic process		-2.2	8.2	4.4	28162	106	97	3	3.1	1.8	38|3028|3030	ACAT1|HSD17B10|HADHA	-1.3
MyList	GO Biological Processes	19	GO:0016049	cell growth		-2.2	3.7	3.5	28162	473	97	6	6.2	2.4	1654|1808|2023|2664|5245|5518	DDX3X|DPYSL2|ENO1|GDI1|PHB|PPP2R1A	-1.3
MyList	GO Biological Processes	19	GO:0030100	regulation of endocytosis		-2.2	5.6	3.9	28162	209	97	4	4.1	2	302|801|808|3190	ANXA2|CALM1|CALM3|HNRNPK	-1.3
MyList	GO Biological Processes	19	GO:0016051	carbohydrate biosynthetic process		-2.2	5.5	3.9	28162	210	97	4	4.1	2	1213|2023|2821|7167	CLTC|ENO1|GPI|TPI1	-1.3
MyList	GO Biological Processes	19	GO:0061013	regulation of mRNA catabolic process		-2.2	5.5	3.9	28162	210	97	4	4.1	2	1660|3184|3315|7534	DHX9|HNRNPD|HSPB1|YWHAZ	-1.3
MyList	GO Biological Processes	19	GO:2001022	positive regulation of response to DNA damage stimulus		-2.2	8.1	4.4	28162	107	97	3	3.1	1.8	1660|3014|10155	DHX9|H2AX|TRIM28	-1.3
MyList	GO Biological Processes	19	GO:1903008	organelle disassembly		-2.2	8.1	4.4	28162	107	97	3	3.1	1.8	7415|7416|11331	VCP|VDAC1|PHB2	-1.3
MyList	GO Biological Processes	19	GO:0006275	regulation of DNA replication		-2.2	8.1	4.4	28162	107	97	3	3.1	1.8	1660|5518|30968	DHX9|PPP2R1A|STOML2	-1.3
MyList	KEGG Pathway	24	hsa05142	Chagas disease (American trypanosomiasis)		-2.2	8.1	4.4	28162	107	97	3	3.1	1.8	811|2194|5518	CALR|FASN|PPP2R1A	-1.3
MyList	GO Biological Processes	19	GO:0071156	regulation of cell cycle arrest		-2.2	8.1	4.3	28162	108	97	3	3.1	1.8	811|4282|9349	CALR|MIF|RPL23	-1.2
MyList	WikiPathways	27	WP4321	Thermogenesis		-2.2	8.1	4.3	28162	108	97	3	3.1	1.8	60|71|6194	ACTB|ACTG1|RPS6	-1.2
MyList	Reactome Gene Sets	6	R-HSA-425393	Transport of inorganic cations/anions and amino acids/oligopeptides		-2.2	8.1	4.3	28162	108	97	3	3.1	1.8	801|805|808	CALM1|CALM2|CALM3	-1.2
MyList	Reactome Gene Sets	6	R-HSA-8957275	Post-translational protein phosphorylation		-2.2	8.1	4.3	28162	108	97	3	3.1	1.8	7184|7425|10130	HSP90B1|VGF|PDIA6	-1.2
MyList	GO Biological Processes	19	GO:1903793	positive regulation of anion transport		-2.2	3.6	3.4	28162	478	97	6	6.2	2.4	60|302|1660|5901|7534|10155	ACTB|ANXA2|DHX9|RAN|YWHAZ|TRIM28	-1.2
MyList	GO Biological Processes	19	GO:0008406	gonad development		-2.2	5.5	3.8	28162	212	97	4	4.1	2	3309|5245|6647|7425	HSPA5|PHB|SOD1|VGF	-1.2
MyList	GO Biological Processes	19	GO:0044257	cellular protein catabolic process		-2.2	2.9	3.2	28162	797	97	8	8.2	2.8	302|1213|3309|6201|7184|7345|7415|9349	ANXA2|CLTC|HSPA5|RPS7|HSP90B1|UCHL1|VCP|RPL23	-1.2
MyList	GO Biological Processes	19	GO:1902414	protein localization to cell junction		-2.2	8	4.3	28162	109	97	3	3.1	1.8	60|71|3315	ACTB|ACTG1|HSPB1	-1.2
MyList	Reactome Gene Sets	6	R-HSA-2672351	Stimuli-sensing channels		-2.2	8	4.3	28162	109	97	3	3.1	1.8	801|805|808	CALM1|CALM2|CALM3	-1.2
MyList	GO Biological Processes	19	GO:0098781	ncRNA transcription		-2.2	8	4.3	28162	109	97	3	3.1	1.8	4691|9555|55506	NCL|MACROH2A1|MACROH2A2	-1.2
MyList	GO Biological Processes	19	GO:0072503	cellular divalent inorganic cation homeostasis		-2.2	3.6	3.4	28162	481	97	6	6.2	2.4	801|805|808|811|7184|30968	CALM1|CALM2|CALM3|CALR|HSP90B1|STOML2	-1.2
MyList	GO Biological Processes	19	GO:1904062	regulation of cation transmembrane transport		-2.2	4.3	3.6	28162	340	97	5	5.2	2.2	801|805|808|7416|11331	CALM1|CALM2|CALM3|VDAC1|PHB2	-1.2
MyList	GO Biological Processes	19	GO:0051341	regulation of oxidoreductase activity		-2.2	7.9	4.3	28162	110	97	3	3.1	1.8	801|808|11331	CALM1|CALM3|PHB2	-1.2
MyList	GO Biological Processes	19	GO:0034440	lipid oxidation		-2.2	7.9	4.3	28162	110	97	3	3.1	1.8	38|3028|3030	ACAT1|HSD17B10|HADHA	-1.2
MyList	GO Biological Processes	19	GO:0048729	tissue morphogenesis		-2.2	3.2	3.3	28162	638	97	7	7.2	2.6	60|70|71|1213|6201|10155|11331	ACTB|ACTC1|ACTG1|CLTC|RPS7|TRIM28|PHB2	-1.2
MyList	GO Biological Processes	19	GO:0071241	cellular response to inorganic substance		-2.2	5.4	3.8	28162	216	97	4	4.1	2	811|3184|3309|6647	CALR|HNRNPD|HSPA5|SOD1	-1.2
MyList	GO Biological Processes	19	GO:0045137	development of primary sexual characteristics		-2.2	5.4	3.8	28162	217	97	4	4.1	2	3309|5245|6647|7425	HSPA5|PHB|SOD1|VGF	-1.2
MyList	Reactome Gene Sets	6	R-HSA-983705	Signaling by the B Cell Receptor (BCR)		-2.2	7.8	4.2	28162	112	97	3	3.1	1.8	801|805|808	CALM1|CALM2|CALM3	-1.2
MyList	GO Biological Processes	19	GO:1903828	negative regulation of cellular protein localization		-2.2	7.8	4.2	28162	112	97	3	3.1	1.8	1213|2664|9555	CLTC|GDI1|MACROH2A1	-1.2
MyList	GO Biological Processes	19	GO:0051209	release of sequestered calcium ion into cytosol		-2.2	7.8	4.2	28162	112	97	3	3.1	1.8	801|805|808	CALM1|CALM2|CALM3	-1.2
MyList	GO Biological Processes	19	GO:0032411	positive regulation of transporter activity		-2.2	7.8	4.2	28162	112	97	3	3.1	1.8	801|805|808	CALM1|CALM2|CALM3	-1.2
MyList	KEGG Pathway	24	hsa05205	Proteoglycans in cancer		-2.2	5.3	3.8	28162	218	97	4	4.1	2	60|71|2194|6194	ACTB|ACTG1|FASN|RPS6	-1.2
MyList	WikiPathways	27	WP4352	Ciliary landscape		-2.2	5.3	3.8	28162	219	97	4	4.1	2	396|801|805|2664	ARHGDIA|CALM1|CALM2|GDI1	-1.2
MyList	GO Biological Processes	19	GO:0051283	negative regulation of sequestering of calcium ion		-2.2	7.7	4.2	28162	113	97	3	3.1	1.8	801|805|808	CALM1|CALM2|CALM3	-1.2
MyList	GO Biological Processes	19	GO:0030518	intracellular steroid hormone receptor signaling pathway		-2.2	7.7	4.2	28162	113	97	3	3.1	1.8	811|5245|11331	CALR|PHB|PHB2	-1.2
MyList	GO Biological Processes	19	GO:0055065	metal ion homeostasis		-2.1	3.1	3.2	28162	648	97	7	7.2	2.6	801|805|808|811|6647|7184|30968	CALM1|CALM2|CALM3|CALR|SOD1|HSP90B1|STOML2	-1.2
MyList	GO Biological Processes	19	GO:0042742	defense response to bacterium		-2.1	4.2	3.5	28162	348	97	5	5.2	2.2	7425|8349|8970|54145|85236	VGF|H2BC21|H2BC11|H2BS1|H2BC12	-1.2
MyList	Reactome Gene Sets	6	R-HSA-187037	Signaling by NTRK1 (TRKA)		-2.1	7.6	4.2	28162	115	97	3	3.1	1.8	1213|5518|7425	CLTC|PPP2R1A|VGF	-1.2
MyList	GO Biological Processes	19	GO:0051282	regulation of sequestering of calcium ion		-2.1	7.6	4.2	28162	115	97	3	3.1	1.8	801|805|808	CALM1|CALM2|CALM3	-1.2
MyList	GO Biological Processes	19	GO:0050920	regulation of chemotaxis		-2.1	5.2	3.7	28162	224	97	4	4.1	2	811|3315|4282|347733	CALR|HSPB1|MIF|TUBB2B	-1.2
MyList	GO Biological Processes	19	GO:0072507	divalent inorganic cation homeostasis		-2.1	3.5	3.3	28162	500	97	6	6.2	2.4	801|805|808|811|7184|30968	CALM1|CALM2|CALM3|CALR|HSP90B1|STOML2	-1.2
MyList	GO Biological Processes	19	GO:0051928	positive regulation of calcium ion transport		-2.1	7.4	4.1	28162	118	97	3	3.1	1.8	801|805|808	CALM1|CALM2|CALM3	-1.1
MyList	GO Biological Processes	19	GO:0018107	peptidyl-threonine phosphorylation		-2.1	7.4	4.1	28162	118	97	3	3.1	1.8	801|805|808	CALM1|CALM2|CALM3	-1.1
MyList	GO Biological Processes	19	GO:0051101	regulation of DNA binding		-2.1	7.4	4.1	28162	118	97	3	3.1	1.8	801|808|10155	CALM1|CALM3|TRIM28	-1.1
MyList	GO Biological Processes	19	GO:0010631	epithelial cell migration		-2.1	4	3.4	28162	359	97	5	5.2	2.2	498|506|811|2821|3315	ATP5F1A|ATP5F1B|CALR|GPI|HSPB1	-1.1
MyList	KEGG Pathway	24	hsa04066	HIF-1 signaling pathway		-2.1	7.3	4.1	28162	119	97	3	3.1	1.8	2023|3939|6194	ENO1|LDHA|RPS6	-1.1
MyList	GO Biological Processes	19	GO:0009266	response to temperature stimulus		-2.1	5.1	3.6	28162	229	97	4	4.1	2	3329|6647|7415|7425	HSPD1|SOD1|VCP|VGF	-1.1
MyList	KEGG Pathway	24	ko04152	AMPK signaling pathway		-2.1	7.3	4	28162	120	97	3	3.1	1.8	1938|2194|5518	EEF2|FASN|PPP2R1A	-1.1
MyList	GO Biological Processes	19	GO:0090132	epithelium migration		-2.1	4	3.4	28162	362	97	5	5.2	2.2	498|506|811|2821|3315	ATP5F1A|ATP5F1B|CALR|GPI|HSPB1	-1.1
MyList	GO Biological Processes	19	GO:0044242	cellular lipid catabolic process		-2.1	5	3.6	28162	231	97	4	4.1	2	38|3028|3030|9588	ACAT1|HSD17B10|HADHA|PRDX6	-1.1
MyList	KEGG Pathway	24	hsa04270	Vascular smooth muscle contraction		-2.1	7.2	4	28162	121	97	3	3.1	1.8	801|805|808	CALM1|CALM2|CALM3	-1.1
MyList	GO Biological Processes	19	GO:0060964	regulation of gene silencing by miRNA		-2.1	7.2	4	28162	121	97	3	3.1	1.8	1660|8350|8359	DHX9|H3C1|H4C1	-1.1
MyList	KEGG Pathway	24	ko04270	Vascular smooth muscle contraction		-2.1	7.2	4	28162	121	97	3	3.1	1.8	801|805|808	CALM1|CALM2|CALM3	-1.1
MyList	GO Biological Processes	19	GO:0007052	mitotic spindle organization		-2.1	7.2	4	28162	121	97	3	3.1	1.8	1213|5901|7415	CLTC|RAN|VCP	-1.1
MyList	Reactome Gene Sets	6	R-HSA-3700989	Transcriptional Regulation by TP53		-2.1	4	3.4	28162	365	97	5	5.2	2.2	2821|5052|5518|7001|7534	GPI|PRDX1|PPP2R1A|PRDX2|YWHAZ	-1.1
MyList	GO Biological Processes	19	GO:0019218	regulation of steroid metabolic process		-2.1	7.1	4	28162	122	97	3	3.1	1.8	2194|5901|6647	FASN|RAN|SOD1	-1.1
MyList	GO Biological Processes	19	GO:0019882	antigen processing and presentation		-2.1	5	3.6	28162	234	97	4	4.1	2	811|821|1213|2923	CALR|CANX|CLTC|PDIA3	-1.1
MyList	GO Biological Processes	19	GO:0034249	negative regulation of cellular amide metabolic process		-2.1	5	3.6	28162	234	97	4	4.1	2	811|1654|3184|4691	CALR|DDX3X|HNRNPD|NCL	-1.1
MyList	GO Biological Processes	19	GO:0006403	RNA localization		-2	4.9	3.6	28162	235	97	4	4.1	2	1660|5901|6209|6421	DHX9|RAN|RPS15|SFPQ	-1.1
MyList	GO Biological Processes	19	GO:0060147	regulation of posttranscriptional gene silencing		-2	7	4	28162	124	97	3	3.1	1.8	1660|8350|8359	DHX9|H3C1|H4C1	-1.1
MyList	GO Biological Processes	19	GO:0060627	regulation of vesicle-mediated transport		-2	3.4	3.2	28162	518	97	6	6.2	2.4	302|801|808|811|3190|6647	ANXA2|CALM1|CALM3|CALR|HNRNPK|SOD1	-1.1
MyList	Reactome Gene Sets	6	R-HSA-381426	Regulation of Insulin-like Growth Factor (IGF) transport and uptake by Insulin-like Growth Factor Binding Proteins (IGFBPs)		-2	7	3.9	28162	125	97	3	3.1	1.8	7184|7425|10130	HSP90B1|VGF|PDIA6	-1.1
MyList	GO Biological Processes	19	GO:0060966	regulation of gene silencing by RNA		-2	7	3.9	28162	125	97	3	3.1	1.8	1660|8350|8359	DHX9|H3C1|H4C1	-1.1
MyList	GO Biological Processes	19	GO:0032355	response to estradiol		-2	7	3.9	28162	125	97	3	3.1	1.8	811|1938|3184	CALR|EEF2|HNRNPD	-1.1
MyList	GO Biological Processes	19	GO:0051924	regulation of calcium ion transport		-2	4.9	3.5	28162	238	97	4	4.1	2	801|805|808|7416	CALM1|CALM2|CALM3|VDAC1	-1.1
MyList	GO Biological Processes	19	GO:0009636	response to toxic substance		-2	4.9	3.5	28162	239	97	4	4.1	2	5052|6647|7001|9588	PRDX1|SOD1|PRDX2|PRDX6	-1.1
MyList	GO Biological Processes	19	GO:0006066	alcohol metabolic process		-2	3.9	3.3	28162	373	97	5	5.2	2.2	801|2194|5901|6647|7167	CALM1|FASN|RAN|SOD1|TPI1	-1.1
MyList	GO Biological Processes	19	GO:0018210	peptidyl-threonine modification		-2	6.9	3.9	28162	127	97	3	3.1	1.8	801|805|808	CALM1|CALM2|CALM3	-1.1
MyList	Reactome Gene Sets	6	R-HSA-163200	Respiratory electron transport, ATP synthesis by chemiosmotic coupling, and heat production by uncoupling proteins.		-2	6.9	3.9	28162	127	97	3	3.1	1.8	498|506|513	ATP5F1A|ATP5F1B|ATP5F1D	-1.1
MyList	GO Biological Processes	19	GO:0032479	regulation of type I interferon production		-2	6.8	3.9	28162	128	97	3	3.1	1.8	1654|1660|3329	DDX3X|DHX9|HSPD1	-1.1
MyList_MCODE_ALL	Reactome Gene Sets	6	R-HSA-2262752	Cellular responses to stress		-27	17	21	28162	676	73	29	40	5.7	1915|3014|3017|3018|3309|3313|6124|6193|6194|6209|6217|6230|6647|7001|7415|7846|8341|8342|8345|8348|8349|8350|8359|8970|9349|10376|84617|85236|347733	EEF1A1|H2AX|H2BC5|H2BC3|HSPA5|HSPA9|RPL4|RPS5|RPS6|RPS15|RPS16|RPS25|SOD1|PRDX2|VCP|TUBA1A|H2BC15|H2BC14|H2BC9|H2BC17|H2BC21|H3C1|H4C1|H2BC11|RPL23|TUBA1B|TUBB6|H2BC12|TUBB2B	-24
MyList_MCODE_ALL	Reactome Gene Sets	6	R-HSA-8953897	Cellular responses to external stimuli		-27	16	21	28162	690	73	29	40	5.7	1915|3014|3017|3018|3309|3313|6124|6193|6194|6209|6217|6230|6647|7001|7415|7846|8341|8342|8345|8348|8349|8350|8359|8970|9349|10376|84617|85236|347733	EEF1A1|H2AX|H2BC5|H2BC3|HSPA5|HSPA9|RPL4|RPS5|RPS6|RPS15|RPS16|RPS25|SOD1|PRDX2|VCP|TUBA1A|H2BC15|H2BC14|H2BC9|H2BC17|H2BC21|H3C1|H4C1|H2BC11|RPL23|TUBA1B|TUBB6|H2BC12|TUBB2B	-24
MyList_MCODE_ALL	Reactome Gene Sets	6	R-HSA-9609646	HCMV Infection		-24	43	27	28162	160	73	18	25	5	3017|3018|3190|7846|8341|8342|8345|8348|8349|8350|8359|8970|10155|10376|84617|85236|347733|440689	H2BC5|H2BC3|HNRNPK|TUBA1A|H2BC15|H2BC14|H2BC9|H2BC17|H2BC21|H3C1|H4C1|H2BC11|TRIM28|TUBA1B|TUBB6|H2BC12|TUBB2B|H2BC18	-21
MyList_MCODE_ALL	Reactome Gene Sets	6	R-HSA-9609690	HCMV Early Events		-24	49	28	28162	135	73	17	23	4.9	3017|3018|7846|8341|8342|8345|8348|8349|8350|8359|8970|10155|10376|84617|85236|347733|440689	H2BC5|H2BC3|TUBA1A|H2BC15|H2BC14|H2BC9|H2BC17|H2BC21|H3C1|H4C1|H2BC11|TRIM28|TUBA1B|TUBB6|H2BC12|TUBB2B|H2BC18	-21
MyList_MCODE_ALL	KEGG Pathway	24	ko05034	Alcoholism		-23	39	26	28162	180	73	18	25	5	801|805|808|3014|3017|3018|8341|8342|8345|8348|8349|8350|8359|8970|9555|55506|85236|440689	CALM1|CALM2|CALM3|H2AX|H2BC5|H2BC3|H2BC15|H2BC14|H2BC9|H2BC17|H2BC21|H3C1|H4C1|H2BC11|MACROH2A1|MACROH2A2|H2BC12|H2BC18	-20
MyList_MCODE_ALL	Reactome Gene Sets	6	R-HSA-195258	RHO GTPase Effectors		-23	25	22	28162	327	73	21	29	5.3	60|71|801|805|808|3014|3017|3018|7846|8341|8342|8345|8348|8349|8350|8359|8970|10376|84617|85236|347733	ACTB|ACTG1|CALM1|CALM2|CALM3|H2AX|H2BC5|H2BC3|TUBA1A|H2BC15|H2BC14|H2BC9|H2BC17|H2BC21|H3C1|H4C1|H2BC11|TUBA1B|TUBB6|H2BC12|TUBB2B	-20
MyList_MCODE_ALL	KEGG Pathway	24	hsa05034	Alcoholism		-23	38	25	28162	185	73	18	25	5	801|805|808|3014|3017|3018|8341|8342|8345|8348|8349|8350|8359|8970|9555|55506|85236|440689	CALM1|CALM2|CALM3|H2AX|H2BC5|H2BC3|H2BC15|H2BC14|H2BC9|H2BC17|H2BC21|H3C1|H4C1|H2BC11|MACROH2A1|MACROH2A2|H2BC12|H2BC18	-20
MyList_MCODE_ALL	KEGG Pathway	24	hsa05322	Systemic lupus erythematosus		-22	46	27	28162	133	73	16	22	4.8	3014|3017|3018|6634|8341|8342|8345|8348|8349|8350|8359|8970|9555|55506|85236|440689	H2AX|H2BC5|H2BC3|SNRPD3|H2BC15|H2BC14|H2BC9|H2BC17|H2BC21|H3C1|H4C1|H2BC11|MACROH2A1|MACROH2A2|H2BC12|H2BC18	-19
MyList_MCODE_ALL	KEGG Pathway	24	ko05322	Systemic lupus erythematosus		-22	46	27	28162	133	73	16	22	4.8	3014|3017|3018|6634|8341|8342|8345|8348|8349|8350|8359|8970|9555|55506|85236|440689	H2AX|H2BC5|H2BC3|SNRPD3|H2BC15|H2BC14|H2BC9|H2BC17|H2BC21|H3C1|H4C1|H2BC11|MACROH2A1|MACROH2A2|H2BC12|H2BC18	-19
MyList_MCODE_ALL	GO Biological Processes	19	GO:0006334	nucleosome assembly		-21	43	26	28162	145	73	16	22	4.8	3014|3017|3018|8341|8342|8345|8348|8349|8350|8359|8970|9555|54145|55506|85236|440689	H2AX|H2BC5|H2BC3|H2BC15|H2BC14|H2BC9|H2BC17|H2BC21|H3C1|H4C1|H2BC11|MACROH2A1|H2BS1|MACROH2A2|H2BC12|H2BC18	-19
MyList_MCODE_ALL	GO Biological Processes	19	GO:0031497	chromatin assembly		-21	33	23	28162	196	73	17	23	4.9	3014|3017|3018|8341|8342|8345|8348|8349|8350|8359|8970|9555|10155|54145|55506|85236|440689	H2AX|H2BC5|H2BC3|H2BC15|H2BC14|H2BC9|H2BC17|H2BC21|H3C1|H4C1|H2BC11|MACROH2A1|TRIM28|H2BS1|MACROH2A2|H2BC12|H2BC18	-18
MyList_MCODE_ALL	Reactome Gene Sets	6	R-HSA-194315	Signaling by Rho GTPases		-20	13	17	28162	703	73	24	33	5.5	60|70|71|801|805|808|1213|3014|3017|3018|7415|7846|8341|8342|8345|8348|8349|8350|8359|8970|10376|84617|85236|347733	ACTB|ACTC1|ACTG1|CALM1|CALM2|CALM3|CLTC|H2AX|H2BC5|H2BC3|VCP|TUBA1A|H2BC15|H2BC14|H2BC9|H2BC17|H2BC21|H3C1|H4C1|H2BC11|TUBA1B|TUBB6|H2BC12|TUBB2B	-18
MyList_MCODE_ALL	GO Biological Processes	19	GO:0006333	chromatin assembly or disassembly		-20	30	22	28162	221	73	17	23	4.9	3014|3017|3018|8341|8342|8345|8348|8349|8350|8359|8970|9555|10155|54145|55506|85236|440689	H2AX|H2BC5|H2BC3|H2BC15|H2BC14|H2BC9|H2BC17|H2BC21|H3C1|H4C1|H2BC11|MACROH2A1|TRIM28|H2BS1|MACROH2A2|H2BC12|H2BC18	-18
MyList_MCODE_ALL	CORUM	33	CORUM:3055	Nop56p-associated pre-rRNA complex		-20	52	27	28162	104	73	14	19	4.6	292|1660|1915|1938|3608|4691|6124|6194|6209|6217|7284|7846|8342|9349	SLC25A5|DHX9|EEF1A1|EEF2|ILF2|NCL|RPL4|RPS6|RPS15|RPS16|TUFM|TUBA1A|H2BC14|RPL23	-18
MyList_MCODE_ALL	Reactome Gene Sets	6	R-HSA-9716542	Signaling by Rho GTPases, Miro GTPases and RHOBTB3		-20	13	16	28162	719	73	24	33	5.5	60|70|71|801|805|808|1213|3014|3017|3018|7415|7846|8341|8342|8345|8348|8349|8350|8359|8970|10376|84617|85236|347733	ACTB|ACTC1|ACTG1|CALM1|CALM2|CALM3|CLTC|H2AX|H2BC5|H2BC3|VCP|TUBA1A|H2BC15|H2BC14|H2BC9|H2BC17|H2BC21|H3C1|H4C1|H2BC11|TUBA1B|TUBB6|H2BC12|TUBB2B	-17
MyList_MCODE_ALL	GO Biological Processes	19	GO:0034728	nucleosome organization		-20	34	23	28162	183	73	16	22	4.8	3014|3017|3018|8341|8342|8345|8348|8349|8350|8359|8970|9555|54145|55506|85236|440689	H2AX|H2BC5|H2BC3|H2BC15|H2BC14|H2BC9|H2BC17|H2BC21|H3C1|H4C1|H2BC11|MACROH2A1|H2BS1|MACROH2A2|H2BC12|H2BC18	-17
MyList_MCODE_ALL	GO Biological Processes	19	GO:0006323	DNA packaging		-19	27	21	28162	240	73	17	23	4.9	3014|3017|3018|8341|8342|8345|8348|8349|8350|8359|8970|9555|10155|54145|55506|85236|440689	H2AX|H2BC5|H2BC3|H2BC15|H2BC14|H2BC9|H2BC17|H2BC21|H3C1|H4C1|H2BC11|MACROH2A1|TRIM28|H2BS1|MACROH2A2|H2BC12|H2BC18	-17
MyList_MCODE_ALL	Reactome Gene Sets	6	R-HSA-73728	RNA Polymerase I Promoter Opening		-19	73	29	28162	63	73	12	16	4.3	3014|3017|3018|8341|8342|8345|8348|8349|8350|8359|8970|85236	H2AX|H2BC5|H2BC3|H2BC15|H2BC14|H2BC9|H2BC17|H2BC21|H3C1|H4C1|H2BC11|H2BC12	-17
MyList_MCODE_ALL	Reactome Gene Sets	6	R-HSA-5250924	B-WICH complex positively regulates rRNA expression		-19	55	26	28162	91	73	13	18	4.5	60|3014|3017|3018|8341|8342|8345|8348|8349|8350|8359|8970|85236	ACTB|H2AX|H2BC5|H2BC3|H2BC15|H2BC14|H2BC9|H2BC17|H2BC21|H3C1|H4C1|H2BC11|H2BC12	-17
MyList_MCODE_ALL	Reactome Gene Sets	6	R-HSA-5334118	DNA methylation		-19	71	29	28162	65	73	12	16	4.3	3014|3017|3018|8341|8342|8345|8348|8349|8350|8359|8970|85236	H2AX|H2BC5|H2BC3|H2BC15|H2BC14|H2BC9|H2BC17|H2BC21|H3C1|H4C1|H2BC11|H2BC12	-17
MyList_MCODE_ALL	Reactome Gene Sets	6	R-HSA-5625886	Activated PKN1 stimulates transcription of AR (androgen receptor) regulated genes KLK2 and KLK3		-19	69	28	28162	67	73	12	16	4.3	3014|3017|3018|8341|8342|8345|8348|8349|8350|8359|8970|85236	H2AX|H2BC5|H2BC3|H2BC15|H2BC14|H2BC9|H2BC17|H2BC21|H3C1|H4C1|H2BC11|H2BC12	-16
MyList_MCODE_ALL	Reactome Gene Sets	6	R-HSA-427359	SIRT1 negatively regulates rRNA expression		-19	68	28	28162	68	73	12	16	4.3	3014|3017|3018|8341|8342|8345|8348|8349|8350|8359|8970|85236	H2AX|H2BC5|H2BC3|H2BC15|H2BC14|H2BC9|H2BC17|H2BC21|H3C1|H4C1|H2BC11|H2BC12	-16
MyList_MCODE_ALL	Reactome Gene Sets	6	R-HSA-9710421	Defective pyroptosis		-18	63	27	28162	73	73	12	16	4.3	3014|3017|3018|8341|8342|8345|8348|8349|8350|8359|8970|85236	H2AX|H2BC5|H2BC3|H2BC15|H2BC14|H2BC9|H2BC17|H2BC21|H3C1|H4C1|H2BC11|H2BC12	-16
MyList_MCODE_ALL	Reactome Gene Sets	6	R-HSA-212300	PRC2 methylates histones and DNA		-18	63	27	28162	73	73	12	16	4.3	3014|3017|3018|8341|8342|8345|8348|8349|8350|8359|8970|85236	H2AX|H2BC5|H2BC3|H2BC15|H2BC14|H2BC9|H2BC17|H2BC21|H3C1|H4C1|H2BC11|H2BC12	-16
MyList_MCODE_ALL	Reactome Gene Sets	6	R-HSA-9645723	Diseases of programmed cell death		-18	49	25	28162	102	73	13	18	4.5	3014|3017|3018|7001|8341|8342|8345|8348|8349|8350|8359|8970|85236	H2AX|H2BC5|H2BC3|PRDX2|H2BC15|H2BC14|H2BC9|H2BC17|H2BC21|H3C1|H4C1|H2BC11|H2BC12	-16
MyList_MCODE_ALL	GO Biological Processes	19	GO:0071824	protein-DNA complex subunit organization		-18	23	19	28162	281	73	17	23	4.9	3014|3017|3018|8341|8342|8345|8348|8349|8350|8359|8970|9349|9555|54145|55506|85236|440689	H2AX|H2BC5|H2BC3|H2BC15|H2BC14|H2BC9|H2BC17|H2BC21|H3C1|H4C1|H2BC11|RPL23|MACROH2A1|H2BS1|MACROH2A2|H2BC12|H2BC18	-16
MyList_MCODE_ALL	Reactome Gene Sets	6	R-HSA-2299718	Condensation of Prophase Chromosomes		-18	63	27	28162	74	73	12	16	4.3	3014|3017|3018|8341|8342|8345|8348|8349|8350|8359|8970|85236	H2AX|H2BC5|H2BC3|H2BC15|H2BC14|H2BC9|H2BC17|H2BC21|H3C1|H4C1|H2BC11|H2BC12	-16
MyList_MCODE_ALL	Reactome Gene Sets	6	R-HSA-171306	Packaging Of Telomere Ends		-18	82	30	28162	52	73	11	15	4.2	3014|3017|3018|8341|8342|8345|8348|8349|8359|8970|85236	H2AX|H2BC5|H2BC3|H2BC15|H2BC14|H2BC9|H2BC17|H2BC21|H4C1|H2BC11|H2BC12	-16
MyList_MCODE_ALL	Reactome Gene Sets	6	R-HSA-427389	ERCC6 (CSB) and EHMT2 (G9a) positively regulate rRNA expression		-18	61	27	28162	76	73	12	16	4.3	3014|3017|3018|8341|8342|8345|8348|8349|8350|8359|8970|85236	H2AX|H2BC5|H2BC3|H2BC15|H2BC14|H2BC9|H2BC17|H2BC21|H3C1|H4C1|H2BC11|H2BC12	-16
MyList_MCODE_ALL	Reactome Gene Sets	6	R-HSA-5578749	Transcriptional regulation by small RNAs		-18	47	24	28162	106	73	13	18	4.5	3014|3017|3018|5901|8341|8342|8345|8348|8349|8350|8359|8970|85236	H2AX|H2BC5|H2BC3|RAN|H2BC15|H2BC14|H2BC9|H2BC17|H2BC21|H3C1|H4C1|H2BC11|H2BC12	-16
MyList_MCODE_ALL	Reactome Gene Sets	6	R-HSA-5250913	Positive epigenetic regulation of rRNA expression		-18	47	24	28162	106	73	13	18	4.5	60|3014|3017|3018|8341|8342|8345|8348|8349|8350|8359|8970|85236	ACTB|H2AX|H2BC5|H2BC3|H2BC15|H2BC14|H2BC9|H2BC17|H2BC21|H3C1|H4C1|H2BC11|H2BC12	-16
MyList_MCODE_ALL	GO Biological Processes	19	GO:0071103	DNA conformation change		-18	20	18	28162	352	73	18	25	5	1660|3014|3017|3018|8341|8342|8345|8348|8349|8350|8359|8970|9555|10155|54145|55506|85236|440689	DHX9|H2AX|H2BC5|H2BC3|H2BC15|H2BC14|H2BC9|H2BC17|H2BC21|H3C1|H4C1|H2BC11|MACROH2A1|TRIM28|H2BS1|MACROH2A2|H2BC12|H2BC18	-16
MyList_MCODE_ALL	GO Biological Processes	19	GO:0065004	protein-DNA complex assembly		-18	26	20	28162	241	73	16	22	4.8	3014|3017|3018|8341|8342|8345|8348|8349|8350|8359|8970|9555|54145|55506|85236|440689	H2AX|H2BC5|H2BC3|H2BC15|H2BC14|H2BC9|H2BC17|H2BC21|H3C1|H4C1|H2BC11|MACROH2A1|H2BS1|MACROH2A2|H2BC12|H2BC18	-16
MyList_MCODE_ALL	Reactome Gene Sets	6	R-HSA-73927	Depurination		-18	76	29	28162	56	73	11	15	4.2	3014|3017|3018|8341|8342|8345|8348|8349|8359|8970|85236	H2AX|H2BC5|H2BC3|H2BC15|H2BC14|H2BC9|H2BC17|H2BC21|H4C1|H2BC11|H2BC12	-15
MyList_MCODE_ALL	Reactome Gene Sets	6	R-HSA-110331	Cleavage of the damaged purine		-18	76	29	28162	56	73	11	15	4.2	3014|3017|3018|8341|8342|8345|8348|8349|8359|8970|85236	H2AX|H2BC5|H2BC3|H2BC15|H2BC14|H2BC9|H2BC17|H2BC21|H4C1|H2BC11|H2BC12	-15
MyList_MCODE_ALL	Reactome Gene Sets	6	R-HSA-110330	Recognition and association of DNA glycosylase with site containing an affected purine		-18	76	29	28162	56	73	11	15	4.2	3014|3017|3018|8341|8342|8345|8348|8349|8359|8970|85236	H2AX|H2BC5|H2BC3|H2BC15|H2BC14|H2BC9|H2BC17|H2BC21|H4C1|H2BC11|H2BC12	-15
MyList_MCODE_ALL	Reactome Gene Sets	6	R-HSA-9610379	HCMV Late Events		-17	43	23	28162	116	73	13	18	4.5	3017|3018|3190|8341|8342|8345|8348|8349|8350|8359|8970|85236|440689	H2BC5|H2BC3|HNRNPK|H2BC15|H2BC14|H2BC9|H2BC17|H2BC21|H3C1|H4C1|H2BC11|H2BC12|H2BC18	-15
MyList_MCODE_ALL	Reactome Gene Sets	6	R-HSA-912446	Meiotic recombination		-17	54	25	28162	86	73	12	16	4.3	3014|3017|3018|8341|8342|8345|8348|8349|8350|8359|8970|85236	H2AX|H2BC5|H2BC3|H2BC15|H2BC14|H2BC9|H2BC17|H2BC21|H3C1|H4C1|H2BC11|H2BC12	-15
MyList_MCODE_ALL	Reactome Gene Sets	6	R-HSA-110328	Recognition and association of DNA glycosylase with site containing an affected pyrimidine		-17	70	27	28162	61	73	11	15	4.2	3014|3017|3018|8341|8342|8345|8348|8349|8359|8970|85236	H2AX|H2BC5|H2BC3|H2BC15|H2BC14|H2BC9|H2BC17|H2BC21|H4C1|H2BC11|H2BC12	-15
MyList_MCODE_ALL	Reactome Gene Sets	6	R-HSA-73928	Depyrimidination		-17	70	27	28162	61	73	11	15	4.2	3014|3017|3018|8341|8342|8345|8348|8349|8359|8970|85236	H2AX|H2BC5|H2BC3|H2BC15|H2BC14|H2BC9|H2BC17|H2BC21|H4C1|H2BC11|H2BC12	-15
MyList_MCODE_ALL	Reactome Gene Sets	6	R-HSA-110329	Cleavage of the damaged pyrimidine		-17	70	27	28162	61	73	11	15	4.2	3014|3017|3018|8341|8342|8345|8348|8349|8359|8970|85236	H2AX|H2BC5|H2BC3|H2BC15|H2BC14|H2BC9|H2BC17|H2BC21|H4C1|H2BC11|H2BC12	-15
MyList_MCODE_ALL	Reactome Gene Sets	6	R-HSA-9616222	Transcriptional regulation of granulopoiesis		-17	51	24	28162	90	73	12	16	4.3	3014|3017|3018|8341|8342|8345|8348|8349|8350|8359|8970|85236	H2AX|H2BC5|H2BC3|H2BC15|H2BC14|H2BC9|H2BC17|H2BC21|H3C1|H4C1|H2BC11|H2BC12	-15
MyList_MCODE_ALL	Reactome Gene Sets	6	R-HSA-73929	Base-Excision Repair, AP Site Formation		-17	67	27	28162	63	73	11	15	4.2	3014|3017|3018|8341|8342|8345|8348|8349|8359|8970|85236	H2AX|H2BC5|H2BC3|H2BC15|H2BC14|H2BC9|H2BC17|H2BC21|H4C1|H2BC11|H2BC12	-15
MyList_MCODE_ALL	Reactome Gene Sets	6	R-HSA-73772	RNA Polymerase I Promoter Escape		-17	51	24	28162	91	73	12	16	4.3	3014|3017|3018|8341|8342|8345|8348|8349|8350|8359|8970|85236	H2AX|H2BC5|H2BC3|H2BC15|H2BC14|H2BC9|H2BC17|H2BC21|H3C1|H4C1|H2BC11|H2BC12	-15
MyList_MCODE_ALL	Reactome Gene Sets	6	R-HSA-201722	Formation of the beta-catenin:TCF transactivating complex		-17	51	24	28162	91	73	12	16	4.3	3014|3017|3018|8341|8342|8345|8348|8349|8350|8359|8970|85236	H2AX|H2BC5|H2BC3|H2BC15|H2BC14|H2BC9|H2BC17|H2BC21|H3C1|H4C1|H2BC11|H2BC12	-15
MyList_MCODE_ALL	Reactome Gene Sets	6	R-HSA-1912408	Pre-NOTCH Transcription and Translation		-17	50	24	28162	93	73	12	16	4.3	3014|3017|3018|8341|8342|8345|8348|8349|8350|8359|8970|85236	H2AX|H2BC5|H2BC3|H2BC15|H2BC14|H2BC9|H2BC17|H2BC21|H3C1|H4C1|H2BC11|H2BC12	-15
MyList_MCODE_ALL	Reactome Gene Sets	6	R-HSA-3214815	HDACs deacetylate histones		-17	49	24	28162	94	73	12	16	4.3	3017|3018|8341|8342|8345|8348|8349|8350|8359|8970|85236|440689	H2BC5|H2BC3|H2BC15|H2BC14|H2BC9|H2BC17|H2BC21|H3C1|H4C1|H2BC11|H2BC12|H2BC18	-15
MyList_MCODE_ALL	Reactome Gene Sets	6	R-HSA-5625740	RHO GTPases activate PKNs		-17	49	24	28162	95	73	12	16	4.3	3014|3017|3018|8341|8342|8345|8348|8349|8350|8359|8970|85236	H2AX|H2BC5|H2BC3|H2BC15|H2BC14|H2BC9|H2BC17|H2BC21|H3C1|H4C1|H2BC11|H2BC12	-15
MyList_MCODE_ALL	Reactome Gene Sets	6	R-HSA-8939211	ESR-mediated signaling		-17	26	19	28162	223	73	15	21	4.7	801|805|808|3014|3017|3018|8341|8342|8345|8348|8349|8350|8359|8970|85236	CALM1|CALM2|CALM3|H2AX|H2BC5|H2BC3|H2BC15|H2BC14|H2BC9|H2BC17|H2BC21|H3C1|H4C1|H2BC11|H2BC12	-15
MyList_MCODE_ALL	Reactome Gene Sets	6	R-HSA-8936459	RUNX1 regulates genes involved in megakaryocyte differentiation and platelet function		-17	48	24	28162	97	73	12	16	4.3	3014|3017|3018|8341|8342|8345|8348|8349|8350|8359|8970|85236	H2AX|H2BC5|H2BC3|H2BC15|H2BC14|H2BC9|H2BC17|H2BC21|H3C1|H4C1|H2BC11|H2BC12	-15
MyList_MCODE_ALL	Reactome Gene Sets	6	R-HSA-9670095	Inhibition of DNA recombination at telomere		-17	62	26	28162	68	73	11	15	4.2	3014|3017|3018|8341|8342|8345|8348|8349|8359|8970|85236	H2AX|H2BC5|H2BC3|H2BC15|H2BC14|H2BC9|H2BC17|H2BC21|H4C1|H2BC11|H2BC12	-15
MyList_MCODE_ALL	Reactome Gene Sets	6	R-HSA-5693571	Nonhomologous End-Joining (NHEJ)		-17	62	26	28162	69	73	11	15	4.2	3014|3017|3018|8341|8342|8345|8348|8349|8359|8970|85236	H2AX|H2BC5|H2BC3|H2BC15|H2BC14|H2BC9|H2BC17|H2BC21|H4C1|H2BC11|H2BC12	-14
MyList_MCODE_ALL	Reactome Gene Sets	6	R-HSA-211000	Gene Silencing by RNA		-16	36	21	28162	138	73	13	18	4.5	3014|3017|3018|5901|8341|8342|8345|8348|8349|8350|8359|8970|85236	H2AX|H2BC5|H2BC3|RAN|H2BC15|H2BC14|H2BC9|H2BC17|H2BC21|H3C1|H4C1|H2BC11|H2BC12	-14
MyList_MCODE_ALL	Reactome Gene Sets	6	R-HSA-3214847	HATs acetylate histones		-16	35	21	28162	142	73	13	18	4.5	60|3017|3018|8341|8342|8345|8348|8349|8350|8359|8970|85236|440689	ACTB|H2BC5|H2BC3|H2BC15|H2BC14|H2BC9|H2BC17|H2BC21|H3C1|H4C1|H2BC11|H2BC12|H2BC18	-14
MyList_MCODE_ALL	Reactome Gene Sets	6	R-HSA-606279	Deposition of new CENPA-containing nucleosomes at the centromere		-16	57	25	28162	74	73	11	15	4.2	3014|3017|3018|8341|8342|8345|8348|8349|8359|8970|85236	H2AX|H2BC5|H2BC3|H2BC15|H2BC14|H2BC9|H2BC17|H2BC21|H4C1|H2BC11|H2BC12	-14
MyList_MCODE_ALL	Reactome Gene Sets	6	R-HSA-774815	Nucleosome assembly		-16	57	25	28162	74	73	11	15	4.2	3014|3017|3018|8341|8342|8345|8348|8349|8359|8970|85236	H2AX|H2BC5|H2BC3|H2BC15|H2BC14|H2BC9|H2BC17|H2BC21|H4C1|H2BC11|H2BC12	-14
MyList_MCODE_ALL	Reactome Gene Sets	6	R-HSA-427413	NoRC negatively regulates rRNA expression		-16	43	22	28162	107	73	12	16	4.3	3014|3017|3018|8341|8342|8345|8348|8349|8350|8359|8970|85236	H2AX|H2BC5|H2BC3|H2BC15|H2BC14|H2BC9|H2BC17|H2BC21|H3C1|H4C1|H2BC11|H2BC12	-14
MyList_MCODE_ALL	Reactome Gene Sets	6	R-HSA-5626467	RHO GTPases activate IQGAPs		-16	1.10E+02	31	28162	32	73	9	12	3.8	60|71|801|805|808|7846|10376|84617|347733	ACTB|ACTG1|CALM1|CALM2|CALM3|TUBA1A|TUBA1B|TUBB6|TUBB2B	-14
MyList_MCODE_ALL	Reactome Gene Sets	6	R-HSA-1912422	Pre-NOTCH Expression and Processing		-16	42	22	28162	109	73	12	16	4.3	3014|3017|3018|8341|8342|8345|8348|8349|8350|8359|8970|85236	H2AX|H2BC5|H2BC3|H2BC15|H2BC14|H2BC9|H2BC17|H2BC21|H3C1|H4C1|H2BC11|H2BC12	-14
MyList_MCODE_ALL	Reactome Gene Sets	6	R-HSA-5693565	Recruitment and ATM-mediated phosphorylation of repair and signaling proteins at DNA double strand breaks		-16	55	24	28162	77	73	11	15	4.2	3014|3017|3018|8341|8342|8345|8348|8349|8359|8970|85236	H2AX|H2BC5|H2BC3|H2BC15|H2BC14|H2BC9|H2BC17|H2BC21|H4C1|H2BC11|H2BC12	-14
MyList_MCODE_ALL	Reactome Gene Sets	6	R-HSA-212165	Epigenetic regulation of gene expression		-16	34	20	28162	149	73	13	18	4.5	60|3014|3017|3018|8341|8342|8345|8348|8349|8350|8359|8970|85236	ACTB|H2AX|H2BC5|H2BC3|H2BC15|H2BC14|H2BC9|H2BC17|H2BC21|H3C1|H4C1|H2BC11|H2BC12	-14
MyList_MCODE_ALL	Reactome Gene Sets	6	R-HSA-5250941	Negative epigenetic regulation of rRNA expression		-16	42	22	28162	110	73	12	16	4.3	3014|3017|3018|8341|8342|8345|8348|8349|8350|8359|8970|85236	H2AX|H2BC5|H2BC3|H2BC15|H2BC14|H2BC9|H2BC17|H2BC21|H3C1|H4C1|H2BC11|H2BC12	-14
MyList_MCODE_ALL	Reactome Gene Sets	6	R-HSA-73854	RNA Polymerase I Promoter Clearance		-16	42	22	28162	110	73	12	16	4.3	3014|3017|3018|8341|8342|8345|8348|8349|8350|8359|8970|85236	H2AX|H2BC5|H2BC3|H2BC15|H2BC14|H2BC9|H2BC17|H2BC21|H3C1|H4C1|H2BC11|H2BC12	-14
MyList_MCODE_ALL	Reactome Gene Sets	6	R-HSA-5693606	DNA Double Strand Break Response		-16	54	24	28162	78	73	11	15	4.2	3014|3017|3018|8341|8342|8345|8348|8349|8359|8970|85236	H2AX|H2BC5|H2BC3|H2BC15|H2BC14|H2BC9|H2BC17|H2BC21|H4C1|H2BC11|H2BC12	-14
MyList_MCODE_ALL	Reactome Gene Sets	6	R-HSA-977225	Amyloid fiber formation		-16	42	22	28162	111	73	12	16	4.3	3014|3017|3018|8341|8342|8345|8348|8349|8350|8359|8970|85236	H2AX|H2BC5|H2BC3|H2BC15|H2BC14|H2BC9|H2BC17|H2BC21|H3C1|H4C1|H2BC11|H2BC12	-14
MyList_MCODE_ALL	Reactome Gene Sets	6	R-HSA-1221632	Meiotic synapsis		-16	54	24	28162	79	73	11	15	4.2	3014|3017|3018|8341|8342|8345|8348|8349|8359|8970|85236	H2AX|H2BC5|H2BC3|H2BC15|H2BC14|H2BC9|H2BC17|H2BC21|H4C1|H2BC11|H2BC12	-14
MyList_MCODE_ALL	Reactome Gene Sets	6	R-HSA-2559582	Senescence-Associated Secretory Phenotype (SASP)		-16	41	22	28162	112	73	12	16	4.3	3014|3017|3018|8341|8342|8345|8348|8349|8350|8359|8970|85236	H2AX|H2BC5|H2BC3|H2BC15|H2BC14|H2BC9|H2BC17|H2BC21|H3C1|H4C1|H2BC11|H2BC12	-14
MyList_MCODE_ALL	Reactome Gene Sets	6	R-HSA-73864	RNA Polymerase I Transcription		-16	41	22	28162	112	73	12	16	4.3	3014|3017|3018|8341|8342|8345|8348|8349|8350|8359|8970|85236	H2AX|H2BC5|H2BC3|H2BC15|H2BC14|H2BC9|H2BC17|H2BC21|H3C1|H4C1|H2BC11|H2BC12	-14
MyList_MCODE_ALL	Reactome Gene Sets	6	R-HSA-2559586	DNA Damage/Telomere Stress Induced Senescence		-16	53	24	28162	80	73	11	15	4.2	3014|3017|3018|8341|8342|8345|8348|8349|8359|8970|85236	H2AX|H2BC5|H2BC3|H2BC15|H2BC14|H2BC9|H2BC17|H2BC21|H4C1|H2BC11|H2BC12	-14
MyList_MCODE_ALL	Reactome Gene Sets	6	R-HSA-1500620	Meiosis		-16	39	21	28162	118	73	12	16	4.3	3014|3017|3018|8341|8342|8345|8348|8349|8350|8359|8970|85236	H2AX|H2BC5|H2BC3|H2BC15|H2BC14|H2BC9|H2BC17|H2BC21|H3C1|H4C1|H2BC11|H2BC12	-14
MyList_MCODE_ALL	Reactome Gene Sets	6	R-HSA-195721	Signaling by WNT		-16	19	16	28162	332	73	16	22	4.8	801|805|808|1213|3014|3017|3018|8341|8342|8345|8348|8349|8350|8359|8970|85236	CALM1|CALM2|CALM3|CLTC|H2AX|H2BC5|H2BC3|H2BC15|H2BC14|H2BC9|H2BC17|H2BC21|H3C1|H4C1|H2BC11|H2BC12	-14
MyList_MCODE_ALL	Reactome Gene Sets	6	R-HSA-5617472	Activation of anterior HOX genes in hindbrain development during early embryogenesis		-15	38	21	28162	121	73	12	16	4.3	3014|3017|3018|8341|8342|8345|8348|8349|8350|8359|8970|85236	H2AX|H2BC5|H2BC3|H2BC15|H2BC14|H2BC9|H2BC17|H2BC21|H3C1|H4C1|H2BC11|H2BC12	-13
MyList_MCODE_ALL	Reactome Gene Sets	6	R-HSA-5619507	Activation of HOX genes during differentiation		-15	38	21	28162	121	73	12	16	4.3	3014|3017|3018|8341|8342|8345|8348|8349|8350|8359|8970|85236	H2AX|H2BC5|H2BC3|H2BC15|H2BC14|H2BC9|H2BC17|H2BC21|H3C1|H4C1|H2BC11|H2BC12	-13
MyList_MCODE_ALL	Reactome Gene Sets	6	R-HSA-68886	M Phase		-15	16	15	28162	418	73	17	23	4.9	3014|3017|3018|5901|7846|8341|8342|8345|8348|8349|8350|8359|8970|10376|84617|85236|347733	H2AX|H2BC5|H2BC3|RAN|TUBA1A|H2BC15|H2BC14|H2BC9|H2BC17|H2BC21|H3C1|H4C1|H2BC11|TUBA1B|TUBB6|H2BC12|TUBB2B	-13
MyList_MCODE_ALL	Reactome Gene Sets	6	R-HSA-2559580	Oxidative Stress Induced Senescence		-15	37	21	28162	125	73	12	16	4.3	3014|3017|3018|8341|8342|8345|8348|8349|8350|8359|8970|85236	H2AX|H2BC5|H2BC3|H2BC15|H2BC14|H2BC9|H2BC17|H2BC21|H3C1|H4C1|H2BC11|H2BC12	-13
MyList_MCODE_ALL	Reactome Gene Sets	6	R-HSA-73884	Base Excision Repair		-15	46	22	28162	92	73	11	15	4.2	3014|3017|3018|8341|8342|8345|8348|8349|8359|8970|85236	H2AX|H2BC5|H2BC3|H2BC15|H2BC14|H2BC9|H2BC17|H2BC21|H4C1|H2BC11|H2BC12	-13
MyList_MCODE_ALL	Reactome Gene Sets	6	R-HSA-8939236	RUNX1 regulates transcription of genes involved in differentiation of HSCs		-15	36	20	28162	130	73	12	16	4.3	3014|3017|3018|8341|8342|8345|8348|8349|8350|8359|8970|85236	H2AX|H2BC5|H2BC3|H2BC15|H2BC14|H2BC9|H2BC17|H2BC21|H3C1|H4C1|H2BC11|H2BC12	-13
MyList_MCODE_ALL	Reactome Gene Sets	6	R-HSA-69473	G2/M DNA damage checkpoint		-15	45	22	28162	95	73	11	15	4.2	3014|3017|3018|8341|8342|8345|8348|8349|8359|8970|85236	H2AX|H2BC5|H2BC3|H2BC15|H2BC14|H2BC9|H2BC17|H2BC21|H4C1|H2BC11|H2BC12	-13
MyList_MCODE_ALL	Reactome Gene Sets	6	R-HSA-5688426	Deubiquitination		-15	19	16	28162	297	73	15	21	4.7	60|3017|3018|7415|7416|7417|7419|8341|8342|8345|8348|8349|8970|85236|440689	ACTB|H2BC5|H2BC3|VCP|VDAC1|VDAC2|VDAC3|H2BC15|H2BC14|H2BC9|H2BC17|H2BC21|H2BC11|H2BC12|H2BC18	-13
MyList_MCODE_ALL	Reactome Gene Sets	6	R-HSA-9006931	Signaling by Nuclear Receptors		-15	19	16	28162	299	73	15	21	4.7	801|805|808|3014|3017|3018|8341|8342|8345|8348|8349|8350|8359|8970|85236	CALM1|CALM2|CALM3|H2AX|H2BC5|H2BC3|H2BC15|H2BC14|H2BC9|H2BC17|H2BC21|H3C1|H4C1|H2BC11|H2BC12	-13
MyList_MCODE_ALL	Reactome Gene Sets	6	R-HSA-5693607	Processing of DNA double-strand break ends		-15	43	21	28162	98	73	11	15	4.2	3014|3017|3018|8341|8342|8345|8348|8349|8359|8970|85236	H2AX|H2BC5|H2BC3|H2BC15|H2BC14|H2BC9|H2BC17|H2BC21|H4C1|H2BC11|H2BC12	-13
MyList_MCODE_ALL	Reactome Gene Sets	6	R-HSA-68875	Mitotic Prophase		-15	33	19	28162	142	73	12	16	4.3	3014|3017|3018|8341|8342|8345|8348|8349|8350|8359|8970|85236	H2AX|H2BC5|H2BC3|H2BC15|H2BC14|H2BC9|H2BC17|H2BC21|H3C1|H4C1|H2BC11|H2BC12	-13
MyList_MCODE_ALL	Reactome Gene Sets	6	R-HSA-1474165	Reproduction		-15	32	19	28162	143	73	12	16	4.3	3014|3017|3018|8341|8342|8345|8348|8349|8350|8359|8970|85236	H2AX|H2BC5|H2BC3|H2BC15|H2BC14|H2BC9|H2BC17|H2BC21|H3C1|H4C1|H2BC11|H2BC12	-13
MyList_MCODE_ALL	Reactome Gene Sets	6	R-HSA-9018519	Estrogen-dependent gene expression		-14	31	19	28162	150	73	12	16	4.3	3014|3017|3018|8341|8342|8345|8348|8349|8350|8359|8970|85236	H2AX|H2BC5|H2BC3|H2BC15|H2BC14|H2BC9|H2BC17|H2BC21|H3C1|H4C1|H2BC11|H2BC12	-12
MyList_MCODE_ALL	KEGG Pathway	24	ko05203	Viral carcinogenesis		-14	25	17	28162	201	73	13	18	4.5	3017|3018|3190|7419|8341|8342|8345|8348|8349|8359|8970|85236|440689	H2BC5|H2BC3|HNRNPK|VDAC3|H2BC15|H2BC14|H2BC9|H2BC17|H2BC21|H4C1|H2BC11|H2BC12|H2BC18	-12
MyList_MCODE_ALL	Reactome Gene Sets	6	R-HSA-157579	Telomere Maintenance		-14	38	20	28162	113	73	11	15	4.2	3014|3017|3018|8341|8342|8345|8348|8349|8359|8970|85236	H2AX|H2BC5|H2BC3|H2BC15|H2BC14|H2BC9|H2BC17|H2BC21|H4C1|H2BC11|H2BC12	-12
MyList_MCODE_ALL	KEGG Pathway	24	hsa05203	Viral carcinogenesis		-14	24	17	28162	211	73	13	18	4.5	3017|3018|3190|7419|8341|8342|8345|8348|8349|8359|8970|85236|440689	H2BC5|H2BC3|HNRNPK|VDAC3|H2BC15|H2BC14|H2BC9|H2BC17|H2BC21|H4C1|H2BC11|H2BC12|H2BC18	-12
MyList_MCODE_ALL	Reactome Gene Sets	6	R-HSA-4839726	Chromatin organization		-14	20	16	28162	274	73	14	19	4.6	60|3014|3017|3018|8341|8342|8345|8348|8349|8350|8359|8970|85236|440689	ACTB|H2AX|H2BC5|H2BC3|H2BC15|H2BC14|H2BC9|H2BC17|H2BC21|H3C1|H4C1|H2BC11|H2BC12|H2BC18	-12
MyList_MCODE_ALL	Reactome Gene Sets	6	R-HSA-3247509	Chromatin modifying enzymes		-14	20	16	28162	274	73	14	19	4.6	60|3014|3017|3018|8341|8342|8345|8348|8349|8350|8359|8970|85236|440689	ACTB|H2AX|H2BC5|H2BC3|H2BC15|H2BC14|H2BC9|H2BC17|H2BC21|H3C1|H4C1|H2BC11|H2BC12|H2BC18	-12
MyList_MCODE_ALL	Reactome Gene Sets	6	R-HSA-5689880	Ub-specific processing proteases		-14	23	17	28162	220	73	13	18	4.5	3017|3018|7416|7417|7419|8341|8342|8345|8348|8349|8970|85236|440689	H2BC5|H2BC3|VDAC1|VDAC2|VDAC3|H2BC15|H2BC14|H2BC9|H2BC17|H2BC21|H2BC11|H2BC12|H2BC18	-12
MyList_MCODE_ALL	Reactome Gene Sets	6	R-HSA-8866654	E3 ubiquitin ligases ubiquitinate target proteins		-13	59	23	28162	59	73	9	12	3.8	3017|3018|7415|8341|8342|8345|8348|8970|85236	H2BC5|H2BC3|VCP|H2BC15|H2BC14|H2BC9|H2BC17|H2BC11|H2BC12	-12
MyList_MCODE_ALL	Reactome Gene Sets	6	R-HSA-5693567	HDR through Homologous Recombination (HRR) or Single Strand Annealing (SSA)		-13	32	18	28162	132	73	11	15	4.2	3014|3017|3018|8341|8342|8345|8348|8349|8359|8970|85236	H2AX|H2BC5|H2BC3|H2BC15|H2BC14|H2BC9|H2BC17|H2BC21|H4C1|H2BC11|H2BC12	-11
MyList_MCODE_ALL	Reactome Gene Sets	6	R-HSA-156842	Eukaryotic Translation Elongation		-13	41	20	28162	93	73	10	14	4	1915|1917|1938|6124|6193|6194|6209|6217|6230|9349	EEF1A1|EEF1A2|EEF2|RPL4|RPS5|RPS6|RPS15|RPS16|RPS25|RPL23	-11
MyList_MCODE_ALL	Reactome Gene Sets	6	R-HSA-69278	Cell Cycle, Mitotic		-13	12	13	28162	561	73	17	23	4.9	3014|3017|3018|5901|7846|8341|8342|8345|8348|8349|8350|8359|8970|10376|84617|85236|347733	H2AX|H2BC5|H2BC3|RAN|TUBA1A|H2BC15|H2BC14|H2BC9|H2BC17|H2BC21|H3C1|H4C1|H2BC11|TUBA1B|TUBB6|H2BC12|TUBB2B	-11
MyList_MCODE_ALL	Reactome Gene Sets	6	R-HSA-5693538	Homology Directed Repair		-13	31	18	28162	138	73	11	15	4.2	3014|3017|3018|8341|8342|8345|8348|8349|8359|8970|85236	H2AX|H2BC5|H2BC3|H2BC15|H2BC14|H2BC9|H2BC17|H2BC21|H4C1|H2BC11|H2BC12	-11
MyList_MCODE_ALL	Reactome Gene Sets	6	R-HSA-73886	Chromosome Maintenance		-13	30	18	28162	141	73	11	15	4.2	3014|3017|3018|8341|8342|8345|8348|8349|8359|8970|85236	H2AX|H2BC5|H2BC3|H2BC15|H2BC14|H2BC9|H2BC17|H2BC21|H4C1|H2BC11|H2BC12	-11
MyList_MCODE_ALL	Reactome Gene Sets	6	R-HSA-2559583	Cellular Senescence		-13	23	16	28162	197	73	12	16	4.3	3014|3017|3018|8341|8342|8345|8348|8349|8350|8359|8970|85236	H2AX|H2BC5|H2BC3|H2BC15|H2BC14|H2BC9|H2BC17|H2BC21|H3C1|H4C1|H2BC11|H2BC12	-11
MyList_MCODE_ALL	Reactome Gene Sets	6	R-HSA-1445148	Translocation of SLC2A4 (GLUT4) to the plasma membrane		-13	48	20	28162	72	73	9	12	3.8	60|71|801|805|808|7846|10376|84617|347733	ACTB|ACTG1|CALM1|CALM2|CALM3|TUBA1A|TUBA1B|TUBB6|TUBB2B	-11
MyList_MCODE_ALL	Reactome Gene Sets	6	R-HSA-8852135	Protein ubiquitination		-12	44	19	28162	79	73	9	12	3.8	3017|3018|7415|8341|8342|8345|8348|8970|85236	H2BC5|H2BC3|VCP|H2BC15|H2BC14|H2BC9|H2BC17|H2BC11|H2BC12	-10
MyList_MCODE_ALL	Reactome Gene Sets	6	R-HSA-5693532	DNA Double-Strand Break Repair		-12	25	16	28162	167	73	11	15	4.2	3014|3017|3018|8341|8342|8345|8348|8349|8359|8970|85236	H2AX|H2BC5|H2BC3|H2BC15|H2BC14|H2BC9|H2BC17|H2BC21|H4C1|H2BC11|H2BC12	-10
MyList_MCODE_ALL	Reactome Gene Sets	6	R-HSA-69481	G2/M Checkpoints		-12	25	16	28162	168	73	11	15	4.2	3014|3017|3018|8341|8342|8345|8348|8349|8359|8970|85236	H2AX|H2BC5|H2BC3|H2BC15|H2BC14|H2BC9|H2BC17|H2BC21|H4C1|H2BC11|H2BC12	-10
MyList_MCODE_ALL	Reactome Gene Sets	6	R-HSA-9619483	Activation of AMPK downstream of NMDARs		-12	93	25	28162	29	73	7	9.6	3.4	801|805|808|7846|10376|84617|347733	CALM1|CALM2|CALM3|TUBA1A|TUBA1B|TUBB6|TUBB2B	-10
MyList_MCODE_ALL	Reactome Gene Sets	6	R-HSA-201681	TCF dependent signaling in response to WNT		-12	20	15	28162	233	73	12	16	4.3	3014|3017|3018|8341|8342|8345|8348|8349|8350|8359|8970|85236	H2AX|H2BC5|H2BC3|H2BC15|H2BC14|H2BC9|H2BC17|H2BC21|H3C1|H4C1|H2BC11|H2BC12	-10
MyList_MCODE_ALL	Reactome Gene Sets	6	R-HSA-157118	Signaling by NOTCH		-12	20	15	28162	236	73	12	16	4.3	3014|3017|3018|8341|8342|8345|8348|8349|8350|8359|8970|85236	H2AX|H2BC5|H2BC3|H2BC15|H2BC14|H2BC9|H2BC17|H2BC21|H3C1|H4C1|H2BC11|H2BC12	-10
MyList_MCODE_ALL	Reactome Gene Sets	6	R-HSA-8878171	Transcriptional regulation by RUNX1		-12	19	15	28162	239	73	12	16	4.3	3014|3017|3018|8341|8342|8345|8348|8349|8350|8359|8970|85236	H2AX|H2BC5|H2BC3|H2BC15|H2BC14|H2BC9|H2BC17|H2BC21|H3C1|H4C1|H2BC11|H2BC12	-10
MyList_MCODE_ALL	GO Biological Processes	19	GO:0072594	establishment of protein localization to organelle		-12	11	12	28162	579	73	16	22	4.8	801|808|3309|3329|5901|6124|6193|6194|6209|6217|6230|9349|9555|10155|11331|55506	CALM1|CALM3|HSPA5|HSPD1|RAN|RPL4|RPS5|RPS6|RPS15|RPS16|RPS25|RPL23|MACROH2A1|TRIM28|PHB2|MACROH2A2	-10
MyList_MCODE_ALL	Reactome Gene Sets	6	R-HSA-156902	Peptide chain elongation		-12	39	18	28162	89	73	9	12	3.8	1915|1938|6124|6193|6194|6209|6217|6230|9349	EEF1A1|EEF2|RPL4|RPS5|RPS6|RPS15|RPS16|RPS25|RPL23	-9.9
MyList_MCODE_ALL	Reactome Gene Sets	6	R-HSA-1640170	Cell Cycle		-12	9.5	12	28162	692	73	17	23	4.9	3014|3017|3018|5901|7846|8341|8342|8345|8348|8349|8350|8359|8970|10376|84617|85236|347733	H2AX|H2BC5|H2BC3|RAN|TUBA1A|H2BC15|H2BC14|H2BC9|H2BC17|H2BC21|H3C1|H4C1|H2BC11|TUBA1B|TUBB6|H2BC12|TUBB2B	-9.9
MyList_MCODE_ALL	Reactome Gene Sets	6	R-HSA-73894	DNA Repair		-11	15	13	28162	335	73	13	18	4.5	60|3014|3017|3018|7415|8341|8342|8345|8348|8349|8359|8970|85236	ACTB|H2AX|H2BC5|H2BC3|VCP|H2BC15|H2BC14|H2BC9|H2BC17|H2BC21|H4C1|H2BC11|H2BC12	-9.6
MyList_MCODE_ALL	Reactome Gene Sets	6	R-HSA-8876725	Protein methylation		-11	1.20E+02	27	28162	19	73	6	8.2	3.2	801|805|808|1915|1938|7415	CALM1|CALM2|CALM3|EEF1A1|EEF2|VCP	-9.4
MyList_MCODE_ALL	Reactome Gene Sets	6	R-HSA-168255	Influenza Infection		-11	25	15	28162	156	73	10	14	4	821|1213|5901|6124|6193|6194|6209|6217|6230|9349	CANX|CLTC|RAN|RPL4|RPS5|RPS6|RPS15|RPS16|RPS25|RPL23	-9.2
MyList_MCODE_ALL	Reactome Gene Sets	6	R-HSA-437239	Recycling pathway of L1		-10	57	20	28162	47	73	7	9.6	3.4	60|71|1213|7846|10376|84617|347733	ACTB|ACTG1|CLTC|TUBA1A|TUBA1B|TUBB6|TUBB2B	-8.7
MyList_MCODE_ALL	Reactome Gene Sets	6	R-HSA-190828	Gap junction trafficking		-10	57	20	28162	47	73	7	9.6	3.4	60|71|1213|7846|10376|84617|347733	ACTB|ACTG1|CLTC|TUBA1A|TUBA1B|TUBB6|TUBB2B	-8.7
MyList_MCODE_ALL	Reactome Gene Sets	6	R-HSA-157858	Gap junction trafficking and regulation		-10	55	19	28162	49	73	7	9.6	3.4	60|71|1213|7846|10376|84617|347733	ACTB|ACTG1|CLTC|TUBA1A|TUBA1B|TUBB6|TUBB2B	-8.6
MyList_MCODE_ALL	KEGG Pathway	24	hsa05130	Pathogenic Escherichia coli infection		-10	49	18	28162	55	73	7	9.6	3.4	60|71|4691|7846|10376|84617|347733	ACTB|ACTG1|NCL|TUBA1A|TUBA1B|TUBB6|TUBB2B	-8.2
MyList_MCODE_ALL	KEGG Pathway	24	ko05130	Pathogenic Escherichia coli infection		-10	49	18	28162	55	73	7	9.6	3.4	60|71|4691|7846|10376|84617|347733	ACTB|ACTG1|NCL|TUBA1A|TUBA1B|TUBB6|TUBB2B	-8.2
MyList_MCODE_ALL	WikiPathways	27	WP2272	Pathogenic Escherichia coli infection		-10	49	18	28162	55	73	7	9.6	3.4	60|71|4691|7846|10376|84617|347733	ACTB|ACTG1|NCL|TUBA1A|TUBA1B|TUBB6|TUBB2B	-8.2
MyList_MCODE_ALL	Reactome Gene Sets	6	R-HSA-422475	Axon guidance		-9.9	9.8	11	28162	552	73	14	19	4.6	60|71|1213|6124|6193|6194|6209|6217|6230|7846|9349|10376|84617|347733	ACTB|ACTG1|CLTC|RPL4|RPS5|RPS6|RPS15|RPS16|RPS25|TUBA1A|RPL23|TUBA1B|TUBB6|TUBB2B	-8.1
MyList_MCODE_ALL	Reactome Gene Sets	6	R-HSA-8953854	Metabolism of RNA		-9.8	8.6	10	28162	673	73	15	21	4.7	1660|3028|3184|3190|4691|5901|6124|6193|6194|6209|6217|6230|6634|6635|9349	DHX9|HSD17B10|HNRNPD|HNRNPK|NCL|RAN|RPL4|RPS5|RPS6|RPS15|RPS16|RPS25|SNRPD3|SNRPE|RPL23	-8.1
MyList_MCODE_ALL	CORUM	33	CORUM:6289	prohibitin 2 complex, mitochondrial		-9.7	3.10E+02	35	28162	5	73	4	5.5	2.7	292|5245|7417|11331	SLC25A5|PHB|VDAC2|PHB2	-8
MyList_MCODE_ALL	Reactome Gene Sets	6	R-HSA-72766	Translation		-9.6	15	12	28162	291	73	11	15	4.2	1915|1917|1938|6124|6193|6194|6209|6217|6230|7284|9349	EEF1A1|EEF1A2|EEF2|RPL4|RPS5|RPS6|RPS15|RPS16|RPS25|TUFM|RPL23	-7.9
MyList_MCODE_ALL	Reactome Gene Sets	6	R-HSA-9675108	Nervous system development		-9.6	9.4	10	28162	577	73	14	19	4.6	60|71|1213|6124|6193|6194|6209|6217|6230|7846|9349|10376|84617|347733	ACTB|ACTG1|CLTC|RPL4|RPS5|RPS6|RPS15|RPS16|RPS25|TUBA1A|RPL23|TUBA1B|TUBB6|TUBB2B	-7.9
MyList_MCODE_ALL	Reactome Gene Sets	6	R-HSA-69620	Cell Cycle Checkpoints		-9.6	14	12	28162	294	73	11	15	4.2	3014|3017|3018|8341|8342|8345|8348|8349|8359|8970|85236	H2AX|H2BC5|H2BC3|H2BC15|H2BC14|H2BC9|H2BC17|H2BC21|H4C1|H2BC11|H2BC12	-7.9
MyList_MCODE_ALL	CORUM	33	CORUM:2837	Profilin 1 complex		-9.2	2.60E+02	32	28162	6	73	4	5.5	2.7	71|1213|7415|347733	ACTG1|CLTC|VCP|TUBB2B	-7.5
MyList_MCODE_ALL	GO Biological Processes	19	GO:0045047	protein targeting to ER		-9	26	14	28162	120	73	8	11	3.7	3309|6124|6193|6194|6209|6217|6230|9349	HSPA5|RPL4|RPS5|RPS6|RPS15|RPS16|RPS25|RPL23	-7.4
MyList_MCODE_ALL	GO Biological Processes	19	GO:0072599	establishment of protein localization to endoplasmic reticulum		-8.9	25	14	28162	124	73	8	11	3.7	3309|6124|6193|6194|6209|6217|6230|9349	HSPA5|RPL4|RPS5|RPS6|RPS15|RPS16|RPS25|RPL23	-7.3
MyList_MCODE_ALL	GO Biological Processes	19	GO:0021762	substantia nigra development		-8.9	54	18	28162	43	73	6	8.2	3.2	60|801|805|808|3309|54145	ACTB|CALM1|CALM2|CALM3|HSPA5|H2BS1	-7.2
MyList_MCODE_ALL	CORUM	33	CORUM:306	Ribosome, cytoplasmic		-8.8	34	15	28162	80	73	7	9.6	3.4	6124|6193|6194|6209|6217|6230|9349	RPL4|RPS5|RPS6|RPS15|RPS16|RPS25|RPL23	-7.2
MyList_MCODE_ALL	Reactome Gene Sets	6	R-HSA-438064	Post NMDA receptor activation events		-8.8	34	15	28162	80	73	7	9.6	3.4	801|805|808|7846|10376|84617|347733	CALM1|CALM2|CALM3|TUBA1A|TUBA1B|TUBB6|TUBB2B	-7.2
MyList_MCODE_ALL	Reactome Gene Sets	6	R-HSA-6802949	Signaling by RAS mutants		-8.6	49	17	28162	47	73	6	8.2	3.2	60|71|801|805|808|5245	ACTB|ACTG1|CALM1|CALM2|CALM3|PHB	-7
MyList_MCODE_ALL	Reactome Gene Sets	6	R-HSA-6802946	Signaling by moderate kinase activity BRAF mutants		-8.6	49	17	28162	47	73	6	8.2	3.2	60|71|801|805|808|5245	ACTB|ACTG1|CALM1|CALM2|CALM3|PHB	-7
MyList_MCODE_ALL	Reactome Gene Sets	6	R-HSA-9649948	Signaling downstream of RAS mutants		-8.6	49	17	28162	47	73	6	8.2	3.2	60|71|801|805|808|5245	ACTB|ACTG1|CALM1|CALM2|CALM3|PHB	-7
MyList_MCODE_ALL	Reactome Gene Sets	6	R-HSA-6802955	Paradoxical activation of RAF signaling by kinase inactive BRAF		-8.6	49	17	28162	47	73	6	8.2	3.2	60|71|801|805|808|5245	ACTB|ACTG1|CALM1|CALM2|CALM3|PHB	-7
MyList_MCODE_ALL	Reactome Gene Sets	6	R-HSA-72312	rRNA processing		-8.5	17	12	28162	204	73	9	12	3.8	3028|4691|6124|6193|6194|6209|6217|6230|9349	HSD17B10|NCL|RPL4|RPS5|RPS6|RPS15|RPS16|RPS25|RPL23	-6.9
MyList_MCODE_ALL	Reactome Gene Sets	6	R-HSA-8949215	Mitochondrial calcium ion transport		-8.5	84	20	28162	23	73	5	6.8	3	5245|7416|7417|7419|11331	PHB|VDAC1|VDAC2|VDAC3|PHB2	-6.9
MyList_MCODE_ALL	Reactome Gene Sets	6	R-HSA-192823	Viral mRNA Translation		-8.5	30	14	28162	89	73	7	9.6	3.4	6124|6193|6194|6209|6217|6230|9349	RPL4|RPS5|RPS6|RPS15|RPS16|RPS25|RPL23	-6.9
MyList_MCODE_ALL	WikiPathways	27	WP477	Cytoplasmic Ribosomal Proteins		-8.4	30	14	28162	90	73	7	9.6	3.4	6124|6193|6194|6209|6217|6230|9349	RPL4|RPS5|RPS6|RPS15|RPS16|RPS25|RPL23	-6.8
MyList_MCODE_ALL	GO Biological Processes	19	GO:0006412	translation		-8.4	7.5	9	28162	717	73	14	19	4.6	1660|1915|1917|1938|3184|4691|6124|6193|6194|6209|6217|6230|7284|9349	DHX9|EEF1A1|EEF1A2|EEF2|HNRNPD|NCL|RPL4|RPS5|RPS6|RPS15|RPS16|RPS25|TUFM|RPL23	-6.8
MyList_MCODE_ALL	Reactome Gene Sets	6	R-HSA-72764	Eukaryotic Translation Termination		-8.3	29	14	28162	93	73	7	9.6	3.4	6124|6193|6194|6209|6217|6230|9349	RPL4|RPS5|RPS6|RPS15|RPS16|RPS25|RPL23	-6.7
MyList_MCODE_ALL	Reactome Gene Sets	6	R-HSA-442755	Activation of NMDA receptors and postsynaptic events		-8.3	29	14	28162	93	73	7	9.6	3.4	801|805|808|7846|10376|84617|347733	CALM1|CALM2|CALM3|TUBA1A|TUBA1B|TUBB6|TUBB2B	-6.7
MyList_MCODE_ALL	Reactome Gene Sets	6	R-HSA-2408557	Selenocysteine synthesis		-8.3	29	14	28162	93	73	7	9.6	3.4	6124|6193|6194|6209|6217|6230|9349	RPL4|RPS5|RPS6|RPS15|RPS16|RPS25|RPL23	-6.7
MyList_MCODE_ALL	Reactome Gene Sets	6	R-HSA-1852241	Organelle biogenesis and maintenance		-8.3	13	11	28162	296	73	10	14	4	498|506|801|805|808|3313|7846|10376|84617|347733	ATP5F1A|ATP5F1B|CALM1|CALM2|CALM3|HSPA9|TUBA1A|TUBA1B|TUBB6|TUBB2B	-6.7
MyList_MCODE_ALL	CORUM	33	CORUM:1227	H2AX complex II		-8.3	1.70E+02	26	28162	9	73	4	5.5	2.7	3014|3018|3309|8342	H2AX|H2BC3|HSPA5|H2BC14	-6.7
MyList_MCODE_ALL	Reactome Gene Sets	6	R-HSA-975956	Nonsense Mediated Decay (NMD) independent of the Exon Junction Complex (EJC)		-8.3	28	14	28162	95	73	7	9.6	3.4	6124|6193|6194|6209|6217|6230|9349	RPL4|RPS5|RPS6|RPS15|RPS16|RPS25|RPL23	-6.7
MyList_MCODE_ALL	GO Biological Processes	19	GO:0070972	protein localization to endoplasmic reticulum		-8.2	20	12	28162	152	73	8	11	3.7	3309|6124|6193|6194|6209|6217|6230|9349	HSPA5|RPL4|RPS5|RPS6|RPS15|RPS16|RPS25|RPL23	-6.6
MyList_MCODE_ALL	GO Biological Processes	19	GO:0043043	peptide biosynthetic process		-8.2	7.3	8.8	28162	743	73	14	19	4.6	1660|1915|1917|1938|3184|4691|6124|6193|6194|6209|6217|6230|7284|9349	DHX9|EEF1A1|EEF1A2|EEF2|HNRNPD|NCL|RPL4|RPS5|RPS6|RPS15|RPS16|RPS25|TUFM|RPL23	-6.6
MyList_MCODE_ALL	Reactome Gene Sets	6	R-HSA-9633012	Response of EIF2AK4 (GCN2) to amino acid deficiency		-8.1	27	13	28162	101	73	7	9.6	3.4	6124|6193|6194|6209|6217|6230|9349	RPL4|RPS5|RPS6|RPS15|RPS16|RPS25|RPL23	-6.5
MyList_MCODE_ALL	Reactome Gene Sets	6	R-HSA-72689	Formation of a pool of free 40S subunits		-8.1	27	13	28162	101	73	7	9.6	3.4	6124|6193|6194|6209|6217|6230|9349	RPL4|RPS5|RPS6|RPS15|RPS16|RPS25|RPL23	-6.5
MyList_MCODE_ALL	GO Biological Processes	19	GO:0006614	SRP-dependent cotranslational protein targeting to membrane		-8	26	13	28162	105	73	7	9.6	3.4	6124|6193|6194|6209|6217|6230|9349	RPL4|RPS5|RPS6|RPS15|RPS16|RPS25|RPL23	-6.4
MyList_MCODE_ALL	GO Biological Processes	19	GO:0048857	neural nucleus development		-8	39	15	28162	60	73	6	8.2	3.2	60|801|805|808|3309|54145	ACTB|CALM1|CALM2|CALM3|HSPA5|H2BS1	-6.4
MyList_MCODE_ALL	GO Biological Processes	19	GO:0006613	cotranslational protein targeting to membrane		-7.8	25	13	28162	110	73	7	9.6	3.4	6124|6193|6194|6209|6217|6230|9349	RPL4|RPS5|RPS6|RPS15|RPS16|RPS25|RPL23	-6.3
MyList_MCODE_ALL	Reactome Gene Sets	6	R-HSA-156827	L13a-mediated translational silencing of Ceruloplasmin expression		-7.8	24	13	28162	111	73	7	9.6	3.4	6124|6193|6194|6209|6217|6230|9349	RPL4|RPS5|RPS6|RPS15|RPS16|RPS25|RPL23	-6.2
MyList_MCODE_ALL	GO Biological Processes	19	GO:0007005	mitochondrion organization		-7.8	8.4	9	28162	548	73	12	16	4.3	292|498|506|801|808|3028|3313|3329|5245|7416|7417|11331	SLC25A5|ATP5F1A|ATP5F1B|CALM1|CALM3|HSD17B10|HSPA9|HSPD1|PHB|VDAC1|VDAC2|PHB2	-6.2
MyList_MCODE_ALL	CORUM	33	CORUM:338	40S ribosomal subunit, cytoplasmic		-7.8	62	17	28162	31	73	5	6.8	3	6193|6194|6209|6217|6230	RPS5|RPS6|RPS15|RPS16|RPS25	-6.2
MyList_MCODE_ALL	Reactome Gene Sets	6	R-HSA-72706	GTP hydrolysis and joining of the 60S ribosomal subunit		-7.8	24	12	28162	112	73	7	9.6	3.4	6124|6193|6194|6209|6217|6230|9349	RPL4|RPS5|RPS6|RPS15|RPS16|RPS25|RPL23	-6.2
MyList_MCODE_ALL	Reactome Gene Sets	6	R-HSA-1799339	SRP-dependent cotranslational protein targeting to membrane		-7.8	24	12	28162	112	73	7	9.6	3.4	6124|6193|6194|6209|6217|6230|9349	RPL4|RPS5|RPS6|RPS15|RPS16|RPS25|RPL23	-6.2
MyList_MCODE_ALL	Reactome Gene Sets	6	R-HSA-389958	Cooperation of Prefoldin and TriC/CCT in actin and tubulin folding		-7.7	60	17	28162	32	73	5	6.8	3	60|7846|10376|84617|347733	ACTB|TUBA1A|TUBA1B|TUBB6|TUBB2B	-6.2
MyList_MCODE_ALL	GO Biological Processes	19	GO:0034975	protein folding in endoplasmic reticulum		-7.7	1.30E+02	23	28162	12	73	4	5.5	2.7	821|2923|3309|7184	CANX|PDIA3|HSPA5|HSP90B1	-6.2
MyList_MCODE_ALL	Reactome Gene Sets	6	R-HSA-975957	Nonsense Mediated Decay (NMD) enhanced by the Exon Junction Complex (EJC)		-7.7	23	12	28162	115	73	7	9.6	3.4	6124|6193|6194|6209|6217|6230|9349	RPL4|RPS5|RPS6|RPS15|RPS16|RPS25|RPL23	-6.2
MyList_MCODE_ALL	Reactome Gene Sets	6	R-HSA-927802	Nonsense-Mediated Decay (NMD)		-7.7	23	12	28162	115	73	7	9.6	3.4	6124|6193|6194|6209|6217|6230|9349	RPL4|RPS5|RPS6|RPS15|RPS16|RPS25|RPL23	-6.2
MyList_MCODE_ALL	GO Biological Processes	19	GO:0019083	viral transcription		-7.6	17	11	28162	180	73	8	11	3.7	1660|6124|6193|6194|6209|6217|6230|9349	DHX9|RPL4|RPS5|RPS6|RPS15|RPS16|RPS25|RPL23	-6.1
MyList_MCODE_ALL	CORUM	33	CORUM:305	40S ribosomal subunit, cytoplasmic		-7.6	58	17	28162	33	73	5	6.8	3	6193|6194|6209|6217|6230	RPS5|RPS6|RPS15|RPS16|RPS25	-6.1
MyList_MCODE_ALL	Reactome Gene Sets	6	R-HSA-2408522	Selenoamino acid metabolism		-7.6	23	12	28162	118	73	7	9.6	3.4	6124|6193|6194|6209|6217|6230|9349	RPL4|RPS5|RPS6|RPS15|RPS16|RPS25|RPL23	-6.1
MyList_MCODE_ALL	Reactome Gene Sets	6	R-HSA-72737	Cap-dependent Translation Initiation		-7.6	23	12	28162	119	73	7	9.6	3.4	6124|6193|6194|6209|6217|6230|9349	RPL4|RPS5|RPS6|RPS15|RPS16|RPS25|RPL23	-6.1
MyList_MCODE_ALL	Reactome Gene Sets	6	R-HSA-373760	L1CAM interactions		-7.6	23	12	28162	119	73	7	9.6	3.4	60|71|1213|7846|10376|84617|347733	ACTB|ACTG1|CLTC|TUBA1A|TUBA1B|TUBB6|TUBB2B	-6.1
MyList_MCODE_ALL	Reactome Gene Sets	6	R-HSA-72613	Eukaryotic Translation Initiation		-7.6	23	12	28162	119	73	7	9.6	3.4	6124|6193|6194|6209|6217|6230|9349	RPL4|RPS5|RPS6|RPS15|RPS16|RPS25|RPL23	-6.1
MyList_MCODE_ALL	Reactome Gene Sets	6	R-HSA-6791226	Major pathway of rRNA processing in the nucleolus and cytosol		-7.6	17	11	28162	184	73	8	11	3.7	4691|6124|6193|6194|6209|6217|6230|9349	NCL|RPL4|RPS5|RPS6|RPS15|RPS16|RPS25|RPL23	-6.1
MyList_MCODE_ALL	GO Biological Processes	19	GO:0000184	nuclear-transcribed mRNA catabolic process, nonsense-mediated decay		-7.6	23	12	28162	120	73	7	9.6	3.4	6124|6193|6194|6209|6217|6230|9349	RPL4|RPS5|RPS6|RPS15|RPS16|RPS25|RPL23	-6
MyList_MCODE_ALL	GO Biological Processes	19	GO:0090150	establishment of protein localization to membrane		-7.6	11	9.5	28162	356	73	10	14	4	801|808|3309|6124|6193|6194|6209|6217|6230|9349	CALM1|CALM3|HSPA5|RPL4|RPS5|RPS6|RPS15|RPS16|RPS25|RPL23	-6
MyList_MCODE_ALL	WikiPathways	27	WP2359	Parkin-Ubiquitin Proteasomal System pathway		-7.5	33	14	28162	70	73	6	8.2	3.2	3309|3313|7846|10376|84617|347733	HSPA5|HSPA9|TUBA1A|TUBA1B|TUBB6|TUBB2B	-6
MyList_MCODE_ALL	KEGG Pathway	24	hsa05016	Huntington's disease		-7.4	16	11	28162	193	73	8	11	3.7	292|498|506|1213|6647|7416|7417|7419	SLC25A5|ATP5F1A|ATP5F1B|CLTC|SOD1|VDAC1|VDAC2|VDAC3	-5.9
MyList_MCODE_ALL	KEGG Pathway	24	ko05016	Huntington's disease		-7.4	16	11	28162	193	73	8	11	3.7	292|498|506|1213|6647|7416|7417|7419	SLC25A5|ATP5F1A|ATP5F1B|CLTC|SOD1|VDAC1|VDAC2|VDAC3	-5.9
MyList_MCODE_ALL	Reactome Gene Sets	6	R-HSA-8868773	rRNA processing in the nucleus and cytosol		-7.4	16	11	28162	194	73	8	11	3.7	4691|6124|6193|6194|6209|6217|6230|9349	NCL|RPL4|RPS5|RPS6|RPS15|RPS16|RPS25|RPL23	-5.9
MyList_MCODE_ALL	GO Biological Processes	19	GO:0019080	viral gene expression		-7.3	16	11	28162	198	73	8	11	3.7	1660|6124|6193|6194|6209|6217|6230|9349	DHX9|RPL4|RPS5|RPS6|RPS15|RPS16|RPS25|RPL23	-5.8
MyList_MCODE_ALL	Reactome Gene Sets	6	R-HSA-168273	Influenza Viral RNA Transcription and Replication		-7.2	20	11	28162	135	73	7	9.6	3.4	6124|6193|6194|6209|6217|6230|9349	RPL4|RPS5|RPS6|RPS15|RPS16|RPS25|RPL23	-5.7
MyList_MCODE_ALL	Reactome Gene Sets	6	R-HSA-9663891	Selective autophagy		-7.2	29	13	28162	81	73	6	8.2	3.2	7415|7416|7846|10376|84617|347733	VCP|VDAC1|TUBA1A|TUBA1B|TUBB6|TUBB2B	-5.7
MyList_MCODE_ALL	GO Biological Processes	19	GO:0006612	protein targeting to membrane		-7.1	15	10	28162	211	73	8	11	3.7	3309|6124|6193|6194|6209|6217|6230|9349	HSPA5|RPL4|RPS5|RPS6|RPS15|RPS16|RPS25|RPL23	-5.6
MyList_MCODE_ALL	Reactome Gene Sets	6	R-HSA-6802957	Oncogenic MAPK signaling		-7.1	28	12	28162	84	73	6	8.2	3.2	60|71|801|805|808|5245	ACTB|ACTG1|CALM1|CALM2|CALM3|PHB	-5.6
MyList_MCODE_ALL	Reactome Gene Sets	6	R-HSA-9646399	Aggrephagy		-7	45	15	28162	43	73	5	6.8	3	7415|7846|10376|84617|347733	VCP|TUBA1A|TUBA1B|TUBB6|TUBB2B	-5.6
MyList_MCODE_ALL	Reactome Gene Sets	6	R-HSA-9656223	Signaling by RAF1 mutants		-7	45	15	28162	43	73	5	6.8	3	60|71|801|805|808	ACTB|ACTG1|CALM1|CALM2|CALM3	-5.6
MyList_MCODE_ALL	GO Biological Processes	19	GO:0007006	mitochondrial membrane organization		-7	19	11	28162	144	73	7	9.6	3.4	292|498|506|801|808|3313|7417	SLC25A5|ATP5F1A|ATP5F1B|CALM1|CALM3|HSPA9|VDAC2	-5.6
MyList_MCODE_ALL	GO Biological Processes	19	GO:0030901	midbrain development		-7	27	12	28162	86	73	6	8.2	3.2	60|801|805|808|3309|54145	ACTB|CALM1|CALM2|CALM3|HSPA5|H2BS1	-5.6
MyList_MCODE_ALL	GO Biological Processes	19	GO:0034620	cellular response to unfolded protein		-6.9	18	11	28162	149	73	7	9.6	3.4	821|3309|3313|3329|7184|7415|10130	CANX|HSPA5|HSPA9|HSPD1|HSP90B1|VCP|PDIA6	-5.5
MyList_MCODE_ALL	Reactome Gene Sets	6	R-HSA-190840	Microtubule-dependent trafficking of connexons from Golgi to the plasma membrane		-6.9	86	18	28162	18	73	4	5.5	2.7	7846|10376|84617|347733	TUBA1A|TUBA1B|TUBB6|TUBB2B	-5.5
MyList_MCODE_ALL	GO Biological Processes	19	GO:0072657	protein localization to membrane		-6.9	7	7.9	28162	663	73	12	16	4.3	60|801|808|1213|3309|6124|6193|6194|6209|6217|6230|9349	ACTB|CALM1|CALM3|CLTC|HSPA5|RPL4|RPS5|RPS6|RPS15|RPS16|RPS25|RPL23	-5.4
MyList_MCODE_ALL	Reactome Gene Sets	6	R-HSA-9612973	Autophagy		-6.9	18	11	28162	151	73	7	9.6	3.4	1915|7415|7416|7846|10376|84617|347733	EEF1A1|VCP|VDAC1|TUBA1A|TUBA1B|TUBB6|TUBB2B	-5.4
MyList_MCODE_ALL	KEGG Pathway	24	ko03010	Ribosome		-6.8	18	11	28162	153	73	7	9.6	3.4	6124|6193|6194|6209|6217|6230|9349	RPL4|RPS5|RPS6|RPS15|RPS16|RPS25|RPL23	-5.4
MyList_MCODE_ALL	KEGG Pathway	24	hsa03010	Ribosome		-6.8	18	11	28162	153	73	7	9.6	3.4	6124|6193|6194|6209|6217|6230|9349	RPL4|RPS5|RPS6|RPS15|RPS16|RPS25|RPL23	-5.4
MyList_MCODE_ALL	GO Biological Processes	19	GO:0010035	response to inorganic substance		-6.8	7.8	8.2	28162	542	73	11	15	4.2	801|805|808|1917|1938|3184|3309|3939|6647|7001|7415	CALM1|CALM2|CALM3|EEF1A2|EEF2|HNRNPD|HSPA5|LDHA|SOD1|PRDX2|VCP	-5.4
MyList_MCODE_ALL	KEGG Pathway	24	ko04145	Phagosome		-6.8	18	10	28162	154	73	7	9.6	3.4	60|71|821|7846|10376|84617|347733	ACTB|ACTG1|CANX|TUBA1A|TUBA1B|TUBB6|TUBB2B	-5.4
MyList_MCODE_ALL	Reactome Gene Sets	6	R-HSA-190872	Transport of connexons to the plasma membrane		-6.8	81	18	28162	19	73	4	5.5	2.7	7846|10376|84617|347733	TUBA1A|TUBA1B|TUBB6|TUBB2B	-5.4
MyList_MCODE_ALL	GO Biological Processes	19	GO:0051343	positive regulation of cyclic-nucleotide phosphodiesterase activity		-6.8	2.30E+02	26	28162	5	73	3	4.1	2.3	801|805|808	CALM1|CALM2|CALM3	-5.3
MyList_MCODE_ALL	Reactome Gene Sets	6	R-HSA-9711097	Cellular response to starvation		-6.8	17	10	28162	156	73	7	9.6	3.4	6124|6193|6194|6209|6217|6230|9349	RPL4|RPS5|RPS6|RPS15|RPS16|RPS25|RPL23	-5.3
MyList_MCODE_ALL	GO Biological Processes	19	GO:0097305	response to alcohol		-6.8	13	9.5	28162	234	73	8	11	3.7	70|801|808|1938|3184|5245|6647|7284	ACTC1|CALM1|CALM3|EEF2|HNRNPD|PHB|SOD1|TUFM	-5.3
MyList_MCODE_ALL	GO Biological Processes	19	GO:0006457	protein folding		-6.8	13	9.5	28162	235	73	8	11	3.7	821|2923|3309|3313|3329|7184|7415|10130	CANX|PDIA3|HSPA5|HSPA9|HSPD1|HSP90B1|VCP|PDIA6	-5.3
MyList_MCODE_ALL	Reactome Gene Sets	6	R-HSA-1592230	Mitochondrial biogenesis		-6.7	24	12	28162	95	73	6	8.2	3.2	498|506|801|805|808|3313	ATP5F1A|ATP5F1B|CALM1|CALM2|CALM3|HSPA9	-5.3
MyList_MCODE_ALL	GO Biological Processes	19	GO:0034655	nucleobase-containing compound catabolic process		-6.7	7.6	8	28162	557	73	11	15	4.2	38|1660|3184|6124|6193|6194|6209|6217|6230|7415|9349	ACAT1|DHX9|HNRNPD|RPL4|RPS5|RPS6|RPS15|RPS16|RPS25|VCP|RPL23	-5.3
MyList_MCODE_ALL	Reactome Gene Sets	6	R-HSA-72695	Formation of the ternary complex, and subsequently, the 43S complex		-6.7	38	13	28162	51	73	5	6.8	3	6193|6194|6209|6217|6230	RPS5|RPS6|RPS15|RPS16|RPS25	-5.2
MyList_MCODE_ALL	KEGG Pathway	24	ko04022	cGMP-PKG signaling pathway		-6.6	17	10	28162	163	73	7	9.6	3.4	292|801|805|808|7416|7417|7419	SLC25A5|CALM1|CALM2|CALM3|VDAC1|VDAC2|VDAC3	-5.2
MyList_MCODE_ALL	GO Biological Processes	19	GO:0006913	nucleocytoplasmic transport		-6.6	10	8.7	28162	340	73	9	12	3.8	1660|3313|5901|6209|6634|6635|9349|10155|11331	DHX9|HSPA9|RAN|RPS15|SNRPD3|SNRPE|RPL23|TRIM28|PHB2	-5.2
MyList_MCODE_ALL	GO Biological Processes	19	GO:0051169	nuclear transport		-6.6	10	8.7	28162	343	73	9	12	3.8	1660|3313|5901|6209|6634|6635|9349|10155|11331	DHX9|HSPA9|RAN|RPS15|SNRPD3|SNRPE|RPL23|TRIM28|PHB2	-5.2
MyList_MCODE_ALL	KEGG Pathway	24	hsa04145	Phagosome		-6.6	16	10	28162	168	73	7	9.6	3.4	60|71|821|7846|10376|84617|347733	ACTB|ACTG1|CANX|TUBA1A|TUBA1B|TUBB6|TUBB2B	-5.1
MyList_MCODE_ALL	GO Biological Processes	19	GO:0035967	cellular response to topologically incorrect protein		-6.6	16	10	28162	168	73	7	9.6	3.4	821|3309|3313|3329|7184|7415|10130	CANX|HSPA5|HSPA9|HSPD1|HSP90B1|VCP|PDIA6	-5.1
MyList_MCODE_ALL	Reactome Gene Sets	6	R-HSA-389977	Post-chaperonin tubulin folding pathway		-6.5	70	17	28162	22	73	4	5.5	2.7	7846|10376|84617|347733	TUBA1A|TUBA1B|TUBB6|TUBB2B	-5.1
MyList_MCODE_ALL	Reactome Gene Sets	6	R-HSA-9010553	Regulation of expression of SLITs and ROBOs		-6.5	16	9.9	28162	171	73	7	9.6	3.4	6124|6193|6194|6209|6217|6230|9349	RPL4|RPS5|RPS6|RPS15|RPS16|RPS25|RPL23	-5.1
MyList_MCODE_ALL	Reactome Gene Sets	6	R-HSA-9022535	Loss of phosphorylation of MECP2 at T308		-6.5	1.90E+02	24	28162	6	73	3	4.1	2.3	801|805|808	CALM1|CALM2|CALM3	-5.1
MyList_MCODE_ALL	Reactome Gene Sets	6	R-HSA-111957	Cam-PDE 1 activation		-6.5	1.90E+02	24	28162	6	73	3	4.1	2.3	801|805|808	CALM1|CALM2|CALM3	-5.1
MyList_MCODE_ALL	KEGG Pathway	24	hsa04022	cGMP-PKG signaling pathway		-6.5	16	9.8	28162	173	73	7	9.6	3.4	292|801|805|808|7416|7417|7419	SLC25A5|CALM1|CALM2|CALM3|VDAC1|VDAC2|VDAC3	-5.1
MyList_MCODE_ALL	GO Biological Processes	19	GO:0046700	heterocycle catabolic process		-6.4	7.1	7.7	28162	597	73	11	15	4.2	38|1660|3184|6124|6193|6194|6209|6217|6230|7415|9349	ACAT1|DHX9|HNRNPD|RPL4|RPS5|RPS6|RPS15|RPS16|RPS25|VCP|RPL23	-5
MyList_MCODE_ALL	GO Biological Processes	19	GO:0044270	cellular nitrogen compound catabolic process		-6.4	7	7.6	28162	602	73	11	15	4.2	38|1660|3184|6124|6193|6194|6209|6217|6230|7415|9349	ACAT1|DHX9|HNRNPD|RPL4|RPS5|RPS6|RPS15|RPS16|RPS25|VCP|RPL23	-5
MyList_MCODE_ALL	Reactome Gene Sets	6	R-HSA-72702	Ribosomal scanning and start codon recognition		-6.4	33	13	28162	58	73	5	6.8	3	6193|6194|6209|6217|6230	RPS5|RPS6|RPS15|RPS16|RPS25	-5
MyList_MCODE_ALL	Reactome Gene Sets	6	R-HSA-72649	Translation initiation complex formation		-6.4	33	13	28162	58	73	5	6.8	3	6193|6194|6209|6217|6230	RPS5|RPS6|RPS15|RPS16|RPS25	-5
MyList_MCODE_ALL	Reactome Gene Sets	6	R-HSA-72662	Activation of the mRNA upon binding of the cap-binding complex and eIFs, and subsequent binding to 43S		-6.3	33	12	28162	59	73	5	6.8	3	6193|6194|6209|6217|6230	RPS5|RPS6|RPS15|RPS16|RPS25	-5
MyList_MCODE_ALL	KEGG Pathway	24	ko04020	Calcium signaling pathway		-6.3	15	9.5	28162	182	73	7	9.6	3.4	292|801|805|808|7416|7417|7419	SLC25A5|CALM1|CALM2|CALM3|VDAC1|VDAC2|VDAC3	-4.9
MyList_MCODE_ALL	KEGG Pathway	24	hsa04020	Calcium signaling pathway		-6.3	15	9.5	28162	182	73	7	9.6	3.4	292|801|805|808|7416|7417|7419	SLC25A5|CALM1|CALM2|CALM3|VDAC1|VDAC2|VDAC3	-4.9
MyList_MCODE_ALL	Reactome Gene Sets	6	R-HSA-389960	Formation of tubulin folding intermediates by CCT/TriC		-6.3	62	15	28162	25	73	4	5.5	2.7	7846|10376|84617|347733	TUBA1A|TUBA1B|TUBB6|TUBB2B	-4.9
MyList_MCODE_ALL	GO Biological Processes	19	GO:0019439	aromatic compound catabolic process		-6.3	6.9	7.5	28162	614	73	11	15	4.2	38|1660|3184|6124|6193|6194|6209|6217|6230|7415|9349	ACAT1|DHX9|HNRNPD|RPL4|RPS5|RPS6|RPS15|RPS16|RPS25|VCP|RPL23	-4.9
MyList_MCODE_ALL	GO Biological Processes	19	GO:0006986	response to unfolded protein		-6.3	15	9.5	28162	185	73	7	9.6	3.4	821|3309|3313|3329|7184|7415|10130	CANX|HSPA5|HSPA9|HSPD1|HSP90B1|VCP|PDIA6	-4.9
MyList_MCODE_ALL	Reactome Gene Sets	6	R-HSA-71291	Metabolism of amino acids and derivatives		-6.3	9.3	8.2	28162	374	73	9	12	3.8	38|3028|6124|6193|6194|6209|6217|6230|9349	ACAT1|HSD17B10|RPL4|RPS5|RPS6|RPS15|RPS16|RPS25|RPL23	-4.9
MyList_MCODE_ALL	Reactome Gene Sets	6	R-HSA-109582	Hemostasis		-6.2	6.8	7.5	28162	621	73	11	15	4.2	60|801|805|808|3309|6647|7846|8350|10376|84617|347733	ACTB|CALM1|CALM2|CALM3|HSPA5|SOD1|TUBA1A|H3C1|TUBA1B|TUBB6|TUBB2B	-4.9
MyList_MCODE_ALL	GO Biological Processes	19	GO:0006402	mRNA catabolic process		-6.2	9.2	8.2	28162	378	73	9	12	3.8	1660|3184|6124|6193|6194|6209|6217|6230|9349	DHX9|HNRNPD|RPL4|RPS5|RPS6|RPS15|RPS16|RPS25|RPL23	-4.9
MyList_MCODE_ALL	Reactome Gene Sets	6	R-HSA-1268020	Mitochondrial protein import		-6.2	30	12	28162	64	73	5	6.8	3	498|506|3313|3329|7416	ATP5F1A|ATP5F1B|HSPA9|HSPD1|VDAC1	-4.8
MyList_MCODE_ALL	GO Biological Processes	19	GO:0002227	innate immune response in mucosa		-6.2	57	15	28162	27	73	4	5.5	2.7	8349|8970|54145|85236	H2BC21|H2BC11|H2BS1|H2BC12	-4.8
MyList_MCODE_ALL	GO Biological Processes	19	GO:0006413	translational initiation		-6.2	14	9.2	28162	193	73	7	9.6	3.4	6124|6193|6194|6209|6217|6230|9349	RPL4|RPS5|RPS6|RPS15|RPS16|RPS25|RPL23	-4.8
MyList_MCODE_ALL	Reactome Gene Sets	6	R-HSA-389957	Prefoldin mediated transfer of substrate to CCT/TriC		-6.1	55	15	28162	28	73	4	5.5	2.7	60|7846|84617|347733	ACTB|TUBA1A|TUBB6|TUBB2B	-4.7
MyList_MCODE_ALL	Reactome Gene Sets	6	R-HSA-2132295	MHC class II antigen presentation		-6.1	19	10	28162	123	73	6	8.2	3.2	821|1213|7846|10376|84617|347733	CANX|CLTC|TUBA1A|TUBA1B|TUBB6|TUBB2B	-4.7
MyList_MCODE_ALL	GO Biological Processes	19	GO:1901361	organic cyclic compound catabolic process		-6.1	6.6	7.3	28162	647	73	11	15	4.2	38|1660|3184|6124|6193|6194|6209|6217|6230|7415|9349	ACAT1|DHX9|HNRNPD|RPL4|RPS5|RPS6|RPS15|RPS16|RPS25|VCP|RPL23	-4.7
MyList_MCODE_ALL	Reactome Gene Sets	6	R-HSA-6802952	Signaling by BRAF and RAF fusions		-6.1	29	12	28162	67	73	5	6.8	3	60|71|801|805|808	ACTB|ACTG1|CALM1|CALM2|CALM3	-4.7
MyList_MCODE_ALL	GO Biological Processes	19	GO:0060316	positive regulation of ryanodine-sensitive calcium-release channel activity		-6	1.40E+02	21	28162	8	73	3	4.1	2.3	801|805|808	CALM1|CALM2|CALM3	-4.7
MyList_MCODE_ALL	Reactome Gene Sets	6	R-HSA-112314	Neurotransmitter receptors and postsynaptic signal transmission		-6	13	8.9	28162	205	73	7	9.6	3.4	801|805|808|7846|10376|84617|347733	CALM1|CALM2|CALM3|TUBA1A|TUBA1B|TUBB6|TUBB2B	-4.6
MyList_MCODE_ALL	GO Biological Processes	19	GO:0035966	response to topologically incorrect protein		-6	13	8.9	28162	206	73	7	9.6	3.4	821|3309|3313|3329|7184|7415|10130	CANX|HSPA5|HSPA9|HSPD1|HSP90B1|VCP|PDIA6	-4.6
MyList_MCODE_ALL	Reactome Gene Sets	6	R-HSA-5339562	Uptake and actions of bacterial toxins		-5.9	50	14	28162	31	73	4	5.5	2.7	801|805|808|1938	CALM1|CALM2|CALM3|EEF2	-4.6
MyList_MCODE_ALL	Reactome Gene Sets	6	R-HSA-9668328	Sealing of the nuclear envelope (NE) by ESCRT-III		-5.9	50	14	28162	31	73	4	5.5	2.7	7846|10376|84617|347733	TUBA1A|TUBA1B|TUBB6|TUBB2B	-4.6
MyList_MCODE_ALL	Reactome Gene Sets	6	R-HSA-5653656	Vesicle-mediated transport		-5.9	6.3	7.1	28162	673	73	11	15	4.2	60|71|801|805|808|1213|7184|7846|10376|84617|347733	ACTB|ACTG1|CALM1|CALM2|CALM3|CLTC|HSP90B1|TUBA1A|TUBA1B|TUBB6|TUBB2B	-4.6
MyList_MCODE_ALL	GO Biological Processes	19	GO:0000956	nuclear-transcribed mRNA catabolic process		-5.9	13	8.8	28162	210	73	7	9.6	3.4	6124|6193|6194|6209|6217|6230|9349	RPL4|RPS5|RPS6|RPS15|RPS16|RPS25|RPL23	-4.6
MyList_MCODE_ALL	WikiPathways	27	WP411	mRNA Processing		-5.9	17	9.7	28162	133	73	6	8.2	3.2	1660|3184|3190|6421|6634|6635	DHX9|HNRNPD|HNRNPK|SFPQ|SNRPD3|SNRPE	-4.5
MyList_MCODE_ALL	GO Biological Processes	19	GO:0006401	RNA catabolic process		-5.9	8.3	7.7	28162	417	73	9	12	3.8	1660|3184|6124|6193|6194|6209|6217|6230|9349	DHX9|HNRNPD|RPL4|RPS5|RPS6|RPS15|RPS16|RPS25|RPL23	-4.5
MyList_MCODE_ALL	Reactome Gene Sets	6	R-HSA-9619229	Activation of RAC1 downstream of NMDARs		-5.9	1.30E+02	20	28162	9	73	3	4.1	2.3	801|805|808	CALM1|CALM2|CALM3	-4.5
MyList_MCODE_ALL	GO Biological Processes	19	GO:1901844	regulation of cell communication by electrical coupling involved in cardiac conduction		-5.9	1.30E+02	20	28162	9	73	3	4.1	2.3	801|805|808	CALM1|CALM2|CALM3	-4.5
MyList_MCODE_ALL	KEGG Pathway	24	ko00640	Propanoate metabolism		-5.8	48	14	28162	32	73	4	5.5	2.7	38|3030|3939|3945	ACAT1|HADHA|LDHA|LDHB	-4.5
MyList_MCODE_ALL	KEGG Pathway	24	hsa00640	Propanoate metabolism		-5.8	48	14	28162	32	73	4	5.5	2.7	38|3030|3939|3945	ACAT1|HADHA|LDHA|LDHB	-4.5
MyList_MCODE_ALL	Reactome Gene Sets	6	R-HSA-1632852	Macroautophagy		-5.8	17	9.5	28162	136	73	6	8.2	3.2	7415|7416|7846|10376|84617|347733	VCP|VDAC1|TUBA1A|TUBA1B|TUBB6|TUBB2B	-4.5
MyList_MCODE_ALL	GO Biological Processes	19	GO:0042274	ribosomal small subunit biogenesis		-5.8	26	11	28162	75	73	5	6.8	3	6193|6194|6209|6217|6230	RPS5|RPS6|RPS15|RPS16|RPS25	-4.5
MyList_MCODE_ALL	Reactome Gene Sets	6	R-HSA-2995410	Nuclear Envelope (NE) Reassembly		-5.8	26	11	28162	75	73	5	6.8	3	5901|7846|10376|84617|347733	RAN|TUBA1A|TUBA1B|TUBB6|TUBB2B	-4.5
MyList_MCODE_ALL	Reactome Gene Sets	6	R-HSA-376176	Signaling by ROBO receptors		-5.8	12	8.6	28162	218	73	7	9.6	3.4	6124|6193|6194|6209|6217|6230|9349	RPL4|RPS5|RPS6|RPS15|RPS16|RPS25|RPL23	-4.5
MyList_MCODE_ALL	Reactome Gene Sets	6	R-HSA-5663220	RHO GTPases Activate Formins		-5.8	17	9.4	28162	140	73	6	8.2	3.2	60|71|7846|10376|84617|347733	ACTB|ACTG1|TUBA1A|TUBA1B|TUBB6|TUBB2B	-4.4
MyList_MCODE_ALL	KEGG Pathway	24	ko05418	Fluid shear stress and atherosclerosis		-5.7	16	9.3	28162	142	73	6	8.2	3.2	60|71|801|805|808|7184	ACTB|ACTG1|CALM1|CALM2|CALM3|HSP90B1	-4.4
MyList_MCODE_ALL	KEGG Pathway	24	hsa05012	Parkinson's disease		-5.7	16	9.3	28162	142	73	6	8.2	3.2	292|498|506|7416|7417|7419	SLC25A5|ATP5F1A|ATP5F1B|VDAC1|VDAC2|VDAC3	-4.4
MyList_MCODE_ALL	GO Biological Processes	19	GO:0097549	chromatin organization involved in negative regulation of transcription		-5.7	16	9.3	28162	142	73	6	8.2	3.2	3014|8350|8359|9555|10155|55506	H2AX|H3C1|H4C1|MACROH2A1|TRIM28|MACROH2A2	-4.4
MyList_MCODE_ALL	GO Biological Processes	19	GO:0051342	regulation of cyclic-nucleotide phosphodiesterase activity		-5.7	1.20E+02	18	28162	10	73	3	4.1	2.3	801|805|808	CALM1|CALM2|CALM3	-4.4
MyList_MCODE_ALL	Reactome Gene Sets	6	R-HSA-442729	CREB1 phosphorylation through the activation of CaMKII/CaMKK/CaMKIV cascasde		-5.7	1.20E+02	18	28162	10	73	3	4.1	2.3	801|805|808	CALM1|CALM2|CALM3	-4.4
MyList_MCODE_ALL	GO Biological Processes	19	GO:0006605	protein targeting		-5.7	7.9	7.4	28162	441	73	9	12	3.8	3309|3329|6124|6193|6194|6209|6217|6230|9349	HSPA5|HSPD1|RPL4|RPS5|RPS6|RPS15|RPS16|RPS25|RPL23	-4.3
MyList_MCODE_ALL	GO Biological Processes	19	GO:0009205	purine ribonucleoside triphosphate metabolic process		-5.7	24	11	28162	80	73	5	6.8	3	498|506|2023|5901|7415	ATP5F1A|ATP5F1B|ENO1|RAN|VCP	-4.3
MyList_MCODE_ALL	Reactome Gene Sets	6	R-HSA-5673000	RAF activation		-5.6	43	13	28162	36	73	4	5.5	2.7	801|805|808|5245	CALM1|CALM2|CALM3|PHB	-4.3
MyList_MCODE_ALL	Reactome Gene Sets	6	R-HSA-190861	Gap junction assembly		-5.6	43	13	28162	36	73	4	5.5	2.7	7846|10376|84617|347733	TUBA1A|TUBA1B|TUBB6|TUBB2B	-4.3
MyList_MCODE_ALL	KEGG Pathway	24	hsa05418	Fluid shear stress and atherosclerosis		-5.6	16	9.1	28162	148	73	6	8.2	3.2	60|71|801|805|808|7184	ACTB|ACTG1|CALM1|CALM2|CALM3|HSP90B1	-4.3
MyList_MCODE_ALL	GO Biological Processes	19	GO:0002385	mucosal immune response		-5.6	42	13	28162	37	73	4	5.5	2.7	8349|8970|54145|85236	H2BC21|H2BC11|H2BS1|H2BC12	-4.3
MyList_MCODE_ALL	Reactome Gene Sets	6	R-HSA-382551	Transport of small molecules		-5.6	5.8	6.7	28162	729	73	11	15	4.2	292|801|805|808|1213|5245|7415|7416|7417|7419|11331	SLC25A5|CALM1|CALM2|CALM3|CLTC|PHB|VCP|VDAC1|VDAC2|VDAC3|PHB2	-4.3
MyList_MCODE_ALL	Reactome Gene Sets	6	R-HSA-196025	Formation of annular gap junctions		-5.6	1.10E+02	18	28162	11	73	3	4.1	2.3	60|71|1213	ACTB|ACTG1|CLTC	-4.2
MyList_MCODE_ALL	CORUM	33	CORUM:3082	DGCR8 multiprotein complex		-5.6	1.10E+02	18	28162	11	73	3	4.1	2.3	1660|3309|4691	DHX9|HSPA5|NCL	-4.2
MyList_MCODE_ALL	Reactome Gene Sets	6	R-HSA-2025928	Calcineurin activates NFAT		-5.6	1.10E+02	18	28162	11	73	3	4.1	2.3	801|805|808	CALM1|CALM2|CALM3	-4.2
MyList_MCODE_ALL	KEGG Pathway	24	ko04921	Oxytocin signaling pathway		-5.5	15	9	28162	152	73	6	8.2	3.2	60|71|801|805|808|1938	ACTB|ACTG1|CALM1|CALM2|CALM3|EEF2	-4.2
MyList_MCODE_ALL	WikiPathways	27	WP4553	FBXL10 enhancement of MAP/ERK signaling in diffuse large B-cell lymphoma		-5.5	41	12	28162	38	73	4	5.5	2.7	3014|8350|9555|55506	H2AX|H3C1|MACROH2A1|MACROH2A2	-4.2
MyList_MCODE_ALL	GO Biological Processes	19	GO:0009144	purine nucleoside triphosphate metabolic process		-5.5	22	10	28162	86	73	5	6.8	3	498|506|2023|5901|7415	ATP5F1A|ATP5F1B|ENO1|RAN|VCP	-4.2
MyList_MCODE_ALL	GO Biological Processes	19	GO:0034401	chromatin organization involved in regulation of transcription		-5.5	15	8.9	28162	154	73	6	8.2	3.2	3014|8350|8359|9555|10155|55506	H2AX|H3C1|H4C1|MACROH2A1|TRIM28|MACROH2A2	-4.2
MyList_MCODE_ALL	GO Biological Processes	19	GO:0009199	ribonucleoside triphosphate metabolic process		-5.5	22	10	28162	87	73	5	6.8	3	498|506|2023|5901|7415	ATP5F1A|ATP5F1B|ENO1|RAN|VCP	-4.2
MyList_MCODE_ALL	GO Biological Processes	19	GO:2001233	regulation of apoptotic signaling pathway		-5.5	8.9	7.5	28162	348	73	8	11	3.7	292|2023|2923|3190|6421|6647|7001|7417	SLC25A5|ENO1|PDIA3|HNRNPK|SFPQ|SOD1|PRDX2|VDAC2	-4.2
MyList_MCODE_ALL	GO Biological Processes	19	GO:1903170	negative regulation of calcium ion transmembrane transport		-5.5	39	12	28162	40	73	4	5.5	2.7	801|805|808|7416	CALM1|CALM2|CALM3|VDAC1	-4.1
MyList_MCODE_ALL	WikiPathways	27	WP289	Myometrial Relaxation and Contraction Pathways		-5.5	15	8.8	28162	158	73	6	8.2	3.2	60|70|71|801|805|808	ACTB|ACTC1|ACTG1|CALM1|CALM2|CALM3	-4.1
MyList_MCODE_ALL	GO Biological Processes	19	GO:0060315	negative regulation of ryanodine-sensitive calcium-release channel activity		-5.4	96	17	28162	12	73	3	4.1	2.3	801|805|808	CALM1|CALM2|CALM3	-4.1
MyList_MCODE_ALL	Reactome Gene Sets	6	R-HSA-451306	Ionotropic activity of kainate receptors		-5.4	96	17	28162	12	73	3	4.1	2.3	801|805|808	CALM1|CALM2|CALM3	-4.1
MyList_MCODE_ALL	Reactome Gene Sets	6	R-HSA-451308	Activation of Ca-permeable Kainate Receptor		-5.4	96	17	28162	12	73	3	4.1	2.3	801|805|808	CALM1|CALM2|CALM3	-4.1
MyList_MCODE_ALL	Reactome Gene Sets	6	R-HSA-1474151	Tetrahydrobiopterin (BH4) synthesis, recycling, salvage and regulation		-5.4	96	17	28162	12	73	3	4.1	2.3	801|805|808	CALM1|CALM2|CALM3	-4.1
MyList_MCODE_ALL	Reactome Gene Sets	6	R-HSA-190873	Gap junction degradation		-5.4	96	17	28162	12	73	3	4.1	2.3	60|71|1213	ACTB|ACTG1|CLTC	-4.1
MyList_MCODE_ALL	Reactome Gene Sets	6	R-HSA-111932	CaMK IV-mediated phosphorylation of CREB		-5.4	96	17	28162	12	73	3	4.1	2.3	801|805|808	CALM1|CALM2|CALM3	-4.1
MyList_MCODE_ALL	WikiPathways	27	WP4629	Computational Model of Aerobic Glycolysis		-5.4	96	17	28162	12	73	3	4.1	2.3	2023|2821|3939	ENO1|GPI|LDHA	-4.1
MyList_MCODE_ALL	GO Biological Processes	19	GO:0022613	ribonucleoprotein complex biogenesis		-5.4	7.3	7.1	28162	473	73	9	12	3.8	1660|5901|6193|6194|6209|6217|6230|6634|6635	DHX9|RAN|RPS5|RPS6|RPS15|RPS16|RPS25|SNRPD3|SNRPE	-4.1
MyList_MCODE_ALL	GO Biological Processes	19	GO:0002251	organ or tissue specific immune response		-5.4	38	12	28162	41	73	4	5.5	2.7	8349|8970|54145|85236	H2BC21|H2BC11|H2BS1|H2BC12	-4.1
MyList_MCODE_ALL	Reactome Gene Sets	6	R-HSA-9609736	Assembly and cell surface presentation of NMDA receptors		-5.4	38	12	28162	41	73	4	5.5	2.7	7846|10376|84617|347733	TUBA1A|TUBA1B|TUBB6|TUBB2B	-4.1
MyList_MCODE_ALL	KEGG Pathway	24	hsa04921	Oxytocin signaling pathway		-5.4	14	8.7	28162	161	73	6	8.2	3.2	60|71|801|805|808|1938	ACTB|ACTG1|CALM1|CALM2|CALM3|EEF2	-4.1
MyList_MCODE_ALL	Reactome Gene Sets	6	R-HSA-390466	Chaperonin-mediated protein folding		-5.4	21	9.8	28162	91	73	5	6.8	3	60|7846|10376|84617|347733	ACTB|TUBA1A|TUBA1B|TUBB6|TUBB2B	-4.1
MyList_MCODE_ALL	Reactome Gene Sets	6	R-HSA-1280218	Adaptive Immune System		-5.4	5.6	6.5	28162	763	73	11	15	4.2	801|805|808|821|1213|2923|3309|7846|10376|84617|347733	CALM1|CALM2|CALM3|CANX|CLTC|PDIA3|HSPA5|TUBA1A|TUBA1B|TUBB6|TUBB2B	-4.1
MyList_MCODE_ALL	GO Biological Processes	19	GO:0051170	import into nucleus		-5.4	14	8.6	28162	163	73	6	8.2	3.2	5901|6634|6635|9349|10155|11331	RAN|SNRPD3|SNRPE|RPL23|TRIM28|PHB2	-4.1
MyList_MCODE_ALL	Reactome Gene Sets	6	R-HSA-8955332	Carboxyterminal post-translational modifications of tubulin		-5.4	37	12	28162	42	73	4	5.5	2.7	7846|10376|84617|347733	TUBA1A|TUBA1B|TUBB6|TUBB2B	-4.1
MyList_MCODE_ALL	WikiPathways	27	WP2636	Common Pathways Underlying Drug Addiction		-5.4	37	12	28162	42	73	4	5.5	2.7	60|71|801|805	ACTB|ACTG1|CALM1|CALM2	-4.1
MyList_MCODE_ALL	Reactome Gene Sets	6	R-HSA-425561	Sodium/Calcium exchangers		-5.3	89	16	28162	13	73	3	4.1	2.3	801|805|808	CALM1|CALM2|CALM3	-4
MyList_MCODE_ALL	Reactome Gene Sets	6	R-HSA-5210891	Uptake and function of anthrax toxins		-5.3	89	16	28162	13	73	3	4.1	2.3	801|805|808	CALM1|CALM2|CALM3	-4
MyList_MCODE_ALL	Reactome Gene Sets	6	R-HSA-5607763	CLEC7A (Dectin-1) induces NFAT activation		-5.3	89	16	28162	13	73	3	4.1	2.3	801|805|808	CALM1|CALM2|CALM3	-4
MyList_MCODE_ALL	GO Biological Processes	19	GO:0005513	detection of calcium ion		-5.3	89	16	28162	13	73	3	4.1	2.3	801|805|808	CALM1|CALM2|CALM3	-4
MyList_MCODE_ALL	Reactome Gene Sets	6	R-HSA-203615	eNOS activation		-5.3	89	16	28162	13	73	3	4.1	2.3	801|805|808	CALM1|CALM2|CALM3	-4
MyList_MCODE_ALL	KEGG Pathway	24	ko04141	Protein processing in endoplasmic reticulum		-5.3	14	8.5	28162	166	73	6	8.2	3.2	821|2923|3309|7184|7415|10130	CANX|PDIA3|HSPA5|HSP90B1|VCP|PDIA6	-4
MyList_MCODE_ALL	Reactome Gene Sets	6	R-HSA-983231	Factors involved in megakaryocyte development and platelet production		-5.3	14	8.5	28162	168	73	6	8.2	3.2	60|7846|8350|10376|84617|347733	ACTB|TUBA1A|H3C1|TUBA1B|TUBB6|TUBB2B	-4
MyList_MCODE_ALL	KEGG Pathway	24	hsa04141	Protein processing in endoplasmic reticulum		-5.3	14	8.4	28162	169	73	6	8.2	3.2	821|2923|3309|7184|7415|10130	CANX|PDIA3|HSPA5|HSP90B1|VCP|PDIA6	-4
MyList_MCODE_ALL	Reactome Gene Sets	6	R-HSA-199991	Membrane Trafficking		-5.3	6.1	6.6	28162	634	73	10	14	4	60|71|801|805|808|1213|7846|10376|84617|347733	ACTB|ACTG1|CALM1|CALM2|CALM3|CLTC|TUBA1A|TUBA1B|TUBB6|TUBB2B	-4
MyList_MCODE_ALL	Reactome Gene Sets	6	R-HSA-391251	Protein folding		-5.3	20	9.5	28162	97	73	5	6.8	3	60|7846|10376|84617|347733	ACTB|TUBA1A|TUBA1B|TUBB6|TUBB2B	-4
MyList_MCODE_ALL	KEGG Pathway	24	ko05010	Alzheimer's disease		-5.3	14	8.4	28162	171	73	6	8.2	3.2	498|506|801|805|808|3028	ATP5F1A|ATP5F1B|CALM1|CALM2|CALM3|HSD17B10	-4
MyList_MCODE_ALL	KEGG Pathway	24	hsa05010	Alzheimer's disease		-5.3	14	8.4	28162	171	73	6	8.2	3.2	498|506|801|805|808|3028	ATP5F1A|ATP5F1B|CALM1|CALM2|CALM3|HSD17B10	-4
MyList_MCODE_ALL	WikiPathways	27	WP534	Glycolysis and Gluconeogenesis		-5.2	34	11	28162	45	73	4	5.5	2.7	2023|2821|3939|3945	ENO1|GPI|LDHA|LDHB	-4
MyList_MCODE_ALL	GO Biological Processes	19	GO:0051280	negative regulation of release of sequestered calcium ion into cytosol		-5.2	83	16	28162	14	73	3	4.1	2.3	801|805|808	CALM1|CALM2|CALM3	-3.9
MyList_MCODE_ALL	Reactome Gene Sets	6	R-HSA-418359	Reduction of cytosolic Ca++ levels		-5.2	83	16	28162	14	73	3	4.1	2.3	801|805|808	CALM1|CALM2|CALM3	-3.9
MyList_MCODE_ALL	GO Biological Processes	19	GO:1901836	regulation of transcription of nucleolar large rRNA by RNA polymerase I		-5.2	83	16	28162	14	73	3	4.1	2.3	4691|9555|55506	NCL|MACROH2A1|MACROH2A2	-3.9
MyList_MCODE_ALL	Reactome Gene Sets	6	R-HSA-442720	CREB1 phosphorylation through the activation of Adenylate Cyclase		-5.2	83	16	28162	14	73	3	4.1	2.3	801|805|808	CALM1|CALM2|CALM3	-3.9
MyList_MCODE_ALL	Reactome Gene Sets	6	R-HSA-9697154	Disorders of Nervous System Development		-5.2	83	16	28162	14	73	3	4.1	2.3	801|805|808	CALM1|CALM2|CALM3	-3.9
MyList_MCODE_ALL	Reactome Gene Sets	6	R-HSA-9005891	Loss of function of MECP2 in Rett syndrome		-5.2	83	16	28162	14	73	3	4.1	2.3	801|805|808	CALM1|CALM2|CALM3	-3.9
MyList_MCODE_ALL	Reactome Gene Sets	6	R-HSA-9005895	Pervasive developmental disorders		-5.2	83	16	28162	14	73	3	4.1	2.3	801|805|808	CALM1|CALM2|CALM3	-3.9
MyList_MCODE_ALL	GO Biological Processes	19	GO:0010649	regulation of cell communication by electrical coupling		-5.2	83	16	28162	14	73	3	4.1	2.3	801|805|808	CALM1|CALM2|CALM3	-3.9
MyList_MCODE_ALL	Reactome Gene Sets	6	R-HSA-9675151	Disorders of Developmental Biology		-5.2	83	16	28162	14	73	3	4.1	2.3	801|805|808	CALM1|CALM2|CALM3	-3.9
MyList_MCODE_ALL	Reactome Gene Sets	6	R-HSA-4420097	VEGFA-VEGFR2 Pathway		-5.2	19	9.4	28162	99	73	5	6.8	3	60|71|801|805|808	ACTB|ACTG1|CALM1|CALM2|CALM3	-3.9
MyList_MCODE_ALL	Reactome Gene Sets	6	R-HSA-112315	Transmission across Chemical Synapses		-5.2	10	7.6	28162	270	73	7	9.6	3.4	801|805|808|7846|10376|84617|347733	CALM1|CALM2|CALM3|TUBA1A|TUBA1B|TUBB6|TUBB2B	-3.9
MyList_MCODE_ALL	KEGG Pathway	24	ko04922	Glucagon signaling pathway		-5.1	19	9.2	28162	103	73	5	6.8	3	801|805|808|3939|3945	CALM1|CALM2|CALM3|LDHA|LDHB	-3.9
MyList_MCODE_ALL	GO Biological Processes	19	GO:0006091	generation of precursor metabolites and energy		-5.1	6.6	6.6	28162	524	73	9	12	3.8	38|498|506|801|2023|2821|3939|7415|11331	ACAT1|ATP5F1A|ATP5F1B|CALM1|ENO1|GPI|LDHA|VCP|PHB2	-3.8
MyList_MCODE_ALL	KEGG Pathway	24	hsa04922	Glucagon signaling pathway		-5.1	18	9	28162	107	73	5	6.8	3	801|805|808|3939|3945	CALM1|CALM2|CALM3|LDHA|LDHB	-3.8
MyList_MCODE_ALL	GO Biological Processes	19	GO:0051284	positive regulation of sequestering of calcium ion		-5	72	15	28162	16	73	3	4.1	2.3	801|805|808	CALM1|CALM2|CALM3	-3.8
MyList_MCODE_ALL	Reactome Gene Sets	6	R-HSA-194138	Signaling by VEGF		-5	18	8.9	28162	108	73	5	6.8	3	60|71|801|805|808	ACTB|ACTG1|CALM1|CALM2|CALM3	-3.8
MyList_MCODE_ALL	Reactome Gene Sets	6	R-HSA-6811436	COPI-independent Golgi-to-ER retrograde traffic		-5	30	11	28162	51	73	4	5.5	2.7	7846|10376|84617|347733	TUBA1A|TUBA1B|TUBB6|TUBB2B	-3.8
MyList_MCODE_ALL	GO Biological Processes	19	GO:1990542	mitochondrial transmembrane transport		-5	18	8.9	28162	109	73	5	6.8	3	292|498|506|3329|7416	SLC25A5|ATP5F1A|ATP5F1B|HSPD1|VDAC1	-3.8
MyList_MCODE_ALL	GO Biological Processes	19	GO:0009141	nucleoside triphosphate metabolic process		-5	18	8.9	28162	109	73	5	6.8	3	498|506|2023|5901|7415	ATP5F1A|ATP5F1B|ENO1|RAN|VCP	-3.8
MyList_MCODE_ALL	GO Biological Processes	19	GO:0009150	purine ribonucleotide metabolic process		-5	7.5	6.8	28162	409	73	8	11	3.7	38|498|506|2023|2821|3939|5901|7415	ACAT1|ATP5F1A|ATP5F1B|ENO1|GPI|LDHA|RAN|VCP	-3.7
MyList_MCODE_ALL	GO Biological Processes	19	GO:0042790	nucleolar large rRNA transcription by RNA polymerase I		-5	68	14	28162	17	73	3	4.1	2.3	4691|9555|55506	NCL|MACROH2A1|MACROH2A2	-3.7
MyList_MCODE_ALL	Reactome Gene Sets	6	R-HSA-70221	Glycogen breakdown (glycogenolysis)		-5	68	14	28162	17	73	3	4.1	2.3	801|805|808	CALM1|CALM2|CALM3	-3.7
MyList_MCODE_ALL	Reactome Gene Sets	6	R-HSA-202131	Metabolism of nitric oxide: NOS3 activation and regulation		-5	68	14	28162	17	73	3	4.1	2.3	801|805|808	CALM1|CALM2|CALM3	-3.7
MyList_MCODE_ALL	GO Biological Processes	19	GO:0034976	response to endoplasmic reticulum stress		-4.9	9.1	7.2	28162	296	73	7	9.6	3.4	821|1938|2923|3309|7184|7415|10130	CANX|EEF2|PDIA3|HSPA5|HSP90B1|VCP|PDIA6	-3.7
MyList_MCODE_ALL	Reactome Gene Sets	6	R-HSA-5620924	Intraflagellar transport		-4.9	29	10	28162	54	73	4	5.5	2.7	7846|10376|84617|347733	TUBA1A|TUBA1B|TUBB6|TUBB2B	-3.7
MyList_MCODE_ALL	Reactome Gene Sets	6	R-HSA-3371497	HSP90 chaperone cycle for steroid hormone receptors (SHR)		-4.9	28	10	28162	55	73	4	5.5	2.7	7846|10376|84617|347733	TUBA1A|TUBA1B|TUBB6|TUBB2B	-3.6
MyList_MCODE_ALL	KEGG Pathway	24	ko05134	Legionellosis		-4.9	28	10	28162	55	73	4	5.5	2.7	1915|1917|3329|7415	EEF1A1|EEF1A2|HSPD1|VCP	-3.6
MyList_MCODE_ALL	GO Biological Processes	19	GO:0010523	negative regulation of calcium ion transport into cytosol		-4.9	64	14	28162	18	73	3	4.1	2.3	801|805|808	CALM1|CALM2|CALM3	-3.6
MyList_MCODE_ALL	CORUM	33	CORUM:1335	SNW1 complex		-4.9	64	14	28162	18	73	3	4.1	2.3	1915|3309|6421	EEF1A1|HSPA5|SFPQ	-3.6
MyList_MCODE_ALL	Reactome Gene Sets	6	R-HSA-2151201	Transcriptional activation of mitochondrial biogenesis		-4.9	28	10	28162	56	73	4	5.5	2.7	506|801|805|808	ATP5F1B|CALM1|CALM2|CALM3	-3.6
MyList_MCODE_ALL	GO Biological Processes	19	GO:0006754	ATP biosynthetic process		-4.9	28	10	28162	56	73	4	5.5	2.7	498|506|2023|7415	ATP5F1A|ATP5F1B|ENO1|VCP	-3.6
MyList_MCODE_ALL	Reactome Gene Sets	6	R-HSA-446203	Asparagine N-linked glycosylation		-4.9	8.9	7	28162	304	73	7	9.6	3.4	821|2923|7415|7846|10376|84617|347733	CANX|PDIA3|VCP|TUBA1A|TUBA1B|TUBB6|TUBB2B	-3.6
MyList_MCODE_ALL	GO Biological Processes	19	GO:0009259	ribonucleotide metabolic process		-4.8	7.2	6.6	28162	426	73	8	11	3.7	38|498|506|2023|2821|3939|5901|7415	ACAT1|ATP5F1A|ATP5F1B|ENO1|GPI|LDHA|RAN|VCP	-3.6
MyList_MCODE_ALL	GO Biological Processes	19	GO:0040029	regulation of gene expression, epigenetic		-4.8	11	7.5	28162	205	73	6	8.2	3.2	60|3014|8350|8359|9555|55506	ACTB|H2AX|H3C1|H4C1|MACROH2A1|MACROH2A2	-3.6
MyList_MCODE_ALL	KEGG Pathway	24	hsa05134	Legionellosis		-4.8	26	9.9	28162	59	73	4	5.5	2.7	1915|1917|3329|7415	EEF1A1|EEF1A2|HSPD1|VCP	-3.5
MyList_MCODE_ALL	Reactome Gene Sets	6	R-HSA-983189	Kinesins		-4.8	26	9.9	28162	59	73	4	5.5	2.7	7846|10376|84617|347733	TUBA1A|TUBA1B|TUBB6|TUBB2B	-3.5
MyList_MCODE_ALL	GO Biological Processes	19	GO:0019693	ribose phosphate metabolic process		-4.8	7.1	6.5	28162	436	73	8	11	3.7	38|498|506|2023|2821|3939|5901|7415	ACAT1|ATP5F1A|ATP5F1B|ENO1|GPI|LDHA|RAN|VCP	-3.5
MyList_MCODE_ALL	Reactome Gene Sets	6	R-HSA-163615	PKA activation		-4.7	58	13	28162	20	73	3	4.1	2.3	801|805|808	CALM1|CALM2|CALM3	-3.5
MyList_MCODE_ALL	Reactome Gene Sets	6	R-HSA-8978934	Metabolism of cofactors		-4.7	58	13	28162	20	73	3	4.1	2.3	801|805|808	CALM1|CALM2|CALM3	-3.5
MyList_MCODE_ALL	GO Biological Processes	19	GO:0045814	negative regulation of gene expression, epigenetic		-4.7	15	8.2	28162	125	73	5	6.8	3	3014|8350|8359|9555|55506	H2AX|H3C1|H4C1|MACROH2A1|MACROH2A2	-3.5
MyList_MCODE_ALL	GO Biological Processes	19	GO:0006163	purine nucleotide metabolic process		-4.7	7	6.5	28162	442	73	8	11	3.7	38|498|506|2023|2821|3939|5901|7415	ACAT1|ATP5F1A|ATP5F1B|ENO1|GPI|LDHA|RAN|VCP	-3.5
MyList_MCODE_ALL	GO Biological Processes	19	GO:0051926	negative regulation of calcium ion transport		-4.7	25	9.7	28162	61	73	4	5.5	2.7	801|805|808|7416	CALM1|CALM2|CALM3|VDAC1	-3.5
MyList_MCODE_ALL	GO Biological Processes	19	GO:0045471	response to ethanol		-4.7	15	8.2	28162	127	73	5	6.8	3	70|1938|5245|6647|7284	ACTC1|EEF2|PHB|SOD1|TUFM	-3.5
MyList_MCODE_ALL	GO Biological Processes	19	GO:0030968	endoplasmic reticulum unfolded protein response		-4.7	15	8.2	28162	127	73	5	6.8	3	821|3309|7184|7415|10130	CANX|HSPA5|HSP90B1|VCP|PDIA6	-3.5
MyList_MCODE_ALL	GO Biological Processes	19	GO:0019731	antibacterial humoral response		-4.7	25	9.6	28162	62	73	4	5.5	2.7	8349|8970|54145|85236	H2BC21|H2BC11|H2BS1|H2BC12	-3.5
MyList_MCODE_ALL	Reactome Gene Sets	6	R-HSA-5218921	VEGFR2 mediated cell proliferation		-4.7	55	13	28162	21	73	3	4.1	2.3	801|805|808	CALM1|CALM2|CALM3	-3.4
MyList_MCODE_ALL	Reactome Gene Sets	6	R-HSA-442982	Ras activation upon Ca2+ influx through NMDA receptor		-4.7	55	13	28162	21	73	3	4.1	2.3	801|805|808	CALM1|CALM2|CALM3	-3.4
MyList_MCODE_ALL	GO Biological Processes	19	GO:0032516	positive regulation of phosphoprotein phosphatase activity		-4.7	55	13	28162	21	73	3	4.1	2.3	801|805|808	CALM1|CALM2|CALM3	-3.4
MyList_MCODE_ALL	GO Biological Processes	19	GO:0010801	negative regulation of peptidyl-threonine phosphorylation		-4.7	55	13	28162	21	73	3	4.1	2.3	801|805|808	CALM1|CALM2|CALM3	-3.4
MyList_MCODE_ALL	Reactome Gene Sets	6	R-HSA-114608	Platelet degranulation		-4.7	15	8.1	28162	129	73	5	6.8	3	801|805|808|3309|6647	CALM1|CALM2|CALM3|HSPA5|SOD1	-3.4
MyList_MCODE_ALL	Reactome Gene Sets	6	R-HSA-438066	Unblocking of NMDA receptors, glutamate binding and activation		-4.6	53	12	28162	22	73	3	4.1	2.3	801|805|808	CALM1|CALM2|CALM3	-3.4
MyList_MCODE_ALL	Reactome Gene Sets	6	R-HSA-9617324	Negative regulation of NMDA receptor-mediated neuronal transmission		-4.6	53	12	28162	22	73	3	4.1	2.3	801|805|808	CALM1|CALM2|CALM3	-3.4
MyList_MCODE_ALL	Reactome Gene Sets	6	R-HSA-111931	PKA-mediated phosphorylation of CREB		-4.6	53	12	28162	22	73	3	4.1	2.3	801|805|808	CALM1|CALM2|CALM3	-3.4
MyList_MCODE_ALL	GO Biological Processes	19	GO:0010881	regulation of cardiac muscle contraction by regulation of the release of sequestered calcium ion		-4.6	53	12	28162	22	73	3	4.1	2.3	801|805|808	CALM1|CALM2|CALM3	-3.4
MyList_MCODE_ALL	GO Biological Processes	19	GO:0072521	purine-containing compound metabolic process		-4.6	6.7	6.3	28162	460	73	8	11	3.7	38|498|506|2023|2821|3939|5901|7415	ACAT1|ATP5F1A|ATP5F1B|ENO1|GPI|LDHA|RAN|VCP	-3.4
MyList_MCODE_ALL	Reactome Gene Sets	6	R-HSA-76005	Response to elevated platelet cytosolic Ca2+		-4.6	14	7.9	28162	134	73	5	6.8	3	801|805|808|3309|6647	CALM1|CALM2|CALM3|HSPA5|SOD1	-3.4
MyList_MCODE_ALL	GO Biological Processes	19	GO:0009206	purine ribonucleoside triphosphate biosynthetic process		-4.6	23	9.2	28162	67	73	4	5.5	2.7	498|506|2023|7415	ATP5F1A|ATP5F1B|ENO1|VCP	-3.3
MyList_MCODE_ALL	KEGG Pathway	24	hsa00010	Glycolysis / Gluconeogenesis		-4.6	23	9.2	28162	67	73	4	5.5	2.7	2023|2821|3939|3945	ENO1|GPI|LDHA|LDHB	-3.3
MyList_MCODE_ALL	KEGG Pathway	24	ko00010	Glycolysis / Gluconeogenesis		-4.6	23	9.2	28162	67	73	4	5.5	2.7	2023|2821|3939|3945	ENO1|GPI|LDHA|LDHB	-3.3
MyList_MCODE_ALL	GO Biological Processes	19	GO:0009145	purine nucleoside triphosphate biosynthetic process		-4.5	23	9.1	28162	68	73	4	5.5	2.7	498|506|2023|7415	ATP5F1A|ATP5F1B|ENO1|VCP	-3.3
MyList_MCODE_ALL	GO Biological Processes	19	GO:0071826	ribonucleoprotein complex subunit organization		-4.5	10	7	28162	231	73	6	8.2	3.2	1660|6193|6209|6634|6635|7415	DHX9|RPS5|RPS15|SNRPD3|SNRPE|VCP	-3.3
MyList_MCODE_ALL	GO Biological Processes	19	GO:0042026	protein refolding		-4.5	48	12	28162	24	73	3	4.1	2.3	3309|3313|3329	HSPA5|HSPA9|HSPD1	-3.3
MyList_MCODE_ALL	Reactome Gene Sets	6	R-HSA-9620244	Long-term potentiation		-4.5	48	12	28162	24	73	3	4.1	2.3	801|805|808	CALM1|CALM2|CALM3	-3.3
MyList_MCODE_ALL	Reactome Gene Sets	6	R-HSA-5627123	RHO GTPases activate PAKs		-4.5	48	12	28162	24	73	3	4.1	2.3	801|805|808	CALM1|CALM2|CALM3	-3.3
MyList_MCODE_ALL	GO Biological Processes	19	GO:0006936	muscle contraction		-4.4	7.7	6.4	28162	352	73	7	9.6	3.4	70|801|805|808|1938|2023|6647	ACTC1|CALM1|CALM2|CALM3|EEF2|ENO1|SOD1	-3.2
MyList_MCODE_ALL	Reactome Gene Sets	6	R-HSA-983170	Antigen Presentation: Folding, assembly and peptide loading of class I MHC		-4.4	46	12	28162	25	73	3	4.1	2.3	821|2923|3309	CANX|PDIA3|HSPA5	-3.2
MyList_MCODE_ALL	GO Biological Processes	19	GO:0086064	cell communication by electrical coupling involved in cardiac conduction		-4.4	46	12	28162	25	73	3	4.1	2.3	801|805|808	CALM1|CALM2|CALM3	-3.2
MyList_MCODE_ALL	GO Biological Processes	19	GO:0006851	mitochondrial calcium ion transmembrane transport		-4.4	46	12	28162	25	73	3	4.1	2.3	5245|7416|11331	PHB|VDAC1|PHB2	-3.2
MyList_MCODE_ALL	GO Biological Processes	19	GO:0031507	heterochromatin assembly		-4.4	21	8.8	28162	72	73	4	5.5	2.7	8350|8359|9555|10155	H3C1|H4C1|MACROH2A1|TRIM28	-3.2
MyList_MCODE_ALL	GO Biological Processes	19	GO:0009201	ribonucleoside triphosphate biosynthetic process		-4.4	21	8.8	28162	73	73	4	5.5	2.7	498|506|2023|7415	ATP5F1A|ATP5F1B|ENO1|VCP	-3.2
MyList_MCODE_ALL	GO Biological Processes	19	GO:0051592	response to calcium ion		-4.4	13	7.5	28162	146	73	5	6.8	3	801|805|808|3184|3309	CALM1|CALM2|CALM3|HNRNPD|HSPA5	-3.2
MyList_MCODE_ALL	GO Biological Processes	19	GO:0060314	regulation of ryanodine-sensitive calcium-release channel activity		-4.4	45	11	28162	26	73	3	4.1	2.3	801|805|808	CALM1|CALM2|CALM3	-3.2
MyList_MCODE_ALL	Reactome Gene Sets	6	R-HSA-180024	DARPP-32 events		-4.4	45	11	28162	26	73	3	4.1	2.3	801|805|808	CALM1|CALM2|CALM3	-3.2
MyList_MCODE_ALL	Reactome Gene Sets	6	R-HSA-5358351	Signaling by Hedgehog		-4.4	13	7.5	28162	149	73	5	6.8	3	7415|7846|10376|84617|347733	VCP|TUBA1A|TUBA1B|TUBB6|TUBB2B	-3.2
MyList_MCODE_ALL	GO Biological Processes	19	GO:0071900	regulation of protein serine/threonine kinase activity		-4.4	6.2	6	28162	497	73	8	11	3.7	60|801|805|808|6647|7001|9555|11331	ACTB|CALM1|CALM2|CALM3|SOD1|PRDX2|MACROH2A1|PHB2	-3.2
MyList_MCODE_ALL	KEGG Pathway	24	ko04971	Gastric acid secretion		-4.4	21	8.7	28162	75	73	4	5.5	2.7	60|801|805|808	ACTB|CALM1|CALM2|CALM3	-3.2
MyList_MCODE_ALL	GO Biological Processes	19	GO:0006090	pyruvate metabolic process		-4.3	13	7.4	28162	150	73	5	6.8	3	2023|2821|3939|3945|7416	ENO1|GPI|LDHA|LDHB|VDAC1	-3.1
MyList_MCODE_ALL	KEGG Pathway	24	hsa04971	Gastric acid secretion		-4.3	20	8.6	28162	76	73	4	5.5	2.7	60|801|805|808	ACTB|CALM1|CALM2|CALM3	-3.1
MyList_MCODE_ALL	GO Biological Processes	19	GO:0031954	positive regulation of protein autophosphorylation		-4.3	43	11	28162	27	73	3	4.1	2.3	801|805|808	CALM1|CALM2|CALM3	-3.1
MyList_MCODE_ALL	GO Biological Processes	19	GO:0010882	regulation of cardiac muscle contraction by calcium ion signaling		-4.3	43	11	28162	27	73	3	4.1	2.3	801|805|808	CALM1|CALM2|CALM3	-3.1
MyList_MCODE_ALL	Reactome Gene Sets	6	R-HSA-9648002	RAS processing		-4.3	43	11	28162	27	73	3	4.1	2.3	801|805|808	CALM1|CALM2|CALM3	-3.1
MyList_MCODE_ALL	Reactome Gene Sets	6	R-HSA-8852276	The role of GTSE1 in G2/M progression after G2 checkpoint		-4.3	20	8.5	28162	77	73	4	5.5	2.7	7846|10376|84617|347733	TUBA1A|TUBA1B|TUBB6|TUBB2B	-3.1
MyList_MCODE_ALL	GO Biological Processes	19	GO:0061844	antimicrobial humoral immune response mediated by antimicrobial peptide		-4.3	20	8.5	28162	78	73	4	5.5	2.7	8349|8970|54145|85236	H2BC21|H2BC11|H2BS1|H2BC12	-3.1
MyList_MCODE_ALL	Reactome Gene Sets	6	R-HSA-1855204	Synthesis of IP3 and IP4 in the cytosol		-4.3	41	11	28162	28	73	3	4.1	2.3	801|805|808	CALM1|CALM2|CALM3	-3.1
MyList_MCODE_ALL	KEGG Pathway	24	ko04744	Phototransduction		-4.3	41	11	28162	28	73	3	4.1	2.3	801|805|808	CALM1|CALM2|CALM3	-3.1
MyList_MCODE_ALL	Canonical Pathways	11	M66	PID MYC ACTIV PATHWAY		-4.3	20	8.4	28162	79	73	4	5.5	2.7	2023|3329|3939|4691	ENO1|HSPD1|LDHA|NCL	-3.1
MyList_MCODE_ALL	KEGG Pathway	24	hsa05166	HTLV-I infection		-4.3	9	6.6	28162	256	73	6	8.2	3.2	292|821|5901|7416|7417|7419	SLC25A5|CANX|RAN|VDAC1|VDAC2|VDAC3	-3.1
MyList_MCODE_ALL	KEGG Pathway	24	ko05166	HTLV-I infection		-4.3	9	6.6	28162	256	73	6	8.2	3.2	292|821|5901|7416|7417|7419	SLC25A5|CANX|RAN|VDAC1|VDAC2|VDAC3	-3.1
MyList_MCODE_ALL	GO Biological Processes	19	GO:0071168	protein localization to chromatin		-4.2	40	11	28162	29	73	3	4.1	2.3	7415|9555|55506	VCP|MACROH2A1|MACROH2A2	-3
MyList_MCODE_ALL	Reactome Gene Sets	6	R-HSA-8982491	Glycogen metabolism		-4.2	40	11	28162	29	73	3	4.1	2.3	801|805|808	CALM1|CALM2|CALM3	-3
MyList_MCODE_ALL	Reactome Gene Sets	6	R-HSA-442742	CREB1 phosphorylation through NMDA receptor-mediated activation of RAS signaling		-4.2	40	11	28162	29	73	3	4.1	2.3	801|805|808	CALM1|CALM2|CALM3	-3
MyList_MCODE_ALL	GO Biological Processes	19	GO:0010880	regulation of release of sequestered calcium ion into cytosol by sarcoplasmic reticulum		-4.2	40	11	28162	29	73	3	4.1	2.3	801|805|808	CALM1|CALM2|CALM3	-3
MyList_MCODE_ALL	Reactome Gene Sets	6	R-HSA-5218920	VEGFR2 mediated vascular permeability		-4.2	40	11	28162	29	73	3	4.1	2.3	801|805|808	CALM1|CALM2|CALM3	-3
MyList_MCODE_ALL	WikiPathways	27	WP3613	Photodynamic therapy-induced unfolded protein response		-4.2	40	11	28162	29	73	3	4.1	2.3	3309|7184|10130	HSPA5|HSP90B1|PDIA6	-3
MyList_MCODE_ALL	GO Biological Processes	19	GO:0070828	heterochromatin organization		-4.2	19	8.3	28162	81	73	4	5.5	2.7	8350|8359|9555|10155	H3C1|H4C1|MACROH2A1|TRIM28	-3
MyList_MCODE_ALL	GO Biological Processes	19	GO:0006959	humoral immune response		-4.2	7.1	6.1	28162	382	73	7	9.6	3.4	2821|5245|8349|8970|11331|54145|85236	GPI|PHB|H2BC21|H2BC11|PHB2|H2BS1|H2BC12	-3
MyList_MCODE_ALL	GO Biological Processes	19	GO:2001242	regulation of intrinsic apoptotic signaling pathway		-4.2	12	7.1	28162	160	73	5	6.8	3	2023|3190|6421|6647|7417	ENO1|HNRNPK|SFPQ|SOD1|VDAC2	-3
MyList_MCODE_ALL	GO Biological Processes	19	GO:0000377	RNA splicing, via transesterification reactions with bulged adenosine as nucleophile		-4.2	7.1	6.1	28162	383	73	7	9.6	3.4	1660|3184|3190|4691|6421|6634|6635	DHX9|HNRNPD|HNRNPK|NCL|SFPQ|SNRPD3|SNRPE	-3
MyList_MCODE_ALL	GO Biological Processes	19	GO:0000398	mRNA splicing, via spliceosome		-4.2	7.1	6.1	28162	383	73	7	9.6	3.4	1660|3184|3190|4691|6421|6634|6635	DHX9|HNRNPD|HNRNPK|NCL|SFPQ|SNRPD3|SNRPE	-3
MyList_MCODE_ALL	GO Biological Processes	19	GO:0006937	regulation of muscle contraction		-4.2	12	7.1	28162	161	73	5	6.8	3	801|805|808|2023|6647	CALM1|CALM2|CALM3|ENO1|SOD1	-3
MyList_MCODE_ALL	GO Biological Processes	19	GO:0000375	RNA splicing, via transesterification reactions		-4.2	7	6	28162	386	73	7	9.6	3.4	1660|3184|3190|4691|6421|6634|6635	DHX9|HNRNPD|HNRNPK|NCL|SFPQ|SNRPD3|SNRPE	-3
MyList_MCODE_ALL	Reactome Gene Sets	6	R-HSA-418360	Platelet calcium homeostasis		-4.2	39	10	28162	30	73	3	4.1	2.3	801|805|808	CALM1|CALM2|CALM3	-3
MyList_MCODE_ALL	GO Biological Processes	19	GO:0001975	response to amphetamine		-4.2	39	10	28162	30	73	3	4.1	2.3	801|808|6647	CALM1|CALM3|SOD1	-3
MyList_MCODE_ALL	GO Biological Processes	19	GO:0010800	positive regulation of peptidyl-threonine phosphorylation		-4.2	39	10	28162	30	73	3	4.1	2.3	801|805|808	CALM1|CALM2|CALM3	-3
MyList_MCODE_ALL	CORUM	33	CORUM:1183	CDC5L complex		-4.2	39	10	28162	30	73	3	4.1	2.3	3608|6421|6634	ILF2|SFPQ|SNRPD3	-3
MyList_MCODE_ALL	GO Biological Processes	19	GO:0051347	positive regulation of transferase activity		-4.2	5.1	5.5	28162	681	73	9	12	3.8	801|805|808|1917|3184|5245|6647|7001|11331	CALM1|CALM2|CALM3|EEF1A2|HNRNPD|PHB|SOD1|PRDX2|PHB2	-3
MyList_MCODE_ALL	Reactome Gene Sets	6	R-HSA-9609507	Protein localization		-4.2	12	7.1	28162	163	73	5	6.8	3	498|506|3313|3329|7416	ATP5F1A|ATP5F1B|HSPA9|HSPD1|VDAC1	-3
MyList_MCODE_ALL	GO Biological Processes	19	GO:0009142	nucleoside triphosphate biosynthetic process		-4.2	18	8.1	28162	84	73	4	5.5	2.7	498|506|2023|7415	ATP5F1A|ATP5F1B|ENO1|VCP	-3
MyList_MCODE_ALL	Reactome Gene Sets	6	R-HSA-8949613	Cristae formation		-4.1	37	10	28162	31	73	3	4.1	2.3	498|506|3313	ATP5F1A|ATP5F1B|HSPA9	-3
MyList_MCODE_ALL	Reactome Gene Sets	6	R-HSA-70268	Pyruvate metabolism		-4.1	37	10	28162	31	73	3	4.1	2.3	3939|3945|7416	LDHA|LDHB|VDAC1	-3
MyList_MCODE_ALL	Reactome Gene Sets	6	R-HSA-5663202	Diseases of signal transduction by growth factor receptors and second messengers		-4.1	6.8	6	28162	395	73	7	9.6	3.4	60|71|801|805|808|5245|7415	ACTB|ACTG1|CALM1|CALM2|CALM3|PHB|VCP	-3
MyList_MCODE_ALL	GO Biological Processes	19	GO:0009117	nucleotide metabolic process		-4.1	5.7	5.7	28162	538	73	8	11	3.7	38|498|506|2023|2821|3939|5901|7415	ACAT1|ATP5F1A|ATP5F1B|ENO1|GPI|LDHA|RAN|VCP	-2.9
MyList_MCODE_ALL	Reactome Gene Sets	6	R-HSA-451326	Activation of kainate receptors upon glutamate binding		-4.1	36	10	28162	32	73	3	4.1	2.3	801|805|808	CALM1|CALM2|CALM3	-2.9
MyList_MCODE_ALL	GO Biological Processes	19	GO:0010644	cell communication by electrical coupling		-4.1	36	10	28162	32	73	3	4.1	2.3	801|805|808	CALM1|CALM2|CALM3	-2.9
MyList_MCODE_ALL	KEGG Pathway	24	hsa04744	Phototransduction		-4.1	36	10	28162	32	73	3	4.1	2.3	801|805|808	CALM1|CALM2|CALM3	-2.9
MyList_MCODE_ALL	Reactome Gene Sets	6	R-HSA-983695	Antigen activates B Cell Receptor (BCR) leading to generation of second messengers		-4.1	36	10	28162	32	73	3	4.1	2.3	801|805|808	CALM1|CALM2|CALM3	-2.9
MyList_MCODE_ALL	WikiPathways	27	WP4018	Pathways in clear cell renal cell carcinoma		-4.1	18	8	28162	87	73	4	5.5	2.7	2023|2821|3939|3945	ENO1|GPI|LDHA|LDHB	-2.9
MyList_MCODE_ALL	GO Biological Processes	19	GO:0006839	mitochondrial transport		-4.1	8.4	6.3	28162	274	73	6	8.2	3.2	292|498|506|3329|7416|7417	SLC25A5|ATP5F1A|ATP5F1B|HSPD1|VDAC1|VDAC2	-2.9
MyList_MCODE_ALL	GO Biological Processes	19	GO:0051099	positive regulation of binding		-4.1	11	6.9	28162	170	73	5	6.8	3	801|808|1660|5901|10155	CALM1|CALM3|DHX9|RAN|TRIM28	-2.9
MyList_MCODE_ALL	GO Biological Processes	19	GO:1904063	negative regulation of cation transmembrane transport		-4.1	18	7.9	28162	88	73	4	5.5	2.7	801|805|808|7416	CALM1|CALM2|CALM3|VDAC1	-2.9
MyList_MCODE_ALL	KEGG Pathway	24	hsa04540	Gap junction		-4.1	18	7.9	28162	88	73	4	5.5	2.7	7846|10376|84617|347733	TUBA1A|TUBA1B|TUBB6|TUBB2B	-2.9
MyList_MCODE_ALL	KEGG Pathway	24	ko04540	Gap junction		-4.1	18	7.9	28162	88	73	4	5.5	2.7	7846|10376|84617|347733	TUBA1A|TUBA1B|TUBB6|TUBB2B	-2.9
MyList_MCODE_ALL	GO Biological Processes	19	GO:0006753	nucleoside phosphate metabolic process		-4.1	5.6	5.6	28162	547	73	8	11	3.7	38|498|506|2023|2821|3939|5901|7415	ACAT1|ATP5F1A|ATP5F1B|ENO1|GPI|LDHA|RAN|VCP	-2.9
MyList_MCODE_ALL	Reactome Gene Sets	6	R-HSA-3371556	Cellular response to heat stress		-4.1	17	7.9	28162	89	73	4	5.5	2.7	1915|3309|3313|7415	EEF1A1|HSPA5|HSPA9|VCP	-2.9
MyList_MCODE_ALL	CORUM	33	CORUM:2755	17S U2 snRNP		-4.1	35	10	28162	33	73	3	4.1	2.3	3329|6634|6635	HSPD1|SNRPD3|SNRPE	-2.9
MyList_MCODE_ALL	GO Biological Processes	19	GO:0014808	release of sequestered calcium ion into cytosol by sarcoplasmic reticulum		-4.1	35	10	28162	33	73	3	4.1	2.3	801|805|808	CALM1|CALM2|CALM3	-2.9
MyList_MCODE_ALL	GO Biological Processes	19	GO:0009303	rRNA transcription		-4.1	35	10	28162	33	73	3	4.1	2.3	4691|9555|55506	NCL|MACROH2A1|MACROH2A2	-2.9
MyList_MCODE_ALL	Reactome Gene Sets	6	R-HSA-2871809	FCERI mediated Ca+2 mobilization		-4.1	35	10	28162	33	73	3	4.1	2.3	801|805|808	CALM1|CALM2|CALM3	-2.9
MyList_MCODE_ALL	Reactome Gene Sets	6	R-HSA-9022692	Regulation of MECP2 expression and activity		-4.1	35	10	28162	33	73	3	4.1	2.3	801|805|808	CALM1|CALM2|CALM3	-2.9
MyList_MCODE_ALL	GO Biological Processes	19	GO:0010922	positive regulation of phosphatase activity		-4.1	35	10	28162	33	73	3	4.1	2.3	801|805|808	CALM1|CALM2|CALM3	-2.9
MyList_MCODE_ALL	GO Biological Processes	19	GO:0006356	regulation of transcription by RNA polymerase I		-4.1	35	10	28162	33	73	3	4.1	2.3	4691|9555|55506	NCL|MACROH2A1|MACROH2A2	-2.9
MyList_MCODE_ALL	Reactome Gene Sets	6	R-HSA-5673001	RAF/MAP kinase cascade		-4	8.3	6.2	28162	280	73	6	8.2	3.2	60|71|801|805|808|5245	ACTB|ACTG1|CALM1|CALM2|CALM3|PHB	-2.9
MyList_MCODE_ALL	GO Biological Processes	19	GO:0007420	brain development		-4	4.9	5.4	28162	710	73	9	12	3.8	60|801|805|808|3014|3184|3309|54145|55506	ACTB|CALM1|CALM2|CALM3|H2AX|HNRNPD|HSPA5|H2BS1|MACROH2A2	-2.9
MyList_MCODE_ALL	GO Biological Processes	19	GO:0009152	purine ribonucleotide biosynthetic process		-4	11	6.8	28162	175	73	5	6.8	3	38|498|506|2023|7415	ACAT1|ATP5F1A|ATP5F1B|ENO1|VCP	-2.9
MyList_MCODE_ALL	Reactome Gene Sets	6	R-HSA-112316	Neuronal System		-4	6.6	5.8	28162	410	73	7	9.6	3.4	801|805|808|7846|10376|84617|347733	CALM1|CALM2|CALM3|TUBA1A|TUBA1B|TUBB6|TUBB2B	-2.9
MyList_MCODE_ALL	Reactome Gene Sets	6	R-HSA-5576892	Phase 0 - rapid depolarisation		-4	34	9.8	28162	34	73	3	4.1	2.3	801|805|808	CALM1|CALM2|CALM3	-2.9
MyList_MCODE_ALL	GO Biological Processes	19	GO:1903514	release of sequestered calcium ion into cytosol by endoplasmic reticulum		-4	34	9.8	28162	34	73	3	4.1	2.3	801|805|808	CALM1|CALM2|CALM3	-2.9
MyList_MCODE_ALL	GO Biological Processes	19	GO:1901020	negative regulation of calcium ion transmembrane transporter activity		-4	34	9.8	28162	34	73	3	4.1	2.3	801|805|808	CALM1|CALM2|CALM3	-2.9
MyList_MCODE_ALL	GO Biological Processes	19	GO:0006941	striated muscle contraction		-4	11	6.8	28162	176	73	5	6.8	3	70|801|805|808|1938	ACTC1|CALM1|CALM2|CALM3|EEF2	-2.9
MyList_MCODE_ALL	GO Biological Processes	19	GO:0071407	cellular response to organic cyclic compound		-4	5.5	5.5	28162	558	73	8	11	3.7	60|1660|3184|3309|5245|6647|7184|11331	ACTB|DHX9|HNRNPD|HSPA5|PHB|SOD1|HSP90B1|PHB2	-2.8
MyList_MCODE_ALL	Reactome Gene Sets	6	R-HSA-5684996	MAPK1/MAPK3 signaling		-4	8.1	6.1	28162	286	73	6	8.2	3.2	60|71|801|805|808|5245	ACTB|ACTG1|CALM1|CALM2|CALM3|PHB	-2.8
MyList_MCODE_ALL	Reactome Gene Sets	6	R-HSA-1428517	The citric acid (TCA) cycle and respiratory electron transport		-4	11	6.7	28162	178	73	5	6.8	3	498|506|3939|3945|7416	ATP5F1A|ATP5F1B|LDHA|LDHB|VDAC1	-2.8
MyList_MCODE_ALL	Reactome Gene Sets	6	R-HSA-532668	N-glycan trimming in the ER and Calnexin/Calreticulin cycle		-4	33	9.7	28162	35	73	3	4.1	2.3	821|2923|7415	CANX|PDIA3|VCP	-2.8
MyList_MCODE_ALL	KEGG Pathway	24	ko05152	Tuberculosis		-4	11	6.7	28162	179	73	5	6.8	3	801|805|808|3313|3329	CALM1|CALM2|CALM3|HSPA9|HSPD1	-2.8
MyList_MCODE_ALL	Reactome Gene Sets	6	R-HSA-380320	Recruitment of NuMA to mitotic centrosomes		-4	16	7.6	28162	94	73	4	5.5	2.7	7846|10376|84617|347733	TUBA1A|TUBA1B|TUBB6|TUBB2B	-2.8
MyList_MCODE_ALL	Reactome Gene Sets	6	R-HSA-72163	mRNA Splicing - Major Pathway		-3.9	11	6.6	28162	183	73	5	6.8	3	1660|3184|3190|6634|6635	DHX9|HNRNPD|HNRNPK|SNRPD3|SNRPE	-2.8
MyList_MCODE_ALL	WikiPathways	27	WP3995	Prion disease pathway		-3.9	31	9.4	28162	37	73	3	4.1	2.3	2923|3309|7184	PDIA3|HSPA5|HSP90B1	-2.8
MyList_MCODE_ALL	GO Biological Processes	19	GO:1901021	positive regulation of calcium ion transmembrane transporter activity		-3.9	31	9.4	28162	37	73	3	4.1	2.3	801|805|808	CALM1|CALM2|CALM3	-2.8
MyList_MCODE_ALL	Reactome Gene Sets	6	R-HSA-111933	Calmodulin induced events		-3.9	31	9.4	28162	37	73	3	4.1	2.3	801|805|808	CALM1|CALM2|CALM3	-2.8
MyList_MCODE_ALL	Reactome Gene Sets	6	R-HSA-111997	CaM pathway		-3.9	31	9.4	28162	37	73	3	4.1	2.3	801|805|808	CALM1|CALM2|CALM3	-2.8
MyList_MCODE_ALL	Reactome Gene Sets	6	R-HSA-2514859	Inactivation, recovery and regulation of the phototransduction cascade		-3.9	31	9.4	28162	37	73	3	4.1	2.3	801|805|808	CALM1|CALM2|CALM3	-2.8
MyList_MCODE_ALL	KEGG Pathway	24	ko04915	Estrogen signaling pathway		-3.9	16	7.5	28162	98	73	4	5.5	2.7	801|805|808|7184	CALM1|CALM2|CALM3|HSP90B1	-2.8
MyList_MCODE_ALL	GO Biological Processes	19	GO:0097190	apoptotic signaling pathway		-3.9	5.3	5.4	28162	580	73	8	11	3.7	292|2023|2923|3190|6421|6647|7001|7417	SLC25A5|ENO1|PDIA3|HNRNPK|SFPQ|SOD1|PRDX2|VDAC2	-2.7
MyList_MCODE_ALL	Reactome Gene Sets	6	R-HSA-6811434	COPI-dependent Golgi-to-ER retrograde traffic		-3.9	16	7.4	28162	99	73	4	5.5	2.7	7846|10376|84617|347733	TUBA1A|TUBA1B|TUBB6|TUBB2B	-2.7
MyList_MCODE_ALL	GO Biological Processes	19	GO:0009260	ribonucleotide biosynthetic process		-3.9	10	6.5	28162	188	73	5	6.8	3	38|498|506|2023|7415	ACAT1|ATP5F1A|ATP5F1B|ENO1|VCP	-2.7
MyList_MCODE_ALL	Reactome Gene Sets	6	R-HSA-2514856	The phototransduction cascade		-3.9	30	9.3	28162	38	73	3	4.1	2.3	801|805|808	CALM1|CALM2|CALM3	-2.7
MyList_MCODE_ALL	GO Biological Processes	19	GO:0060322	head development		-3.9	4.6	5.1	28162	751	73	9	12	3.8	60|801|805|808|3014|3184|3309|54145|55506	ACTB|CALM1|CALM2|CALM3|H2AX|HNRNPD|HSPA5|H2BS1|MACROH2A2	-2.7
MyList_MCODE_ALL	GO Biological Processes	19	GO:0070588	calcium ion transmembrane transport		-3.9	7.6	5.9	28162	304	73	6	8.2	3.2	801|805|808|5245|7416|11331	CALM1|CALM2|CALM3|PHB|VDAC1|PHB2	-2.7
MyList_MCODE_ALL	GO Biological Processes	19	GO:0050830	defense response to Gram-positive bacterium		-3.9	15	7.3	28162	101	73	4	5.5	2.7	8349|8970|54145|85236	H2BC21|H2BC11|H2BS1|H2BC12	-2.7
MyList_MCODE_ALL	Reactome Gene Sets	6	R-HSA-6807878	COPI-mediated anterograde transport		-3.9	15	7.3	28162	101	73	4	5.5	2.7	7846|10376|84617|347733	TUBA1A|TUBA1B|TUBB6|TUBB2B	-2.7
MyList_MCODE_ALL	Reactome Gene Sets	6	R-HSA-72172	mRNA Splicing		-3.9	10	6.4	28162	191	73	5	6.8	3	1660|3184|3190|6634|6635	DHX9|HNRNPD|HNRNPK|SNRPD3|SNRPE	-2.7
MyList_MCODE_ALL	KEGG Pathway	24	hsa00620	Pyruvate metabolism		-3.8	30	9.1	28162	39	73	3	4.1	2.3	38|3939|3945	ACAT1|LDHA|LDHB	-2.7
MyList_MCODE_ALL	KEGG Pathway	24	ko00620	Pyruvate metabolism		-3.8	30	9.1	28162	39	73	3	4.1	2.3	38|3939|3945	ACAT1|LDHA|LDHB	-2.7
MyList_MCODE_ALL	Reactome Gene Sets	6	R-HSA-111996	Ca-dependent events		-3.8	30	9.1	28162	39	73	3	4.1	2.3	801|805|808	CALM1|CALM2|CALM3	-2.7
MyList_MCODE_ALL	WikiPathways	27	WP3888	VEGFA-VEGFR2 Signaling Pathway		-3.8	6.2	5.5	28162	439	73	7	9.6	3.4	71|1213|3939|4691|6194|7001|10130	ACTG1|CLTC|LDHA|NCL|RPS6|PRDX2|PDIA6	-2.7
MyList_MCODE_ALL	KEGG Pathway	24	hsa05152	Tuberculosis		-3.8	10	6.4	28162	192	73	5	6.8	3	801|805|808|3313|3329	CALM1|CALM2|CALM3|HSPA9|HSPD1	-2.7
MyList_MCODE_ALL	GO Biological Processes	19	GO:0042254	ribosome biogenesis		-3.8	7.5	5.9	28162	307	73	6	8.2	3.2	5901|6193|6194|6209|6217|6230	RAN|RPS5|RPS6|RPS15|RPS16|RPS25	-2.7
MyList_MCODE_ALL	GO Biological Processes	19	GO:0017038	protein import		-3.8	9.9	6.4	28162	194	73	5	6.8	3	3329|5901|9349|10155|11331	HSPD1|RAN|RPL23|TRIM28|PHB2	-2.7
MyList_MCODE_ALL	GO Biological Processes	19	GO:0070296	sarcoplasmic reticulum calcium ion transport		-3.8	29	9	28162	40	73	3	4.1	2.3	801|805|808	CALM1|CALM2|CALM3	-2.7
MyList_MCODE_ALL	WikiPathways	27	WP500	Glycogen Synthesis and Degradation		-3.8	29	9	28162	40	73	3	4.1	2.3	801|805|808	CALM1|CALM2|CALM3	-2.7
MyList_MCODE_ALL	GO Biological Processes	19	GO:0051281	positive regulation of release of sequestered calcium ion into cytosol		-3.8	29	9	28162	40	73	3	4.1	2.3	801|805|808	CALM1|CALM2|CALM3	-2.7
MyList_MCODE_ALL	GO Biological Processes	19	GO:0098760	response to interleukin-7		-3.8	29	9	28162	40	73	3	4.1	2.3	506|2923|8350	ATP5F1B|PDIA3|H3C1	-2.7
MyList_MCODE_ALL	Reactome Gene Sets	6	R-HSA-9664323	FCGR3A-mediated IL10 synthesis		-3.8	29	9	28162	40	73	3	4.1	2.3	801|805|808	CALM1|CALM2|CALM3	-2.7
MyList_MCODE_ALL	GO Biological Processes	19	GO:0098761	cellular response to interleukin-7		-3.8	29	9	28162	40	73	3	4.1	2.3	506|2923|8350	ATP5F1B|PDIA3|H3C1	-2.7
MyList_MCODE_ALL	GO Biological Processes	19	GO:0000183	rDNA heterochromatin assembly		-3.8	29	9	28162	40	73	3	4.1	2.3	8350|8359|9555	H3C1|H4C1|MACROH2A1	-2.7
MyList_MCODE_ALL	Reactome Gene Sets	6	R-HSA-445355	Smooth Muscle Contraction		-3.8	29	9	28162	40	73	3	4.1	2.3	801|805|808	CALM1|CALM2|CALM3	-2.7
MyList_MCODE_ALL	GO Biological Processes	19	GO:0046390	ribose phosphate biosynthetic process		-3.8	9.9	6.4	28162	195	73	5	6.8	3	38|498|506|2023|7415	ACAT1|ATP5F1A|ATP5F1B|ENO1|VCP	-2.7
MyList_MCODE_ALL	GO Biological Processes	19	GO:0006979	response to oxidative stress		-3.8	6	5.5	28162	447	73	7	9.6	3.4	1938|3184|3939|6421|6647|7001|9555	EEF2|HNRNPD|LDHA|SFPQ|SOD1|PRDX2|MACROH2A1	-2.7
MyList_MCODE_ALL	GO Biological Processes	19	GO:0006164	purine nucleotide biosynthetic process		-3.8	9.8	6.3	28162	197	73	5	6.8	3	38|498|506|2023|7415	ACAT1|ATP5F1A|ATP5F1B|ENO1|VCP	-2.7
MyList_MCODE_ALL	GO Biological Processes	19	GO:0046034	ATP metabolic process		-3.8	7.4	5.8	28162	313	73	6	8.2	3.2	498|506|2023|2821|3939|7415	ATP5F1A|ATP5F1B|ENO1|GPI|LDHA|VCP	-2.7
MyList_MCODE_ALL	GO Biological Processes	19	GO:0071902	positive regulation of protein serine/threonine kinase activity		-3.8	7.4	5.8	28162	314	73	6	8.2	3.2	801|805|808|6647|7001|11331	CALM1|CALM2|CALM3|SOD1|PRDX2|PHB2	-2.6
MyList_MCODE_ALL	GO Biological Processes	19	GO:0033674	positive regulation of kinase activity		-3.8	5.1	5.2	28162	603	73	8	11	3.7	801|805|808|1917|5245|6647|7001|11331	CALM1|CALM2|CALM3|EEF1A2|PHB|SOD1|PRDX2|PHB2	-2.6
MyList_MCODE_ALL	WikiPathways	27	WP4932	7q11.23 copy number variation syndrome		-3.8	15	7.1	28162	106	73	4	5.5	2.7	498|506|1213|3014	ATP5F1A|ATP5F1B|CLTC|H2AX	-2.6
MyList_MCODE_ALL	GO Biological Processes	19	GO:0003012	muscle system process		-3.8	6	5.4	28162	453	73	7	9.6	3.4	70|801|805|808|1938|2023|6647	ACTC1|CALM1|CALM2|CALM3|EEF2|ENO1|SOD1	-2.6
MyList_MCODE_ALL	GO Biological Processes	19	GO:0014075	response to amine		-3.7	28	8.8	28162	42	73	3	4.1	2.3	801|808|6647	CALM1|CALM3|SOD1	-2.6
MyList_MCODE_ALL	Reactome Gene Sets	6	R-HSA-1489509	DAG and IP3 signaling		-3.7	27	8.7	28162	43	73	3	4.1	2.3	801|805|808	CALM1|CALM2|CALM3	-2.6
MyList_MCODE_ALL	GO Biological Processes	19	GO:0006458	'de novo' protein folding		-3.7	27	8.7	28162	43	73	3	4.1	2.3	3309|3313|3329	HSPA5|HSPA9|HSPD1	-2.6
MyList_MCODE_ALL	GO Biological Processes	19	GO:0046677	response to antibiotic		-3.7	27	8.7	28162	43	73	3	4.1	2.3	3309|6647|9349	HSPA5|SOD1|RPL23	-2.6
MyList_MCODE_ALL	GO Biological Processes	19	GO:0010564	regulation of cell cycle process		-3.7	4.4	4.9	28162	789	73	9	12	3.8	801|805|808|1213|6421|7846|9349|9555|11331	CALM1|CALM2|CALM3|CLTC|SFPQ|TUBA1A|RPL23|MACROH2A1|PHB2	-2.6
MyList_MCODE_ALL	Reactome Gene Sets	6	R-HSA-5683057	MAPK family signaling cascades		-3.7	7.1	5.7	28162	325	73	6	8.2	3.2	60|71|801|805|808|5245	ACTB|ACTG1|CALM1|CALM2|CALM3|PHB	-2.6
MyList_MCODE_ALL	WikiPathways	27	WP4290	Metabolic reprogramming in colon cancer		-3.7	26	8.6	28162	44	73	3	4.1	2.3	2023|2821|3939	ENO1|GPI|LDHA	-2.6
MyList_MCODE_ALL	WikiPathways	27	WP4756	Renin Angiotensin Aldosterone System (RAAS)		-3.7	26	8.6	28162	44	73	3	4.1	2.3	801|805|808	CALM1|CALM2|CALM3	-2.6
MyList_MCODE_ALL	GO Biological Processes	19	GO:0006734	NADH metabolic process		-3.7	26	8.6	28162	44	73	3	4.1	2.3	2023|2821|7415	ENO1|GPI|VCP	-2.6
MyList_MCODE_ALL	GO Biological Processes	19	GO:0055086	nucleobase-containing small molecule metabolic process		-3.7	5	5.1	28162	623	73	8	11	3.7	38|498|506|2023|2821|3939|5901|7415	ACAT1|ATP5F1A|ATP5F1B|ENO1|GPI|LDHA|RAN|VCP	-2.6
MyList_MCODE_ALL	GO Biological Processes	19	GO:0072522	purine-containing compound biosynthetic process		-3.7	9.3	6.1	28162	208	73	5	6.8	3	38|498|506|2023|7415	ACAT1|ATP5F1A|ATP5F1B|ENO1|VCP	-2.6
MyList_MCODE_ALL	GO Biological Processes	19	GO:0051651	maintenance of location in cell		-3.7	9.2	6.1	28162	209	73	5	6.8	3	801|805|808|3309|7184	CALM1|CALM2|CALM3|HSPA5|HSP90B1	-2.6
MyList_MCODE_ALL	Reactome Gene Sets	6	R-HSA-5610787	Hedgehog 'off' state		-3.7	14	6.9	28162	113	73	4	5.5	2.7	7846|10376|84617|347733	TUBA1A|TUBA1B|TUBB6|TUBB2B	-2.5
MyList_MCODE_ALL	GO Biological Processes	19	GO:0045859	regulation of protein kinase activity		-3.7	4.4	4.9	28162	798	73	9	12	3.8	60|801|805|808|5245|6647|7001|9555|11331	ACTB|CALM1|CALM2|CALM3|PHB|SOD1|PRDX2|MACROH2A1|PHB2	-2.5
MyList_MCODE_ALL	GO Biological Processes	19	GO:0006338	chromatin remodeling		-3.7	9.2	6.1	28162	210	73	5	6.8	3	60|8350|8359|9555|10155	ACTB|H3C1|H4C1|MACROH2A1|TRIM28	-2.5
MyList_MCODE_ALL	KEGG Pathway	24	ko04015	Rap1 signaling pathway		-3.7	9.2	6.1	28162	210	73	5	6.8	3	60|71|801|805|808	ACTB|ACTG1|CALM1|CALM2|CALM3	-2.5
MyList_MCODE_ALL	GO Biological Processes	19	GO:0035307	positive regulation of protein dephosphorylation		-3.7	26	8.5	28162	45	73	3	4.1	2.3	801|805|808	CALM1|CALM2|CALM3	-2.5
MyList_MCODE_ALL	KEGG Pathway	24	hsa01200	Carbon metabolism		-3.7	14	6.8	28162	114	73	4	5.5	2.7	38|2023|2821|3030	ACAT1|ENO1|GPI|HADHA	-2.5
MyList_MCODE_ALL	KEGG Pathway	24	ko01200	Carbon metabolism		-3.7	14	6.8	28162	114	73	4	5.5	2.7	38|2023|2821|3030	ACAT1|ENO1|GPI|HADHA	-2.5
MyList_MCODE_ALL	Reactome Gene Sets	6	R-HSA-9648025	EML4 and NUDC in mitotic spindle formation		-3.6	13	6.7	28162	117	73	4	5.5	2.7	7846|10376|84617|347733	TUBA1A|TUBA1B|TUBB6|TUBB2B	-2.5
MyList_MCODE_ALL	GO Biological Processes	19	GO:0031952	regulation of protein autophosphorylation		-3.6	25	8.3	28162	47	73	3	4.1	2.3	801|805|808	CALM1|CALM2|CALM3	-2.5
MyList_MCODE_ALL	GO Biological Processes	19	GO:2001258	negative regulation of cation channel activity		-3.6	25	8.3	28162	47	73	3	4.1	2.3	801|805|808	CALM1|CALM2|CALM3	-2.5
MyList_MCODE_ALL	GO Biological Processes	19	GO:0008380	RNA splicing		-3.6	5.6	5.2	28162	481	73	7	9.6	3.4	1660|3184|3190|4691|6421|6634|6635	DHX9|HNRNPD|HNRNPK|NCL|SFPQ|SNRPD3|SNRPE	-2.5
MyList_MCODE_ALL	GO Biological Processes	19	GO:0032787	monocarboxylic acid metabolic process		-3.6	4.8	5	28162	645	73	8	11	3.7	38|2023|2821|3028|3030|3939|3945|7416	ACAT1|ENO1|GPI|HSD17B10|HADHA|LDHA|LDHB|VDAC1	-2.5
MyList_MCODE_ALL	GO Biological Processes	19	GO:0043666	regulation of phosphoprotein phosphatase activity		-3.6	13	6.7	28162	119	73	4	5.5	2.7	801|805|808|7184	CALM1|CALM2|CALM3|HSP90B1	-2.5
MyList_MCODE_ALL	GO Biological Processes	19	GO:0051208	sequestering of calcium ion		-3.6	13	6.7	28162	119	73	4	5.5	2.7	801|805|808|7184	CALM1|CALM2|CALM3|HSP90B1	-2.5
MyList_MCODE_ALL	KEGG Pathway	24	ko00280	Valine, leucine and isoleucine degradation		-3.6	24	8.2	28162	48	73	3	4.1	2.3	38|3028|3030	ACAT1|HSD17B10|HADHA	-2.5
MyList_MCODE_ALL	GO Biological Processes	19	GO:0010799	regulation of peptidyl-threonine phosphorylation		-3.6	24	8.2	28162	48	73	3	4.1	2.3	801|805|808	CALM1|CALM2|CALM3	-2.5
MyList_MCODE_ALL	WikiPathways	27	WP4534	Mechanoregulation and pathology of YAP/TAZ via Hippo and non-Hippo mechanisms		-3.6	24	8.2	28162	48	73	3	4.1	2.3	60|70|71	ACTB|ACTC1|ACTG1	-2.5
MyList_MCODE_ALL	KEGG Pathway	24	hsa00280	Valine, leucine and isoleucine degradation		-3.6	24	8.2	28162	48	73	3	4.1	2.3	38|3028|3030	ACAT1|HSD17B10|HADHA	-2.5
MyList_MCODE_ALL	GO Biological Processes	19	GO:0034766	negative regulation of ion transmembrane transport		-3.6	13	6.6	28162	120	73	4	5.5	2.7	801|805|808|7416	CALM1|CALM2|CALM3|VDAC1	-2.5
MyList_MCODE_ALL	GO Biological Processes	19	GO:0034763	negative regulation of transmembrane transport		-3.6	13	6.6	28162	121	73	4	5.5	2.7	801|805|808|7416	CALM1|CALM2|CALM3|VDAC1	-2.4
MyList_MCODE_ALL	GO Biological Processes	19	GO:0010942	positive regulation of cell death		-3.5	4.7	4.9	28162	652	73	8	11	3.7	1917|2923|3329|3939|5245|6194|6421|6647	EEF1A2|PDIA3|HSPD1|LDHA|PHB|RPS6|SFPQ|SOD1	-2.4
MyList_MCODE_ALL	GO Biological Processes	19	GO:0001649	osteoblast differentiation		-3.5	8.6	5.8	28162	224	73	5	6.8	3	506|1213|1660|5245|6209	ATP5F1B|CLTC|DHX9|PHB|RPS15	-2.4
MyList_MCODE_ALL	GO Biological Processes	19	GO:0022618	ribonucleoprotein complex assembly		-3.5	8.6	5.8	28162	224	73	5	6.8	3	1660|6193|6209|6634|6635	DHX9|RPS5|RPS15|SNRPD3|SNRPE	-2.4
MyList_MCODE_ALL	Reactome Gene Sets	6	R-HSA-1483249	Inositol phosphate metabolism		-3.5	23	8	28162	50	73	3	4.1	2.3	801|805|808	CALM1|CALM2|CALM3	-2.4
MyList_MCODE_ALL	GO Biological Processes	19	GO:0000302	response to reactive oxygen species		-3.5	8.6	5.8	28162	225	73	5	6.8	3	1938|3184|3939|6647|7001	EEF2|HNRNPD|LDHA|SOD1|PRDX2	-2.4
MyList_MCODE_ALL	GO Biological Processes	19	GO:0010038	response to metal ion		-3.5	6.6	5.4	28162	352	73	6	8.2	3.2	801|805|808|3184|3309|6647	CALM1|CALM2|CALM3|HNRNPD|HSPA5|SOD1	-2.4
MyList_MCODE_ALL	GO Biological Processes	19	GO:0019674	NAD metabolic process		-3.5	23	7.9	28162	51	73	3	4.1	2.3	2023|2821|3939	ENO1|GPI|LDHA	-2.4
MyList_MCODE_ALL	Reactome Gene Sets	6	R-HSA-3928665	EPH-ephrin mediated repulsion of cells		-3.5	23	7.9	28162	51	73	3	4.1	2.3	60|71|1213	ACTB|ACTG1|CLTC	-2.4
MyList_MCODE_ALL	Reactome Gene Sets	6	R-HSA-112043	PLC beta mediated events		-3.5	23	7.9	28162	51	73	3	4.1	2.3	801|805|808	CALM1|CALM2|CALM3	-2.4
MyList_MCODE_ALL	KEGG Pathway	24	hsa04015	Rap1 signaling pathway		-3.5	8.5	5.8	28162	228	73	5	6.8	3	60|71|801|805|808	ACTB|ACTG1|CALM1|CALM2|CALM3	-2.4
MyList_MCODE_ALL	Reactome Gene Sets	6	R-HSA-2500257	Resolution of Sister Chromatid Cohesion		-3.5	12	6.5	28162	126	73	4	5.5	2.7	7846|10376|84617|347733	TUBA1A|TUBA1B|TUBB6|TUBB2B	-2.4
MyList_MCODE_ALL	GO Biological Processes	19	GO:0051098	regulation of binding		-3.5	6.5	5.3	28162	358	73	6	8.2	3.2	60|801|808|1660|5901|10155	ACTB|CALM1|CALM3|DHX9|RAN|TRIM28	-2.4
MyList_MCODE_ALL	GO Biological Processes	19	GO:0042493	response to drug		-3.5	6.4	5.3	28162	359	73	6	8.2	3.2	70|1938|3309|3939|5245|6647	ACTC1|EEF2|HSPA5|LDHA|PHB|SOD1	-2.4
MyList_MCODE_ALL	GO Biological Processes	19	GO:0010524	positive regulation of calcium ion transport into cytosol		-3.4	22	7.7	28162	53	73	3	4.1	2.3	801|805|808	CALM1|CALM2|CALM3	-2.4
MyList_MCODE_ALL	WikiPathways	27	WP107	Translation Factors		-3.4	22	7.7	28162	53	73	3	4.1	2.3	1915|1917|1938	EEF1A1|EEF1A2|EEF2	-2.4
MyList_MCODE_ALL	Reactome Gene Sets	6	R-HSA-68882	Mitotic Anaphase		-3.4	8.2	5.6	28162	236	73	5	6.8	3	5901|7846|10376|84617|347733	RAN|TUBA1A|TUBA1B|TUBB6|TUBB2B	-2.3
MyList_MCODE_ALL	GO Biological Processes	19	GO:0046683	response to organophosphorus		-3.4	12	6.3	28162	131	73	4	5.5	2.7	3309|3939|6647|7184	HSPA5|LDHA|SOD1|HSP90B1	-2.3
MyList_MCODE_ALL	Reactome Gene Sets	6	R-HSA-2555396	Mitotic Metaphase and Anaphase		-3.4	8.1	5.6	28162	237	73	5	6.8	3	5901|7846|10376|84617|347733	RAN|TUBA1A|TUBA1B|TUBB6|TUBB2B	-2.3
MyList_MCODE_ALL	Reactome Gene Sets	6	R-HSA-71406	Pyruvate metabolism and Citric Acid (TCA) cycle		-3.4	21	7.6	28162	55	73	3	4.1	2.3	3939|3945|7416	LDHA|LDHB|VDAC1	-2.3
MyList_MCODE_ALL	Reactome Gene Sets	6	R-HSA-8856688	Golgi-to-ER retrograde transport		-3.4	12	6.2	28162	133	73	4	5.5	2.7	7846|10376|84617|347733	TUBA1A|TUBA1B|TUBB6|TUBB2B	-2.3
MyList_MCODE_ALL	Reactome Gene Sets	6	R-HSA-5578775	Ion homeostasis		-3.4	21	7.5	28162	56	73	3	4.1	2.3	801|805|808	CALM1|CALM2|CALM3	-2.3
MyList_MCODE_ALL	GO Biological Processes	19	GO:0043388	positive regulation of DNA binding		-3.4	21	7.5	28162	56	73	3	4.1	2.3	801|808|10155	CALM1|CALM3|TRIM28	-2.3
MyList_MCODE_ALL	GO Biological Processes	19	GO:0007007	inner mitochondrial membrane organization		-3.4	21	7.5	28162	56	73	3	4.1	2.3	498|506|3313	ATP5F1A|ATP5F1B|HSPA9	-2.3
MyList_MCODE_ALL	Reactome Gene Sets	6	R-HSA-112040	G-protein mediated events		-3.4	21	7.5	28162	56	73	3	4.1	2.3	801|805|808	CALM1|CALM2|CALM3	-2.3
MyList_MCODE_ALL	GO Biological Processes	19	GO:0060048	cardiac muscle contraction		-3.4	11	6.2	28162	135	73	4	5.5	2.7	70|801|805|808	ACTC1|CALM1|CALM2|CALM3	-2.3
MyList_MCODE_ALL	GO Biological Processes	19	GO:0006414	translational elongation		-3.4	11	6.2	28162	135	73	4	5.5	2.7	1915|1917|1938|7284	EEF1A1|EEF1A2|EEF2|TUFM	-2.3
MyList_MCODE_ALL	GO Biological Processes	19	GO:0090257	regulation of muscle system process		-3.4	7.9	5.5	28162	243	73	5	6.8	3	801|805|808|2023|6647	CALM1|CALM2|CALM3|ENO1|SOD1	-2.3
MyList_MCODE_ALL	Reactome Gene Sets	6	R-HSA-72203	Processing of Capped Intron-Containing Pre-mRNA		-3.4	7.9	5.5	28162	244	73	5	6.8	3	1660|3184|3190|6634|6635	DHX9|HNRNPD|HNRNPK|SNRPD3|SNRPE	-2.3
MyList_MCODE_ALL	Reactome Gene Sets	6	R-HSA-936837	Ion transport by P-type ATPases		-3.4	20	7.4	28162	57	73	3	4.1	2.3	801|805|808	CALM1|CALM2|CALM3	-2.3
MyList_MCODE_ALL	Reactome Gene Sets	6	R-HSA-447115	Interleukin-12 family signaling		-3.4	20	7.4	28162	57	73	3	4.1	2.3	821|3313|6647	CANX|HSPA9|SOD1	-2.3
MyList_MCODE_ALL	GO Biological Processes	19	GO:0045860	positive regulation of protein kinase activity		-3.3	5.1	4.9	28162	530	73	7	9.6	3.4	801|805|808|5245|6647|7001|11331	CALM1|CALM2|CALM3|PHB|SOD1|PRDX2|PHB2	-2.3
MyList_MCODE_ALL	KEGG Pathway	24	hsa04210	Apoptosis		-3.3	11	6.1	28162	138	73	4	5.5	2.7	60|71|7846|10376	ACTB|ACTG1|TUBA1A|TUBA1B	-2.2
MyList_MCODE_ALL	KEGG Pathway	24	ko04210	Apoptosis		-3.3	11	6.1	28162	138	73	4	5.5	2.7	60|71|7846|10376	ACTB|ACTG1|TUBA1A|TUBA1B	-2.2
MyList_MCODE_ALL	KEGG Pathway	24	hsa04910	Insulin signaling pathway		-3.3	11	6.1	28162	138	73	4	5.5	2.7	801|805|808|6194	CALM1|CALM2|CALM3|RPS6	-2.2
MyList_MCODE_ALL	KEGG Pathway	24	ko04910	Insulin signaling pathway		-3.3	11	6.1	28162	138	73	4	5.5	2.7	801|805|808|6194	CALM1|CALM2|CALM3|RPS6	-2.2
MyList_MCODE_ALL	GO Biological Processes	19	GO:0080135	regulation of cellular response to stress		-3.3	4.4	4.6	28162	702	73	8	11	3.7	1660|2023|3014|3190|3309|6421|6647|10155	DHX9|ENO1|H2AX|HNRNPK|HSPA5|SFPQ|SOD1|TRIM28	-2.2
MyList_MCODE_ALL	GO Biological Processes	19	GO:0035306	positive regulation of dephosphorylation		-3.3	20	7.4	28162	58	73	3	4.1	2.3	801|805|808	CALM1|CALM2|CALM3	-2.2
MyList_MCODE_ALL	GO Biological Processes	19	GO:0086065	cell communication involved in cardiac conduction		-3.3	20	7.4	28162	58	73	3	4.1	2.3	801|805|808	CALM1|CALM2|CALM3	-2.2
MyList_MCODE_ALL	GO Biological Processes	19	GO:0048488	synaptic vesicle endocytosis		-3.3	20	7.3	28162	59	73	3	4.1	2.3	801|808|821	CALM1|CALM3|CANX	-2.2
MyList_MCODE_ALL	GO Biological Processes	19	GO:0140238	presynaptic endocytosis		-3.3	20	7.3	28162	59	73	3	4.1	2.3	801|808|821	CALM1|CALM3|CANX	-2.2
MyList_MCODE_ALL	GO Biological Processes	19	GO:0015931	nucleobase-containing compound transport		-3.3	7.6	5.4	28162	253	73	5	6.8	3	292|1660|5901|6209|6421	SLC25A5|DHX9|RAN|RPS15|SFPQ	-2.2
MyList_MCODE_ALL	GO Biological Processes	19	GO:0035304	regulation of protein dephosphorylation		-3.3	11	6	28162	142	73	4	5.5	2.7	801|805|808|7184	CALM1|CALM2|CALM3|HSP90B1	-2.2
MyList_MCODE_ALL	Reactome Gene Sets	6	R-HSA-9658195	Leishmania infection		-3.3	7.6	5.4	28162	254	73	5	6.8	3	60|71|801|805|808	ACTB|ACTG1|CALM1|CALM2|CALM3	-2.2
MyList_MCODE_ALL	GO Biological Processes	19	GO:0019730	antimicrobial humoral response		-3.3	11	6	28162	143	73	4	5.5	2.7	8349|8970|54145|85236	H2BC21|H2BC11|H2BS1|H2BC12	-2.2
MyList_MCODE_ALL	GO Biological Processes	19	GO:0006606	protein import into nucleus		-3.3	11	6	28162	143	73	4	5.5	2.7	5901|9349|10155|11331	RAN|RPL23|TRIM28|PHB2	-2.2
MyList_MCODE_ALL	GO Biological Processes	19	GO:0006397	mRNA processing		-3.3	4.9	4.7	28162	546	73	7	9.6	3.4	1660|3184|3190|4691|6421|6634|6635	DHX9|HNRNPD|HNRNPK|NCL|SFPQ|SNRPD3|SNRPE	-2.2
MyList_MCODE_ALL	GO Biological Processes	19	GO:0046824	positive regulation of nucleocytoplasmic transport		-3.3	19	7.2	28162	61	73	3	4.1	2.3	1660|5901|10155	DHX9|RAN|TRIM28	-2.2
MyList_MCODE_ALL	KEGG Pathway	24	ko04261	Adrenergic signaling in cardiomyocytes		-3.3	11	6	28162	144	73	4	5.5	2.7	70|801|805|808	ACTC1|CALM1|CALM2|CALM3	-2.2
MyList_MCODE_ALL	GO Biological Processes	19	GO:1903169	regulation of calcium ion transmembrane transport		-3.3	11	5.9	28162	145	73	4	5.5	2.7	801|805|808|7416	CALM1|CALM2|CALM3|VDAC1	-2.2
MyList_MCODE_ALL	GO Biological Processes	19	GO:0014074	response to purine-containing compound		-3.3	11	5.9	28162	145	73	4	5.5	2.7	3309|3939|6647|7184	HSPA5|LDHA|SOD1|HSP90B1	-2.2
MyList_MCODE_ALL	Reactome Gene Sets	6	R-HSA-8986944	Transcriptional Regulation by MECP2		-3.2	19	7.1	28162	62	73	3	4.1	2.3	801|805|808	CALM1|CALM2|CALM3	-2.2
MyList_MCODE_ALL	GO Biological Processes	19	GO:0007062	sister chromatid cohesion		-3.2	19	7.1	28162	62	73	3	4.1	2.3	6421|9555|11331	SFPQ|MACROH2A1|PHB2	-2.2
MyList_MCODE_ALL	Reactome Gene Sets	6	R-HSA-4086398	Ca2+ pathway		-3.2	19	7.1	28162	62	73	3	4.1	2.3	801|805|808	CALM1|CALM2|CALM3	-2.2
MyList_MCODE_ALL	Reactome Gene Sets	6	R-HSA-3858494	Beta-catenin independent WNT signaling		-3.2	11	5.9	28162	146	73	4	5.5	2.7	801|805|808|1213	CALM1|CALM2|CALM3|CLTC	-2.2
MyList_MCODE_ALL	KEGG Pathway	24	hsa04371	Apelin signaling pathway		-3.2	11	5.9	28162	146	73	4	5.5	2.7	801|805|808|6194	CALM1|CALM2|CALM3|RPS6	-2.2
MyList_MCODE_ALL	KEGG Pathway	24	hsa04915	Estrogen signaling pathway		-3.2	11	5.9	28162	146	73	4	5.5	2.7	801|805|808|7184	CALM1|CALM2|CALM3|HSP90B1	-2.2
MyList_MCODE_ALL	KEGG Pathway	24	hsa04261	Adrenergic signaling in cardiomyocytes		-3.2	10	5.9	28162	147	73	4	5.5	2.7	70|801|805|808	ACTC1|CALM1|CALM2|CALM3	-2.2
MyList_MCODE_ALL	WikiPathways	27	WP4286	Genotoxicity pathway		-3.2	18	7	28162	63	73	3	4.1	2.3	3018|8341|8342	H2BC3|H2BC15|H2BC14	-2.2
MyList_MCODE_ALL	Reactome Gene Sets	6	R-HSA-76002	Platelet activation, signaling and aggregation		-3.2	7.3	5.3	28162	263	73	5	6.8	3	801|805|808|3309|6647	CALM1|CALM2|CALM3|HSPA5|SOD1	-2.1
MyList_MCODE_ALL	KEGG Pathway	24	hsa05214	Glioma		-3.2	18	7	28162	64	73	3	4.1	2.3	801|805|808	CALM1|CALM2|CALM3	-2.1
MyList_MCODE_ALL	KEGG Pathway	24	ko05214	Glioma		-3.2	18	7	28162	64	73	3	4.1	2.3	801|805|808	CALM1|CALM2|CALM3	-2.1
MyList_MCODE_ALL	GO Biological Processes	19	GO:0009165	nucleotide biosynthetic process		-3.2	7.3	5.2	28162	264	73	5	6.8	3	38|498|506|2023|7415	ACAT1|ATP5F1A|ATP5F1B|ENO1|VCP	-2.1
MyList_MCODE_ALL	WikiPathways	27	WP2059	Alzheimers Disease		-3.2	10	5.8	28162	150	73	4	5.5	2.7	801|805|808|3028	CALM1|CALM2|CALM3|HSD17B10	-2.1
MyList_MCODE_ALL	KEGG Pathway	24	ko04924	Renin secretion		-3.2	18	6.9	28162	65	73	3	4.1	2.3	801|805|808	CALM1|CALM2|CALM3	-2.1
MyList_MCODE_ALL	GO Biological Processes	19	GO:1901293	nucleoside phosphate biosynthetic process		-3.2	7.2	5.2	28162	267	73	5	6.8	3	38|498|506|2023|7415	ACAT1|ATP5F1A|ATP5F1B|ENO1|VCP	-2.1
MyList_MCODE_ALL	GO Biological Processes	19	GO:0022898	regulation of transmembrane transporter activity		-3.2	7.2	5.2	28162	268	73	5	6.8	3	60|801|805|808|11331	ACTB|CALM1|CALM2|CALM3|PHB2	-2.1
MyList_MCODE_ALL	GO Biological Processes	19	GO:0006816	calcium ion transport		-3.2	5.7	4.8	28162	409	73	6	8.2	3.2	801|805|808|5245|7416|11331	CALM1|CALM2|CALM3|PHB|VDAC1|PHB2	-2.1
MyList_MCODE_ALL	Reactome Gene Sets	6	R-HSA-199977	ER to Golgi Anterograde Transport		-3.2	10	5.7	28162	154	73	4	5.5	2.7	7846|10376|84617|347733	TUBA1A|TUBA1B|TUBB6|TUBB2B	-2.1
MyList_MCODE_ALL	KEGG Pathway	24	hsa04720	Long-term potentiation		-3.1	17	6.8	28162	67	73	3	4.1	2.3	801|805|808	CALM1|CALM2|CALM3	-2.1
MyList_MCODE_ALL	KEGG Pathway	24	ko04720	Long-term potentiation		-3.1	17	6.8	28162	67	73	3	4.1	2.3	801|805|808	CALM1|CALM2|CALM3	-2.1
MyList_MCODE_ALL	GO Biological Processes	19	GO:0043065	positive regulation of apoptotic process		-3.1	4.7	4.6	28162	574	73	7	9.6	3.4	1917|2923|3329|3939|6194|6421|6647	EEF1A2|PDIA3|HSPD1|LDHA|RPS6|SFPQ|SOD1	-2.1
MyList_MCODE_ALL	GO Biological Processes	19	GO:0006360	transcription by RNA polymerase I		-3.1	17	6.7	28162	68	73	3	4.1	2.3	4691|9555|55506	NCL|MACROH2A1|MACROH2A2	-2.1
MyList_MCODE_ALL	KEGG Pathway	24	ko05031	Amphetamine addiction		-3.1	17	6.7	28162	68	73	3	4.1	2.3	801|805|808	CALM1|CALM2|CALM3	-2.1
MyList_MCODE_ALL	WikiPathways	27	WP4685	Melanoma		-3.1	17	6.7	28162	68	73	3	4.1	2.3	801|805|808	CALM1|CALM2|CALM3	-2.1
MyList_MCODE_ALL	GO Biological Processes	19	GO:1904427	positive regulation of calcium ion transmembrane transport		-3.1	17	6.6	28162	70	73	3	4.1	2.3	801|805|808	CALM1|CALM2|CALM3	-2
MyList_MCODE_ALL	GO Biological Processes	19	GO:0060047	heart contraction		-3.1	6.9	5	28162	280	73	5	6.8	3	70|801|805|808|6647	ACTC1|CALM1|CALM2|CALM3|SOD1	-2
MyList_MCODE_ALL	GO Biological Processes	19	GO:0098662	inorganic cation transmembrane transport		-3.1	4	4.3	28162	769	73	8	11	3.7	498|506|801|805|808|5245|7416|11331	ATP5F1A|ATP5F1B|CALM1|CALM2|CALM3|PHB|VDAC1|PHB2	-2
MyList_MCODE_ALL	GO Biological Processes	19	GO:2001259	positive regulation of cation channel activity		-3.1	16	6.6	28162	71	73	3	4.1	2.3	801|805|808	CALM1|CALM2|CALM3	-2
MyList_MCODE_ALL	KEGG Pathway	24	hsa05031	Amphetamine addiction		-3.1	16	6.6	28162	71	73	3	4.1	2.3	801|805|808	CALM1|CALM2|CALM3	-2
MyList_MCODE_ALL	GO Biological Processes	19	GO:0043068	positive regulation of programmed cell death		-3.1	4.6	4.5	28162	590	73	7	9.6	3.4	1917|2923|3329|3939|6194|6421|6647	EEF1A2|PDIA3|HSPD1|LDHA|RPS6|SFPQ|SOD1	-2
MyList_MCODE_ALL	GO Biological Processes	19	GO:0097193	intrinsic apoptotic signaling pathway		-3.1	6.8	5	28162	283	73	5	6.8	3	2023|3190|6421|6647|7417	ENO1|HNRNPK|SFPQ|SOD1|VDAC2	-2
MyList_MCODE_ALL	GO Biological Processes	19	GO:0032409	regulation of transporter activity		-3.1	6.8	5	28162	283	73	5	6.8	3	60|801|805|808|11331	ACTB|CALM1|CALM2|CALM3|PHB2	-2
MyList_MCODE_ALL	GO Biological Processes	19	GO:0036465	synaptic vesicle recycling		-3.1	16	6.5	28162	72	73	3	4.1	2.3	801|808|821	CALM1|CALM3|CANX	-2
MyList_MCODE_ALL	GO Biological Processes	19	GO:2001252	positive regulation of chromosome organization		-3.1	9.4	5.5	28162	164	73	4	5.5	2.7	3184|6421|9555|10155	HNRNPD|SFPQ|MACROH2A1|TRIM28	-2
MyList_MCODE_ALL	GO Biological Processes	19	GO:0051345	positive regulation of hydrolase activity		-3	4	4.3	28162	779	73	8	11	3.7	801|805|808|1660|3329|5245|7415|11331	CALM1|CALM2|CALM3|DHX9|HSPD1|PHB|VCP|PHB2	-2
MyList_MCODE_ALL	KEGG Pathway	24	hsa04924	Renin secretion		-3	16	6.5	28162	73	73	3	4.1	2.3	801|805|808	CALM1|CALM2|CALM3	-2
MyList_MCODE_ALL	GO Biological Processes	19	GO:0032413	negative regulation of ion transmembrane transporter activity		-3	16	6.5	28162	73	73	3	4.1	2.3	801|805|808	CALM1|CALM2|CALM3	-2
MyList_MCODE_ALL	GO Biological Processes	19	GO:0045055	regulated exocytosis		-3	4	4.3	28162	780	73	8	11	3.7	801|808|1915|1938|2821|3608|6647|7415	CALM1|CALM3|EEF1A1|EEF2|GPI|ILF2|SOD1|VCP	-2
MyList_MCODE_ALL	GO Biological Processes	19	GO:0051301	cell division		-3	4.5	4.4	28162	600	73	7	9.6	3.4	801|805|808|1213|5901|7846|10376	CALM1|CALM2|CALM3|CLTC|RAN|TUBA1A|TUBA1B	-2
MyList_MCODE_ALL	GO Biological Processes	19	GO:0003015	heart process		-3	6.7	4.9	28162	290	73	5	6.8	3	70|801|805|808|6647	ACTC1|CALM1|CALM2|CALM3|SOD1	-2
MyList_MCODE_ALL	KEGG Pathway	24	ko04918	Thyroid hormone synthesis		-3	16	6.4	28162	74	73	3	4.1	2.3	821|3309|7184	CANX|HSPA5|HSP90B1	-2
MyList_MCODE_ALL	GO Biological Processes	19	GO:0045739	positive regulation of DNA repair		-3	16	6.4	28162	74	73	3	4.1	2.3	1660|3014|10155	DHX9|H2AX|TRIM28	-2
MyList_MCODE_ALL	GO Biological Processes	19	GO:0006635	fatty acid beta-oxidation		-3	15	6.4	28162	75	73	3	4.1	2.3	38|3028|3030	ACAT1|HSD17B10|HADHA	-2
MyList_MCODE_ALL	GO Biological Processes	19	GO:0006353	DNA-templated transcription, termination		-3	15	6.4	28162	75	73	3	4.1	2.3	1660|6634|6635	DHX9|SNRPD3|SNRPE	-2
MyList_MCODE_ALL	GO Biological Processes	19	GO:0055117	regulation of cardiac muscle contraction		-3	15	6.4	28162	75	73	3	4.1	2.3	801|805|808	CALM1|CALM2|CALM3	-2
MyList_MCODE_ALL	KEGG Pathway	24	hsa04530	Tight junction		-3	9.1	5.4	28162	170	73	4	5.5	2.7	60|71|7846|10376	ACTB|ACTG1|TUBA1A|TUBA1B	-1.9
MyList_MCODE_ALL	KEGG Pathway	24	ko04530	Tight junction		-3	9.1	5.4	28162	170	73	4	5.5	2.7	60|71|7846|10376	ACTB|ACTG1|TUBA1A|TUBA1B	-1.9
MyList_MCODE_ALL	GO Biological Processes	19	GO:0000226	microtubule cytoskeleton organization		-3	4.4	4.4	28162	610	73	7	9.6	3.4	1213|5901|7415|7846|10376|84617|347733	CLTC|RAN|VCP|TUBA1A|TUBA1B|TUBB6|TUBB2B	-1.9
MyList_MCODE_ALL	Reactome Gene Sets	6	R-HSA-71387	Metabolism of carbohydrates		-3	6.5	4.9	28162	295	73	5	6.8	3	801|805|808|2023|2821	CALM1|CALM2|CALM3|ENO1|GPI	-1.9
MyList_MCODE_ALL	Reactome Gene Sets	6	R-HSA-9012999	RHO GTPase cycle		-3	5.2	4.6	28162	443	73	6	8.2	3.2	60|70|71|1213|7415|10376	ACTB|ACTC1|ACTG1|CLTC|VCP|TUBA1B	-1.9
MyList_MCODE_ALL	GO Biological Processes	19	GO:0051279	regulation of release of sequestered calcium ion into cytosol		-3	15	6.3	28162	76	73	3	4.1	2.3	801|805|808	CALM1|CALM2|CALM3	-1.9
MyList_MCODE_ALL	KEGG Pathway	24	ko05100	Bacterial invasion of epithelial cells		-3	15	6.3	28162	76	73	3	4.1	2.3	60|71|1213	ACTB|ACTG1|CLTC	-1.9
MyList_MCODE_ALL	KEGG Pathway	24	ko05133	Pertussis		-3	15	6.3	28162	76	73	3	4.1	2.3	801|805|808	CALM1|CALM2|CALM3	-1.9
MyList_MCODE_ALL	KEGG Pathway	24	hsa03018	RNA degradation		-3	15	6.3	28162	77	73	3	4.1	2.3	2023|3313|3329	ENO1|HSPA9|HSPD1	-1.9
MyList_MCODE_ALL	KEGG Pathway	24	ko04612	Antigen processing and presentation		-3	15	6.3	28162	77	73	3	4.1	2.3	821|2923|3309	CANX|PDIA3|HSPA5	-1.9
MyList_MCODE_ALL	KEGG Pathway	24	ko03018	RNA degradation		-3	15	6.3	28162	77	73	3	4.1	2.3	2023|3313|3329	ENO1|HSPA9|HSPD1	-1.9
MyList_MCODE_ALL	KEGG Pathway	24	hsa04612	Antigen processing and presentation		-3	15	6.3	28162	77	73	3	4.1	2.3	821|2923|3309	CANX|PDIA3|HSPA5	-1.9
MyList_MCODE_ALL	Reactome Gene Sets	6	R-HSA-9009391	Extra-nuclear estrogen signaling		-3	15	6.3	28162	77	73	3	4.1	2.3	801|805|808	CALM1|CALM2|CALM3	-1.9
MyList_MCODE_ALL	GO Biological Processes	19	GO:0006342	chromatin silencing		-3	15	6.3	28162	77	73	3	4.1	2.3	3014|9555|55506	H2AX|MACROH2A1|MACROH2A2	-1.9
MyList_MCODE_ALL	GO Biological Processes	19	GO:0060401	cytosolic calcium ion transport		-3	8.9	5.3	28162	173	73	4	5.5	2.7	801|805|808|7416	CALM1|CALM2|CALM3|VDAC1	-1.9
MyList_MCODE_ALL	GO Biological Processes	19	GO:0010921	regulation of phosphatase activity		-2.9	8.8	5.3	28162	176	73	4	5.5	2.7	801|805|808|7184	CALM1|CALM2|CALM3|HSP90B1	-1.9
MyList_MCODE_ALL	KEGG Pathway	24	hsa04918	Thyroid hormone synthesis		-2.9	15	6.2	28162	79	73	3	4.1	2.3	821|3309|7184	CANX|HSPA5|HSP90B1	-1.9
MyList_MCODE_ALL	Reactome Gene Sets	6	R-HSA-3214858	RMTs methylate histone arginines		-2.9	15	6.2	28162	79	73	3	4.1	2.3	3014|8350|8359	H2AX|H3C1|H4C1	-1.9
MyList_MCODE_ALL	CORUM	33	CORUM:1181	C complex spliceosome		-2.9	15	6.2	28162	79	73	3	4.1	2.3	3190|6634|6635	HNRNPK|SNRPD3|SNRPE	-1.9
MyList_MCODE_ALL	GO Biological Processes	19	GO:0030433	ubiquitin-dependent ERAD pathway		-2.9	14	6.1	28162	80	73	3	4.1	2.3	3309|7184|7415	HSPA5|HSP90B1|VCP	-1.9
MyList_MCODE_ALL	GO Biological Processes	19	GO:0001895	retina homeostasis		-2.9	14	6.1	28162	80	73	3	4.1	2.3	60|71|6647	ACTB|ACTG1|SOD1	-1.9
MyList_MCODE_ALL	KEGG Pathway	24	hsa05133	Pertussis		-2.9	14	6.1	28162	81	73	3	4.1	2.3	801|805|808	CALM1|CALM2|CALM3	-1.9
MyList_MCODE_ALL	KEGG Pathway	24	ko04925	Aldosterone synthesis and secretion		-2.9	14	6.1	28162	82	73	3	4.1	2.3	801|805|808	CALM1|CALM2|CALM3	-1.9
MyList_MCODE_ALL	GO Biological Processes	19	GO:1901019	regulation of calcium ion transmembrane transporter activity		-2.9	14	6	28162	83	73	3	4.1	2.3	801|805|808	CALM1|CALM2|CALM3	-1.8
MyList_MCODE_ALL	KEGG Pathway	24	hsa05410	Hypertrophic cardiomyopathy (HCM)		-2.9	14	6	28162	83	73	3	4.1	2.3	60|70|71	ACTB|ACTC1|ACTG1	-1.8
MyList_MCODE_ALL	GO Biological Processes	19	GO:0032410	negative regulation of transporter activity		-2.9	14	6	28162	83	73	3	4.1	2.3	801|805|808	CALM1|CALM2|CALM3	-1.8
MyList_MCODE_ALL	Reactome Gene Sets	6	R-HSA-1168372	Downstream signaling events of B Cell Receptor (BCR)		-2.9	14	6	28162	83	73	3	4.1	2.3	801|805|808	CALM1|CALM2|CALM3	-1.8
MyList_MCODE_ALL	KEGG Pathway	24	ko05410	Hypertrophic cardiomyopathy (HCM)		-2.9	14	6	28162	83	73	3	4.1	2.3	60|70|71	ACTB|ACTC1|ACTG1	-1.8
MyList_MCODE_ALL	Reactome Gene Sets	6	R-HSA-948021	Transport to the Golgi and subsequent modification		-2.9	8.3	5.1	28162	185	73	4	5.5	2.7	7846|10376|84617|347733	TUBA1A|TUBA1B|TUBB6|TUBB2B	-1.8
MyList_MCODE_ALL	KEGG Pathway	24	hsa05100	Bacterial invasion of epithelial cells		-2.8	14	5.9	28162	85	73	3	4.1	2.3	60|71|1213	ACTB|ACTG1|CLTC	-1.8
MyList_MCODE_ALL	GO Biological Processes	19	GO:0051235	maintenance of location		-2.8	6	4.6	28162	319	73	5	6.8	3	801|805|808|3309|7184	CALM1|CALM2|CALM3|HSPA5|HSP90B1	-1.8
MyList_MCODE_ALL	GO Biological Processes	19	GO:0050821	protein stabilization		-2.8	8.1	5	28162	191	73	4	5.5	2.7	3329|5245|9349|11331	HSPD1|PHB|RPL23|PHB2	-1.8
MyList_MCODE_ALL	Reactome Gene Sets	6	R-HSA-2467813	Separation of Sister Chromatids		-2.8	8.1	5	28162	191	73	4	5.5	2.7	7846|10376|84617|347733	TUBA1A|TUBA1B|TUBB6|TUBB2B	-1.8
MyList_MCODE_ALL	GO Biological Processes	19	GO:1903312	negative regulation of mRNA metabolic process		-2.8	13	5.8	28162	88	73	3	4.1	2.3	1660|3184|3190	DHX9|HNRNPD|HNRNPK	-1.8
MyList_MCODE_ALL	Reactome Gene Sets	6	R-HSA-418346	Platelet homeostasis		-2.8	13	5.8	28162	88	73	3	4.1	2.3	801|805|808	CALM1|CALM2|CALM3	-1.8
MyList_MCODE_ALL	GO Biological Processes	19	GO:0043270	positive regulation of ion transport		-2.8	4.1	4.1	28162	660	73	7	9.6	3.4	60|801|805|808|1660|5901|10155	ACTB|CALM1|CALM2|CALM3|DHX9|RAN|TRIM28	-1.8
MyList_MCODE_ALL	GO Biological Processes	19	GO:0030001	metal ion transport		-2.8	4.8	4.3	28162	486	73	6	8.2	3.2	801|805|808|5245|7416|11331	CALM1|CALM2|CALM3|PHB|VDAC1|PHB2	-1.8
MyList_MCODE_ALL	KEGG Pathway	24	hsa05414	Dilated cardiomyopathy		-2.8	13	5.7	28162	90	73	3	4.1	2.3	60|70|71	ACTB|ACTC1|ACTG1	-1.7
MyList_MCODE_ALL	GO Biological Processes	19	GO:0032465	regulation of cytokinesis		-2.8	13	5.7	28162	90	73	3	4.1	2.3	801|805|808	CALM1|CALM2|CALM3	-1.7
MyList_MCODE_ALL	KEGG Pathway	24	ko05414	Dilated cardiomyopathy		-2.8	13	5.7	28162	90	73	3	4.1	2.3	60|70|71	ACTB|ACTC1|ACTG1	-1.7
MyList_MCODE_ALL	KEGG Pathway	24	ko04970	Salivary secretion		-2.8	13	5.7	28162	90	73	3	4.1	2.3	801|805|808	CALM1|CALM2|CALM3	-1.7
MyList_MCODE_ALL	GO Biological Processes	19	GO:0030705	cytoskeleton-dependent intracellular transport		-2.8	7.9	4.9	28162	196	73	4	5.5	2.7	6421|6647|7846|10376	SFPQ|SOD1|TUBA1A|TUBA1B	-1.7
MyList_MCODE_ALL	Reactome Gene Sets	6	R-HSA-69275	G2/M Transition		-2.8	7.9	4.9	28162	196	73	4	5.5	2.7	7846|10376|84617|347733	TUBA1A|TUBA1B|TUBB6|TUBB2B	-1.7
MyList_MCODE_ALL	GO Biological Processes	19	GO:0034502	protein localization to chromosome		-2.8	13	5.7	28162	91	73	3	4.1	2.3	7415|9555|55506	VCP|MACROH2A1|MACROH2A2	-1.7
MyList_MCODE_ALL	GO Biological Processes	19	GO:0006942	regulation of striated muscle contraction		-2.8	13	5.7	28162	91	73	3	4.1	2.3	801|805|808	CALM1|CALM2|CALM3	-1.7
MyList_MCODE_ALL	Reactome Gene Sets	6	R-HSA-397014	Muscle contraction		-2.8	7.8	4.9	28162	197	73	4	5.5	2.7	70|801|805|808	ACTC1|CALM1|CALM2|CALM3	-1.7
MyList_MCODE_ALL	GO Biological Processes	19	GO:0016052	carbohydrate catabolic process		-2.8	7.8	4.9	28162	197	73	4	5.5	2.7	801|2023|2821|3939	CALM1|ENO1|GPI|LDHA	-1.7
MyList_MCODE_ALL	GO Biological Processes	19	GO:0050657	nucleic acid transport		-2.8	7.8	4.9	28162	198	73	4	5.5	2.7	1660|5901|6209|6421	DHX9|RAN|RPS15|SFPQ	-1.7
MyList_MCODE_ALL	Reactome Gene Sets	6	R-HSA-453274	Mitotic G2-G2/M phases		-2.8	7.8	4.9	28162	198	73	4	5.5	2.7	7846|10376|84617|347733	TUBA1A|TUBA1B|TUBB6|TUBB2B	-1.7
MyList_MCODE_ALL	GO Biological Processes	19	GO:0051054	positive regulation of DNA metabolic process		-2.8	7.8	4.9	28162	198	73	4	5.5	2.7	1660|3014|3184|10155	DHX9|H2AX|HNRNPD|TRIM28	-1.7
MyList_MCODE_ALL	GO Biological Processes	19	GO:0050658	RNA transport		-2.8	7.8	4.9	28162	198	73	4	5.5	2.7	1660|5901|6209|6421	DHX9|RAN|RPS15|SFPQ	-1.7
MyList_MCODE_ALL	Reactome Gene Sets	6	R-HSA-2682334	EPH-Ephrin signaling		-2.7	13	5.7	28162	92	73	3	4.1	2.3	60|71|1213	ACTB|ACTG1|CLTC	-1.7
MyList_MCODE_ALL	KEGG Pathway	24	hsa04912	GnRH signaling pathway		-2.7	13	5.7	28162	92	73	3	4.1	2.3	801|805|808	CALM1|CALM2|CALM3	-1.7
MyList_MCODE_ALL	Reactome Gene Sets	6	R-HSA-111885	Opioid Signalling		-2.7	13	5.7	28162	92	73	3	4.1	2.3	801|805|808	CALM1|CALM2|CALM3	-1.7
MyList_MCODE_ALL	KEGG Pathway	24	ko04912	GnRH signaling pathway		-2.7	13	5.7	28162	92	73	3	4.1	2.3	801|805|808	CALM1|CALM2|CALM3	-1.7
MyList_MCODE_ALL	GO Biological Processes	19	GO:0034660	ncRNA metabolic process		-2.7	4.7	4.2	28162	494	73	6	8.2	3.2	3028|5901|6194|6209|6217|6230	HSD17B10|RAN|RPS6|RPS15|RPS16|RPS25	-1.7
MyList_MCODE_ALL	GO Biological Processes	19	GO:0002377	immunoglobulin production		-2.7	7.8	4.9	28162	199	73	4	5.5	2.7	2821|3329|5245|11331	GPI|HSPD1|PHB|PHB2	-1.7
MyList_MCODE_ALL	GO Biological Processes	19	GO:0008585	female gonad development		-2.7	12	5.6	28162	93	73	3	4.1	2.3	3309|5245|6647	HSPA5|PHB|SOD1	-1.7
MyList_MCODE_ALL	Reactome Gene Sets	6	R-HSA-5617833	Cilium Assembly		-2.7	7.7	4.8	28162	201	73	4	5.5	2.7	7846|10376|84617|347733	TUBA1A|TUBA1B|TUBB6|TUBB2B	-1.7
MyList_MCODE_ALL	GO Biological Processes	19	GO:0051236	establishment of RNA localization		-2.7	7.7	4.8	28162	201	73	4	5.5	2.7	1660|5901|6209|6421	DHX9|RAN|RPS15|SFPQ	-1.7
MyList_MCODE_ALL	GO Biological Processes	19	GO:0051168	nuclear export		-2.7	7.7	4.8	28162	201	73	4	5.5	2.7	1660|3313|5901|6209	DHX9|HSPA9|RAN|RPS15	-1.7
MyList_MCODE_ALL	KEGG Pathway	24	hsa04970	Salivary secretion		-2.7	12	5.6	28162	94	73	3	4.1	2.3	801|805|808	CALM1|CALM2|CALM3	-1.7
MyList_MCODE_ALL	GO Biological Processes	19	GO:1902882	regulation of response to oxidative stress		-2.7	12	5.6	28162	94	73	3	4.1	2.3	6421|6647|9555	SFPQ|SOD1|MACROH2A1	-1.7
MyList_MCODE_ALL	Reactome Gene Sets	6	R-HSA-381119	Unfolded Protein Response (UPR)		-2.7	12	5.6	28162	94	73	3	4.1	2.3	3309|7184|10130	HSPA5|HSP90B1|PDIA6	-1.7
MyList_MCODE_ALL	GO Biological Processes	19	GO:0000819	sister chromatid segregation		-2.7	7.6	4.8	28162	202	73	4	5.5	2.7	5901|6421|9555|11331	RAN|SFPQ|MACROH2A1|PHB2	-1.7
MyList_MCODE_ALL	Reactome Gene Sets	6	R-HSA-6811442	Intra-Golgi and retrograde Golgi-to-ER traffic		-2.7	7.6	4.8	28162	202	73	4	5.5	2.7	7846|10376|84617|347733	TUBA1A|TUBA1B|TUBB6|TUBB2B	-1.7
MyList_MCODE_ALL	GO Biological Processes	19	GO:0007059	chromosome segregation		-2.7	5.7	4.4	28162	340	73	5	6.8	3	292|5901|6421|9555|11331	SLC25A5|RAN|SFPQ|MACROH2A1|PHB2	-1.7
MyList_MCODE_ALL	GO Biological Processes	19	GO:1904062	regulation of cation transmembrane transport		-2.7	5.7	4.4	28162	340	73	5	6.8	3	801|805|808|7416|11331	CALM1|CALM2|CALM3|VDAC1|PHB2	-1.7
MyList_MCODE_ALL	GO Biological Processes	19	GO:0010522	regulation of calcium ion transport into cytosol		-2.7	12	5.6	28162	95	73	3	4.1	2.3	801|805|808	CALM1|CALM2|CALM3	-1.7
MyList_MCODE_ALL	GO Biological Processes	19	GO:0035637	multicellular organismal signaling		-2.7	7.6	4.8	28162	204	73	4	5.5	2.7	801|805|808|6647	CALM1|CALM2|CALM3|SOD1	-1.7
MyList_MCODE_ALL	Reactome Gene Sets	6	R-HSA-68877	Mitotic Prometaphase		-2.7	7.6	4.8	28162	204	73	4	5.5	2.7	7846|10376|84617|347733	TUBA1A|TUBA1B|TUBB6|TUBB2B	-1.7
MyList_MCODE_ALL	Reactome Gene Sets	6	R-HSA-9006934	Signaling by Receptor Tyrosine Kinases		-2.7	4.6	4.1	28162	506	73	6	8.2	3.2	60|71|801|805|808|1213	ACTB|ACTG1|CALM1|CALM2|CALM3|CLTC	-1.7
MyList_MCODE_ALL	GO Biological Processes	19	GO:0002027	regulation of heart rate		-2.7	12	5.5	28162	97	73	3	4.1	2.3	801|805|808	CALM1|CALM2|CALM3	-1.7
MyList_MCODE_ALL	KEGG Pathway	24	ko04070	Phosphatidylinositol signaling system		-2.7	12	5.5	28162	97	73	3	4.1	2.3	801|805|808	CALM1|CALM2|CALM3	-1.7
MyList_MCODE_ALL	KEGG Pathway	24	hsa04070	Phosphatidylinositol signaling system		-2.7	12	5.5	28162	97	73	3	4.1	2.3	801|805|808	CALM1|CALM2|CALM3	-1.7
MyList_MCODE_ALL	GO Biological Processes	19	GO:0046545	development of primary female sexual characteristics		-2.7	12	5.5	28162	97	73	3	4.1	2.3	3309|5245|6647	HSPA5|PHB|SOD1	-1.7
MyList_MCODE_ALL	GO Biological Processes	19	GO:0007599	hemostasis		-2.7	5.6	4.4	28162	347	73	5	6.8	3	60|71|2821|7001|8350	ACTB|ACTG1|GPI|PRDX2|H3C1	-1.7
MyList_MCODE_ALL	GO Biological Processes	19	GO:0044283	small molecule biosynthetic process		-2.7	3.9	3.9	28162	693	73	7	9.6	3.4	38|2023|2821|3028|5901|6647|7415	ACAT1|ENO1|GPI|HSD17B10|RAN|SOD1|VCP	-1.7
MyList_MCODE_ALL	GO Biological Processes	19	GO:0035303	regulation of dephosphorylation		-2.7	7.3	4.7	28162	210	73	4	5.5	2.7	801|805|808|7184	CALM1|CALM2|CALM3|HSP90B1	-1.6
MyList_MCODE_ALL	KEGG Pathway	24	hsa04713	circadian entrainment		-2.6	12	5.4	28162	100	73	3	4.1	2.3	801|805|808	CALM1|CALM2|CALM3	-1.6
MyList_MCODE_ALL	GO Biological Processes	19	GO:0002221	pattern recognition receptor signaling pathway		-2.6	7.3	4.7	28162	212	73	4	5.5	2.7	3329|5245|7184|11331	HSPD1|PHB|HSP90B1|PHB2	-1.6
MyList_MCODE_ALL	GO Biological Processes	19	GO:1901699	cellular response to nitrogen compound		-2.6	3.8	3.9	28162	703	73	7	9.6	3.4	60|1660|3184|3309|6647|7184|9349	ACTB|DHX9|HNRNPD|HSPA5|SOD1|HSP90B1|RPL23	-1.6
MyList_MCODE_ALL	Reactome Gene Sets	6	R-HSA-5607764	CLEC7A (Dectin-1) signaling		-2.6	11	5.4	28162	101	73	3	4.1	2.3	801|805|808	CALM1|CALM2|CALM3	-1.6
MyList_MCODE_ALL	KEGG Pathway	24	hsa04916	Melanogenesis		-2.6	11	5.4	28162	101	73	3	4.1	2.3	801|805|808	CALM1|CALM2|CALM3	-1.6
MyList_MCODE_ALL	KEGG Pathway	24	ko04916	Melanogenesis		-2.6	11	5.4	28162	101	73	3	4.1	2.3	801|805|808	CALM1|CALM2|CALM3	-1.6
MyList_MCODE_ALL	GO Biological Processes	19	GO:0036503	ERAD pathway		-2.6	11	5.3	28162	102	73	3	4.1	2.3	3309|7184|7415	HSPA5|HSP90B1|VCP	-1.6
MyList_MCODE_ALL	KEGG Pathway	24	hsa04925	aldosterone synthesis and secretion		-2.6	11	5.3	28162	102	73	3	4.1	2.3	801|805|808	CALM1|CALM2|CALM3	-1.6
MyList_MCODE_ALL	GO Biological Processes	19	GO:0032414	positive regulation of ion transmembrane transporter activity		-2.6	11	5.3	28162	103	73	3	4.1	2.3	801|805|808	CALM1|CALM2|CALM3	-1.6
MyList_MCODE_ALL	GO Biological Processes	19	GO:0046822	regulation of nucleocytoplasmic transport		-2.6	11	5.3	28162	103	73	3	4.1	2.3	1660|5901|10155	DHX9|RAN|TRIM28	-1.6
MyList_MCODE_ALL	KEGG Pathway	24	hsa04750	inflammatory mediator regulation of trp channels		-2.6	11	5.3	28162	104	73	3	4.1	2.3	801|805|808	CALM1|CALM2|CALM3	-1.6
MyList_MCODE_ALL	GO Biological Processes	19	GO:0019395	fatty acid oxidation		-2.6	11	5.2	28162	105	73	3	4.1	2.3	38|3028|3030	ACAT1|HSD17B10|HADHA	-1.6
MyList_MCODE_ALL	Reactome Gene Sets	6	R-HSA-2187338	Visual phototransduction		-2.6	11	5.2	28162	105	73	3	4.1	2.3	801|805|808	CALM1|CALM2|CALM3	-1.6
MyList_MCODE_ALL	GO Biological Processes	19	GO:0002366	leukocyte activation involved in immune response		-2.6	3.8	3.8	28162	720	73	7	9.6	3.4	1915|1938|2821|3329|3608|6194|7415	EEF1A1|EEF2|GPI|HSPD1|ILF2|RPS6|VCP	-1.6
MyList_MCODE_ALL	GO Biological Processes	19	GO:2001020	regulation of response to DNA damage stimulus		-2.6	7	4.6	28162	221	73	4	5.5	2.7	1660|3014|3190|10155	DHX9|H2AX|HNRNPK|TRIM28	-1.6
MyList_MCODE_ALL	WikiPathways	27	WP111	Electron Transport Chain (OXPHOS system in mitochondria)		-2.6	11	5.2	28162	106	73	3	4.1	2.3	292|498|506	SLC25A5|ATP5F1A|ATP5F1B	-1.6
MyList_MCODE_ALL	GO Biological Processes	19	GO:0009062	fatty acid catabolic process		-2.6	11	5.2	28162	106	73	3	4.1	2.3	38|3028|3030	ACAT1|HSD17B10|HADHA	-1.6
MyList_MCODE_ALL	GO Biological Processes	19	GO:0002263	cell activation involved in immune response		-2.6	3.7	3.8	28162	724	73	7	9.6	3.4	1915|1938|2821|3329|3608|6194|7415	EEF1A1|EEF2|GPI|HSPD1|ILF2|RPS6|VCP	-1.6
MyList_MCODE_ALL	GO Biological Processes	19	GO:1903008	organelle disassembly		-2.6	11	5.2	28162	107	73	3	4.1	2.3	7415|7416|11331	VCP|VDAC1|PHB2	-1.6
MyList_MCODE_ALL	GO Biological Processes	19	GO:2001022	positive regulation of response to DNA damage stimulus		-2.6	11	5.2	28162	107	73	3	4.1	2.3	1660|3014|10155	DHX9|H2AX|TRIM28	-1.6
MyList_MCODE_ALL	GO Biological Processes	19	GO:2001234	negative regulation of apoptotic signaling pathway		-2.6	6.9	4.5	28162	224	73	4	5.5	2.7	292|2023|7001|7417	SLC25A5|ENO1|PRDX2|VDAC2	-1.6
MyList_MCODE_ALL	WikiPathways	27	WP4321	Thermogenesis		-2.6	11	5.2	28162	108	73	3	4.1	2.3	60|71|6194	ACTB|ACTG1|RPS6	-1.6
MyList_MCODE_ALL	Reactome Gene Sets	6	R-HSA-425393	Transport of inorganic cations/anions and amino acids/oligopeptides		-2.6	11	5.2	28162	108	73	3	4.1	2.3	801|805|808	CALM1|CALM2|CALM3	-1.6
MyList_MCODE_ALL	GO Biological Processes	19	GO:0046777	protein autophosphorylation		-2.5	6.8	4.5	28162	226	73	4	5.5	2.7	801|805|808|10155	CALM1|CALM2|CALM3|TRIM28	-1.5
MyList_MCODE_ALL	GO Biological Processes	19	GO:0006914	autophagy		-2.5	4.3	3.9	28162	543	73	6	8.2	3.2	1213|1915|1917|7415|7416|11331	CLTC|EEF1A1|EEF1A2|VCP|VDAC1|PHB2	-1.5
MyList_MCODE_ALL	GO Biological Processes	19	GO:0061919	process utilizing autophagic mechanism		-2.5	4.3	3.9	28162	543	73	6	8.2	3.2	1213|1915|1917|7415|7416|11331	CLTC|EEF1A1|EEF1A2|VCP|VDAC1|PHB2	-1.5
MyList_MCODE_ALL	GO Biological Processes	19	GO:0098781	ncRNA transcription		-2.5	11	5.1	28162	109	73	3	4.1	2.3	4691|9555|55506	NCL|MACROH2A1|MACROH2A2	-1.5
MyList_MCODE_ALL	Reactome Gene Sets	6	R-HSA-2672351	Stimuli-sensing channels		-2.5	11	5.1	28162	109	73	3	4.1	2.3	801|805|808	CALM1|CALM2|CALM3	-1.5
MyList_MCODE_ALL	GO Biological Processes	19	GO:0006364	rRNA processing		-2.5	6.8	4.5	28162	228	73	4	5.5	2.7	6194|6209|6217|6230	RPS6|RPS15|RPS16|RPS25	-1.5
MyList_MCODE_ALL	GO Biological Processes	19	GO:0051341	regulation of oxidoreductase activity		-2.5	11	5.1	28162	110	73	3	4.1	2.3	801|808|11331	CALM1|CALM3|PHB2	-1.5
MyList_MCODE_ALL	GO Biological Processes	19	GO:0034440	lipid oxidation		-2.5	11	5.1	28162	110	73	3	4.1	2.3	38|3028|3030	ACAT1|HSD17B10|HADHA	-1.5
MyList_MCODE_ALL	GO Biological Processes	19	GO:1903827	regulation of cellular protein localization		-2.5	4.2	3.9	28162	548	73	6	8.2	3.2	60|1213|5901|7415|9555|10155	ACTB|CLTC|RAN|VCP|MACROH2A1|TRIM28	-1.5
MyList_MCODE_ALL	GO Biological Processes	19	GO:0098656	anion transmembrane transport		-2.5	4.2	3.9	28162	549	73	6	8.2	3.2	292|3309|3329|7416|7417|7419	SLC25A5|HSPA5|HSPD1|VDAC1|VDAC2|VDAC3	-1.5
MyList_MCODE_ALL	GO Biological Processes	19	GO:0046660	female sex differentiation		-2.5	10	5.1	28162	111	73	3	4.1	2.3	3309|5245|6647	HSPA5|PHB|SOD1	-1.5
MyList_MCODE_ALL	Reactome Gene Sets	6	R-HSA-983705	Signaling by the B Cell Receptor (BCR)		-2.5	10	5	28162	112	73	3	4.1	2.3	801|805|808	CALM1|CALM2|CALM3	-1.5
MyList_MCODE_ALL	GO Biological Processes	19	GO:0051209	release of sequestered calcium ion into cytosol		-2.5	10	5	28162	112	73	3	4.1	2.3	801|805|808	CALM1|CALM2|CALM3	-1.5
MyList_MCODE_ALL	GO Biological Processes	19	GO:0032411	positive regulation of transporter activity		-2.5	10	5	28162	112	73	3	4.1	2.3	801|805|808	CALM1|CALM2|CALM3	-1.5
MyList_MCODE_ALL	GO Biological Processes	19	GO:0051283	negative regulation of sequestering of calcium ion		-2.5	10	5	28162	113	73	3	4.1	2.3	801|805|808	CALM1|CALM2|CALM3	-1.5
MyList_MCODE_ALL	GO Biological Processes	19	GO:0042176	regulation of protein catabolic process		-2.5	5	4.1	28162	383	73	5	6.8	3	1915|1917|5245|7415|9349	EEF1A1|EEF1A2|PHB|VCP|RPL23	-1.5
MyList_MCODE_ALL	GO Biological Processes	19	GO:0006096	glycolytic process		-2.5	10	5	28162	114	73	3	4.1	2.3	2023|2821|3939	ENO1|GPI|LDHA	-1.5
MyList_MCODE_ALL	GO Biological Processes	19	GO:0006403	RNA localization		-2.5	6.6	4.4	28162	235	73	4	5.5	2.7	1660|5901|6209|6421	DHX9|RAN|RPS15|SFPQ	-1.5
MyList_MCODE_ALL	GO Biological Processes	19	GO:0051282	regulation of sequestering of calcium ion		-2.5	10	5	28162	115	73	3	4.1	2.3	801|805|808	CALM1|CALM2|CALM3	-1.5
MyList_MCODE_ALL	GO Biological Processes	19	GO:0006757	ATP generation from ADP		-2.5	10	5	28162	115	73	3	4.1	2.3	2023|2821|3939	ENO1|GPI|LDHA	-1.5
MyList_MCODE_ALL	GO Biological Processes	19	GO:0051924	regulation of calcium ion transport		-2.5	6.5	4.3	28162	238	73	4	5.5	2.7	801|805|808|7416	CALM1|CALM2|CALM3|VDAC1	-1.5
MyList_MCODE_ALL	GO Biological Processes	19	GO:0016072	rRNA metabolic process		-2.5	6.5	4.3	28162	238	73	4	5.5	2.7	6194|6209|6217|6230	RPS6|RPS15|RPS16|RPS25	-1.5
MyList_MCODE_ALL	GO Biological Processes	19	GO:0034762	regulation of transmembrane transport		-2.5	4.1	3.8	28162	565	73	6	8.2	3.2	60|801|805|808|7416|11331	ACTB|CALM1|CALM2|CALM3|VDAC1|PHB2	-1.5
MyList_MCODE_ALL	GO Biological Processes	19	GO:0050778	positive regulation of immune response		-2.4	3.5	3.6	28162	761	73	7	9.6	3.4	60|71|1660|3329|5245|6421|11331	ACTB|ACTG1|DHX9|HSPD1|PHB|SFPQ|PHB2	-1.5
MyList_MCODE_ALL	GO Biological Processes	19	GO:0051928	positive regulation of calcium ion transport		-2.4	9.8	4.9	28162	118	73	3	4.1	2.3	801|805|808	CALM1|CALM2|CALM3	-1.5
MyList_MCODE_ALL	GO Biological Processes	19	GO:0018107	peptidyl-threonine phosphorylation		-2.4	9.8	4.9	28162	118	73	3	4.1	2.3	801|805|808	CALM1|CALM2|CALM3	-1.5
MyList_MCODE_ALL	GO Biological Processes	19	GO:0051101	regulation of DNA binding		-2.4	9.8	4.9	28162	118	73	3	4.1	2.3	801|808|10155	CALM1|CALM3|TRIM28	-1.5
MyList_MCODE_ALL	GO Biological Processes	19	GO:0008637	apoptotic mitochondrial changes		-2.4	9.8	4.9	28162	118	73	3	4.1	2.3	292|3329|7417	SLC25A5|HSPD1|VDAC2	-1.5
MyList_MCODE_ALL	GO Biological Processes	19	GO:0006281	DNA repair		-2.4	4.1	3.8	28162	571	73	6	8.2	3.2	1660|3014|6421|7415|8359|10155	DHX9|H2AX|SFPQ|VCP|H4C1|TRIM28	-1.4
MyList_MCODE_ALL	KEGG Pathway	24	ko04722	Neurotrophin signaling pathway		-2.4	9.7	4.9	28162	119	73	3	4.1	2.3	801|805|808	CALM1|CALM2|CALM3	-1.4
MyList_MCODE_ALL	KEGG Pathway	24	hsa04722	Neurotrophin signaling pathway		-2.4	9.7	4.9	28162	119	73	3	4.1	2.3	801|805|808	CALM1|CALM2|CALM3	-1.4
MyList_MCODE_ALL	KEGG Pathway	24	hsa04066	HIF-1 signaling pathway		-2.4	9.7	4.9	28162	119	73	3	4.1	2.3	2023|3939|6194	ENO1|LDHA|RPS6	-1.4
MyList_MCODE_ALL	GO Biological Processes	19	GO:0034470	ncRNA processing		-2.4	4.8	3.9	28162	400	73	5	6.8	3	3028|6194|6209|6217|6230	HSD17B10|RPS6|RPS15|RPS16|RPS25	-1.4
MyList_MCODE_ALL	GO Biological Processes	19	GO:0060964	regulation of gene silencing by miRNA		-2.4	9.6	4.8	28162	121	73	3	4.1	2.3	1660|8350|8359	DHX9|H3C1|H4C1	-1.4
MyList_MCODE_ALL	KEGG Pathway	24	ko04270	Vascular smooth muscle contraction		-2.4	9.6	4.8	28162	121	73	3	4.1	2.3	801|805|808	CALM1|CALM2|CALM3	-1.4
MyList_MCODE_ALL	GO Biological Processes	19	GO:0007052	mitotic spindle organization		-2.4	9.6	4.8	28162	121	73	3	4.1	2.3	1213|5901|7415	CLTC|RAN|VCP	-1.4
MyList_MCODE_ALL	KEGG Pathway	24	hsa04270	Vascular smooth muscle contraction		-2.4	9.6	4.8	28162	121	73	3	4.1	2.3	801|805|808	CALM1|CALM2|CALM3	-1.4
MyList_MCODE_ALL	GO Biological Processes	19	GO:0010959	regulation of metal ion transport		-2.4	6.2	4.2	28162	247	73	4	5.5	2.7	801|805|808|7416	CALM1|CALM2|CALM3|VDAC1	-1.4
MyList_MCODE_ALL	GO Biological Processes	19	GO:0001503	ossification		-2.4	4.8	3.9	28162	402	73	5	6.8	3	506|1213|1660|5245|6209	ATP5F1B|CLTC|DHX9|PHB|RPS15	-1.4
MyList_MCODE_ALL	GO Biological Processes	19	GO:0019216	regulation of lipid metabolic process		-2.4	4.8	3.9	28162	402	73	5	6.8	3	1917|5901|6647|9555|11331	EEF1A2|RAN|SOD1|MACROH2A1|PHB2	-1.4
MyList_MCODE_ALL	GO Biological Processes	19	GO:0046031	ADP metabolic process		-2.4	9.5	4.8	28162	122	73	3	4.1	2.3	2023|2821|3939	ENO1|GPI|LDHA	-1.4
MyList_MCODE_ALL	GO Biological Processes	19	GO:0048872	homeostasis of number of cells		-2.4	6.2	4.2	28162	250	73	4	5.5	2.7	3313|6194|6647|7001	HSPA9|RPS6|SOD1|PRDX2	-1.4
MyList_MCODE_ALL	GO Biological Processes	19	GO:0048608	reproductive structure development		-2.4	4.8	3.9	28162	406	73	5	6.8	3	3309|5245|6194|6647|10155	HSPA5|PHB|RPS6|SOD1|TRIM28	-1.4
MyList_MCODE_ALL	KEGG Pathway	24	hsa04114	Oocyte meiosis		-2.4	9.3	4.7	28162	124	73	3	4.1	2.3	801|805|808	CALM1|CALM2|CALM3	-1.4
MyList_MCODE_ALL	GO Biological Processes	19	GO:0060147	regulation of posttranscriptional gene silencing		-2.4	9.3	4.7	28162	124	73	3	4.1	2.3	1660|8350|8359	DHX9|H3C1|H4C1	-1.4
MyList_MCODE_ALL	KEGG Pathway	24	ko04114	Oocyte meiosis		-2.4	9.3	4.7	28162	124	73	3	4.1	2.3	801|805|808	CALM1|CALM2|CALM3	-1.4
MyList_MCODE_ALL	Reactome Gene Sets	6	R-HSA-425407	SLC-mediated transmembrane transport		-2.4	6.1	4.2	28162	251	73	4	5.5	2.7	292|801|805|808	SLC25A5|CALM1|CALM2|CALM3	-1.4
MyList_MCODE_ALL	GO Biological Processes	19	GO:0051272	positive regulation of cellular component movement		-2.4	3.9	3.7	28162	586	73	6	8.2	3.2	71|498|506|2821|3309|347733	ACTG1|ATP5F1A|ATP5F1B|GPI|HSPA5|TUBB2B	-1.4
MyList_MCODE_ALL	GO Biological Processes	19	GO:0061458	reproductive system development		-2.4	4.7	3.9	28162	409	73	5	6.8	3	3309|5245|6194|6647|10155	HSPA5|PHB|RPS6|SOD1|TRIM28	-1.4
MyList_MCODE_ALL	GO Biological Processes	19	GO:0060966	regulation of gene silencing by RNA		-2.4	9.3	4.7	28162	125	73	3	4.1	2.3	1660|8350|8359	DHX9|H3C1|H4C1	-1.4
MyList_MCODE_ALL	GO Biological Processes	19	GO:2001235	positive regulation of apoptotic signaling pathway		-2.4	9.2	4.7	28162	126	73	3	4.1	2.3	2923|6421|6647	PDIA3|SFPQ|SOD1	-1.4
MyList_MCODE_ALL	GO Biological Processes	19	GO:0018210	peptidyl-threonine modification		-2.4	9.1	4.7	28162	127	73	3	4.1	2.3	801|805|808	CALM1|CALM2|CALM3	-1.4
MyList_MCODE_ALL	GO Biological Processes	19	GO:0032412	regulation of ion transmembrane transporter activity		-2.3	6	4.1	28162	257	73	4	5.5	2.7	801|805|808|11331	CALM1|CALM2|CALM3|PHB2	-1.4
MyList_MCODE_ALL	GO Biological Processes	19	GO:1903706	regulation of hemopoiesis		-2.3	4.6	3.8	28162	417	73	5	6.8	3	3313|6647|7001|8350|8359	HSPA9|SOD1|PRDX2|H3C1|H4C1	-1.4
MyList_MCODE_ALL	GO Biological Processes	19	GO:0019079	viral genome replication		-2.3	9	4.6	28162	129	73	3	4.1	2.3	5245|7415|10155	PHB|VCP|TRIM28	-1.4
MyList_MCODE_ALL	Reactome Gene Sets	6	R-HSA-5576891	Cardiac conduction		-2.3	9	4.6	28162	129	73	3	4.1	2.3	801|805|808	CALM1|CALM2|CALM3	-1.4
MyList_MCODE_ALL	GO Biological Processes	19	GO:0006282	regulation of DNA repair		-2.3	8.9	4.6	28162	130	73	3	4.1	2.3	1660|3014|10155	DHX9|H2AX|TRIM28	-1.3
MyList_MCODE_ALL	KEGG Pathway	24	ko04728	Dopaminergic synapse		-2.3	8.9	4.6	28162	130	73	3	4.1	2.3	801|805|808	CALM1|CALM2|CALM3	-1.3
MyList_MCODE_ALL	WikiPathways	27	WP4217	Ebola Virus Pathway on Host		-2.3	8.8	4.6	28162	131	73	3	4.1	2.3	60|71|1213	ACTB|ACTG1|CLTC	-1.3
MyList_MCODE_ALL	GO Biological Processes	19	GO:0072329	monocarboxylic acid catabolic process		-2.3	8.8	4.6	28162	131	73	3	4.1	2.3	38|3028|3030	ACAT1|HSD17B10|HADHA	-1.3
MyList_MCODE_ALL	GO Biological Processes	19	GO:0006165	nucleoside diphosphate phosphorylation		-2.3	8.8	4.6	28162	132	73	3	4.1	2.3	2023|2821|3939	ENO1|GPI|LDHA	-1.3
MyList_MCODE_ALL	KEGG Pathway	24	hsa04728	Dopaminergic synapse		-2.3	8.8	4.6	28162	132	73	3	4.1	2.3	801|805|808	CALM1|CALM2|CALM3	-1.3
MyList_MCODE_ALL	GO Biological Processes	19	GO:0010595	positive regulation of endothelial cell migration		-2.3	8.7	4.5	28162	133	73	3	4.1	2.3	498|506|2821	ATP5F1A|ATP5F1B|GPI	-1.3
MyList_MCODE_ALL	GO Biological Processes	19	GO:0046939	nucleotide phosphorylation		-2.3	8.7	4.5	28162	133	73	3	4.1	2.3	2023|2821|3939	ENO1|GPI|LDHA	-1.3
MyList_MCODE_ALL	GO Biological Processes	19	GO:0045727	positive regulation of translation		-2.3	8.7	4.5	28162	133	73	3	4.1	2.3	1660|1938|3184	DHX9|EEF2|HNRNPD	-1.3
MyList_MCODE_ALL	KEGG Pathway	24	ko03040	Spliceosome		-2.3	8.6	4.5	28162	134	73	3	4.1	2.3	3190|6634|6635	HNRNPK|SNRPD3|SNRPE	-1.3
MyList_MCODE_ALL	KEGG Pathway	24	hsa03040	Spliceosome		-2.3	8.6	4.5	28162	134	73	3	4.1	2.3	3190|6634|6635	HNRNPK|SNRPD3|SNRPE	-1.3
MyList_MCODE_ALL	Reactome Gene Sets	6	R-HSA-2454202	Fc epsilon receptor (FCERI) signaling		-2.3	8.6	4.5	28162	134	73	3	4.1	2.3	801|805|808	CALM1|CALM2|CALM3	-1.3
MyList_MCODE_ALL	GO Biological Processes	19	GO:0097553	calcium ion transmembrane import into cytosol		-2.3	8.6	4.5	28162	134	73	3	4.1	2.3	801|805|808	CALM1|CALM2|CALM3	-1.3
MyList_MCODE_ALL	GO Biological Processes	19	GO:0006302	double-strand break repair		-2.3	5.8	4	28162	268	73	4	5.5	2.7	3014|6421|7415|8359	H2AX|SFPQ|VCP|H4C1	-1.3
MyList_MCODE_ALL	GO Biological Processes	19	GO:0042542	response to hydrogen peroxide		-2.3	8.6	4.5	28162	135	73	3	4.1	2.3	1938|3939|6647	EEF2|LDHA|SOD1	-1.3
MyList_MCODE_ALL	GO Biological Processes	19	GO:0009179	purine ribonucleoside diphosphate metabolic process		-2.3	8.6	4.5	28162	135	73	3	4.1	2.3	2023|2821|3939	ENO1|GPI|LDHA	-1.3
MyList_MCODE_ALL	GO Biological Processes	19	GO:0009135	purine nucleoside diphosphate metabolic process		-2.3	8.6	4.5	28162	135	73	3	4.1	2.3	2023|2821|3939	ENO1|GPI|LDHA	-1.3
MyList_MCODE_ALL	GO Biological Processes	19	GO:0001890	placenta development		-2.3	8.5	4.5	28162	136	73	3	4.1	2.3	6194|6647|10155	RPS6|SOD1|TRIM28	-1.3
MyList_MCODE_ALL	GO Biological Processes	19	GO:0044282	small molecule catabolic process		-2.3	4.4	3.7	28162	434	73	5	6.8	3	38|2023|2821|3028|3030	ACAT1|ENO1|GPI|HSD17B10|HADHA	-1.3
MyList_MCODE_ALL	GO Biological Processes	19	GO:0005975	carbohydrate metabolic process		-2.3	3.7	3.5	28162	620	73	6	8.2	3.2	801|1213|2023|2821|3939|3945	CALM1|CLTC|ENO1|GPI|LDHA|LDHB	-1.3
MyList_MCODE_ALL	GO Biological Processes	19	GO:0033044	regulation of chromosome organization		-2.3	5.7	3.9	28162	273	73	4	5.5	2.7	3184|6421|9555|10155	HNRNPD|SFPQ|MACROH2A1|TRIM28	-1.3
MyList_MCODE_ALL	GO Biological Processes	19	GO:0009185	ribonucleoside diphosphate metabolic process		-2.3	8.4	4.4	28162	138	73	3	4.1	2.3	2023|2821|3939	ENO1|GPI|LDHA	-1.3
MyList_MCODE_ALL	GO Biological Processes	19	GO:0050684	regulation of mRNA processing		-2.2	8.3	4.4	28162	139	73	3	4.1	2.3	1660|3190|4691	DHX9|HNRNPK|NCL	-1.3
MyList_MCODE_ALL	GO Biological Processes	19	GO:0034504	protein localization to nucleus		-2.2	5.6	3.9	28162	275	73	4	5.5	2.7	5901|9349|10155|11331	RAN|RPL23|TRIM28|PHB2	-1.3
MyList_MCODE_ALL	GO Biological Processes	19	GO:0044839	cell cycle G2/M phase transition		-2.2	5.6	3.9	28162	276	73	4	5.5	2.7	801|808|7846|9555	CALM1|CALM3|TUBA1A|MACROH2A1	-1.3
MyList_MCODE_ALL	GO Biological Processes	19	GO:0098813	nuclear chromosome segregation		-2.2	5.6	3.9	28162	276	73	4	5.5	2.7	5901|6421|9555|11331	RAN|SFPQ|MACROH2A1|PHB2	-1.3
MyList_MCODE_ALL	CORUM	33	CORUM:351	Spliceosome		-2.2	8.2	4.4	28162	141	73	3	4.1	2.3	1660|6634|6635	DHX9|SNRPD3|SNRPE	-1.3
MyList_MCODE_ALL	GO Biological Processes	19	GO:1904064	positive regulation of cation transmembrane transport		-2.2	8.2	4.4	28162	141	73	3	4.1	2.3	801|805|808	CALM1|CALM2|CALM3	-1.3
MyList_MCODE_ALL	GO Biological Processes	19	GO:0006405	RNA export from nucleus		-2.2	8.2	4.4	28162	142	73	3	4.1	2.3	1660|5901|6209	DHX9|RAN|RPS15	-1.3
MyList_MCODE_ALL	Reactome Gene Sets	6	R-HSA-5621481	C-type lectin receptors (CLRs)		-2.2	8.2	4.4	28162	142	73	3	4.1	2.3	801|805|808	CALM1|CALM2|CALM3	-1.3
MyList_MCODE_ALL	GO Biological Processes	19	GO:0072655	establishment of protein localization to mitochondrion		-2.2	8.2	4.4	28162	142	73	3	4.1	2.3	801|808|3329	CALM1|CALM3|HSPD1	-1.3
MyList_MCODE_ALL	GO Biological Processes	19	GO:0048729	tissue morphogenesis		-2.2	3.6	3.4	28162	638	73	6	8.2	3.2	60|70|71|1213|10155|11331	ACTB|ACTC1|ACTG1|CLTC|TRIM28|PHB2	-1.2
MyList_MCODE_ALL	GO Biological Processes	19	GO:0060968	regulation of gene silencing		-2.2	8	4.3	28162	144	73	3	4.1	2.3	1660|8350|8359	DHX9|H3C1|H4C1	-1.2
MyList_MCODE_ALL	GO Biological Processes	19	GO:0044770	cell cycle phase transition		-2.2	3.6	3.4	28162	641	73	6	8.2	3.2	801|808|6194|7846|9555|11331	CALM1|CALM3|RPS6|TUBA1A|MACROH2A1|PHB2	-1.2
MyList_MCODE_ALL	WikiPathways	27	WP4657	22q11.2 copy number variation syndrome		-2.2	8	4.3	28162	145	73	3	4.1	2.3	70|5901|8359	ACTC1|RAN|H4C1	-1.2
MyList_MCODE_ALL	GO Biological Processes	19	GO:0002262	myeloid cell homeostasis		-2.2	7.9	4.3	28162	146	73	3	4.1	2.3	3313|6194|6647	HSPA9|RPS6|SOD1	-1.2
MyList_MCODE_ALL	Reactome Gene Sets	6	R-HSA-8856828	Clathrin-mediated endocytosis		-2.2	7.9	4.3	28162	146	73	3	4.1	2.3	60|71|1213	ACTB|ACTG1|CLTC	-1.2
MyList_MCODE_ALL	GO Biological Processes	19	GO:0001738	morphogenesis of a polarized epithelium		-2.2	7.9	4.3	28162	146	73	3	4.1	2.3	60|71|1213	ACTB|ACTG1|CLTC	-1.2
MyList_MCODE_ALL	GO Biological Processes	19	GO:1902850	microtubule cytoskeleton organization involved in mitosis		-2.2	7.9	4.3	28162	146	73	3	4.1	2.3	1213|5901|7415	CLTC|RAN|VCP	-1.2
MyList_MCODE_ALL	GO Biological Processes	19	GO:0070585	protein localization to mitochondrion		-2.2	7.9	4.3	28162	146	73	3	4.1	2.3	801|808|3329	CALM1|CALM3|HSPD1	-1.2
MyList_MCODE_ALL	GO Biological Processes	19	GO:0071417	cellular response to organonitrogen compound		-2.2	3.6	3.4	28162	648	73	6	8.2	3.2	60|3184|3309|6647|7184|9349	ACTB|HNRNPD|HSPA5|SOD1|HSP90B1|RPL23	-1.2
MyList_MCODE_ALL	GO Biological Processes	19	GO:0002440	production of molecular mediator of immune response		-2.2	5.4	3.8	28162	288	73	4	5.5	2.7	2821|3329|5245|11331	GPI|HSPD1|PHB|PHB2	-1.2
MyList_MCODE_ALL	GO Biological Processes	19	GO:0006119	oxidative phosphorylation		-2.2	7.8	4.2	28162	148	73	3	4.1	2.3	498|506|7415	ATP5F1A|ATP5F1B|VCP	-1.2
MyList_MCODE_ALL	Reactome Gene Sets	6	R-HSA-449147	Signaling by Interleukins		-2.2	4.2	3.5	28162	462	73	5	6.8	3	821|3313|6647|7184|8350	CANX|HSPA9|SOD1|HSP90B1|H3C1	-1.2
MyList_MCODE_ALL	GO Biological Processes	19	GO:0061337	cardiac conduction		-2.2	7.7	4.2	28162	150	73	3	4.1	2.3	801|805|808	CALM1|CALM2|CALM3	-1.2
MyList_MCODE_ALL	GO Biological Processes	19	GO:0030003	cellular cation homeostasis		-2.2	3.5	3.3	28162	655	73	6	8.2	3.2	506|801|805|808|6647|7184	ATP5F1B|CALM1|CALM2|CALM3|SOD1|HSP90B1	-1.2
MyList_MCODE_ALL	GO Biological Processes	19	GO:0009611	response to wounding		-2.1	3.5	3.3	28162	658	73	6	8.2	3.2	60|71|6647|7001|8350|11331	ACTB|ACTG1|SOD1|PRDX2|H3C1|PHB2	-1.2
MyList_MCODE_ALL	GO Biological Processes	19	GO:0060249	anatomical structure homeostasis		-2.1	4.1	3.5	28162	466	73	5	6.8	3	60|71|3184|6647|8359	ACTB|ACTG1|HNRNPD|SOD1|H4C1	-1.2
MyList_MCODE_ALL	WikiPathways	27	WP536	Calcium Regulation in the Cardiac Cell		-2.1	7.6	4.2	28162	152	73	3	4.1	2.3	801|805|808	CALM1|CALM2|CALM3	-1.2
MyList_MCODE_ALL	GO Biological Processes	19	GO:0060402	calcium ion transport into cytosol		-2.1	7.6	4.2	28162	152	73	3	4.1	2.3	801|805|808	CALM1|CALM2|CALM3	-1.2
MyList_MCODE_ALL	GO Biological Processes	19	GO:0048511	rhythmic process		-2.1	5.2	3.7	28162	295	73	4	5.5	2.7	1660|3184|3309|6421	DHX9|HNRNPD|HSPA5|SFPQ	-1.2
MyList_MCODE_ALL	GO Biological Processes	19	GO:0002697	regulation of immune effector process		-2.1	4.1	3.5	28162	467	73	5	6.8	3	1660|2821|3329|5245|11331	DHX9|GPI|HSPD1|PHB|PHB2	-1.2
MyList_MCODE_ALL	GO Biological Processes	19	GO:0002274	myeloid leukocyte activation		-2.1	3.5	3.3	28162	661	73	6	8.2	3.2	1915|1938|2821|3329|3608|7415	EEF1A1|EEF2|GPI|HSPD1|ILF2|VCP	-1.2
MyList_MCODE_ALL	GO Biological Processes	19	GO:0031647	regulation of protein stability		-2.1	5.2	3.7	28162	297	73	4	5.5	2.7	3329|5245|9349|11331	HSPD1|PHB|RPL23|PHB2	-1.2
MyList_MCODE_ALL	GO Biological Processes	19	GO:0000187	activation of MAPK activity		-2.1	7.5	4.1	28162	155	73	3	4.1	2.3	6647|7001|11331	SOD1|PRDX2|PHB2	-1.2
MyList_MCODE_ALL	GO Biological Processes	19	GO:0006873	cellular ion homeostasis		-2.1	3.5	3.3	28162	668	73	6	8.2	3.2	506|801|805|808|6647|7184	ATP5F1B|CALM1|CALM2|CALM3|SOD1|HSP90B1	-1.2
MyList_MCODE_ALL	GO Biological Processes	19	GO:0009132	nucleoside diphosphate metabolic process		-2.1	7.4	4.1	28162	156	73	3	4.1	2.3	2023|2821|3939	ENO1|GPI|LDHA	-1.2
MyList_MCODE_ALL	GO Biological Processes	19	GO:1902600	proton transmembrane transport		-2.1	7.4	4.1	28162	156	73	3	4.1	2.3	498|506|11331	ATP5F1A|ATP5F1B|PHB2	-1.2
MyList_MCODE_ALL	GO Biological Processes	19	GO:0034599	cellular response to oxidative stress		-2.1	5.1	3.7	28162	301	73	4	5.5	2.7	3184|6421|6647|7001	HNRNPD|SFPQ|SOD1|PRDX2	-1.2
MyList_MCODE_ALL	GO Biological Processes	19	GO:0090068	positive regulation of cell cycle process		-2.1	5.1	3.7	28162	303	73	4	5.5	2.7	6421|9349|9555|11331	SFPQ|RPL23|MACROH2A1|PHB2	-1.1
MyList_MCODE_ALL	GO Biological Processes	19	GO:0043414	macromolecule methylation		-2.1	5.1	3.6	28162	305	73	4	5.5	2.7	3028|6634|9555|10155	HSD17B10|SNRPD3|MACROH2A1|TRIM28	-1.1
MyList_MCODE_ALL	Reactome Gene Sets	6	R-HSA-6798695	Neutrophil degranulation		-2.1	4	3.4	28162	480	73	5	6.8	3	1915|1938|2821|3608|7415	EEF1A1|EEF2|GPI|ILF2|VCP	-1.1
MyList_MCODE_ALL	GO Biological Processes	19	GO:0034614	cellular response to reactive oxygen species		-2.1	7.3	4	28162	159	73	3	4.1	2.3	3184|6647|7001	HNRNPD|SOD1|PRDX2	-1.1
MyList_MCODE_ALL	GO Biological Processes	19	GO:0043312	neutrophil degranulation		-2.1	4	3.4	28162	486	73	5	6.8	3	1915|1938|2821|3608|7415	EEF1A1|EEF2|GPI|ILF2|VCP	-1.1
MyList_MCODE_ALL	GO Biological Processes	19	GO:1901137	carbohydrate derivative biosynthetic process		-2.1	3.4	3.2	28162	684	73	6	8.2	3.2	38|498|506|1213|2023|7415	ACAT1|ATP5F1A|ATP5F1B|CLTC|ENO1|VCP	-1.1
MyList_MCODE_ALL	GO Biological Processes	19	GO:0006897	endocytosis		-2.1	3.4	3.2	28162	684	73	6	8.2	3.2	801|808|821|1213|3190|7184	CALM1|CALM3|CANX|CLTC|HNRNPK|HSP90B1	-1.1
MyList_MCODE_ALL	WikiPathways	27	WP706	Sudden Infant Death Syndrome (SIDS) Susceptibility Pathways		-2.1	7.1	4	28162	162	73	3	4.1	2.3	3030|3329|7184	HADHA|HSPD1|HSP90B1	-1.1
MyList_MCODE_ALL	GO Biological Processes	19	GO:0034250	positive regulation of cellular amide metabolic process		-2.1	7.1	4	28162	163	73	3	4.1	2.3	1660|1938|3184	DHX9|EEF2|HNRNPD	-1.1
MyList_MCODE_ALL	GO Biological Processes	19	GO:0002283	neutrophil activation involved in immune response		-2.1	3.9	3.3	28162	489	73	5	6.8	3	1915|1938|2821|3608|7415	EEF1A1|EEF2|GPI|ILF2|VCP	-1.1
MyList_MCODE_ALL	GO Biological Processes	19	GO:0009895	negative regulation of catabolic process		-2	4.9	3.6	28162	314	73	4	5.5	2.7	1660|3184|5245|9349	DHX9|HNRNPD|PHB|RPL23	-1.1
MyList_MCODE_ALL	GO Biological Processes	19	GO:0043271	negative regulation of ion transport		-2	4.8	3.5	28162	320	73	4	5.5	2.7	801|805|808|7416	CALM1|CALM2|CALM3|VDAC1	-1.1
MyList_MCODE_ALL	GO Biological Processes	19	GO:0002446	neutrophil mediated immunity		-2	3.9	3.3	28162	500	73	5	6.8	3	1915|1938|2821|3608|7415	EEF1A1|EEF2|GPI|ILF2|VCP	-1.1
MyList_MCODE_ALL	Reactome Gene Sets	6	R-HSA-9662851	Anti-inflammatory response favouring Leishmania parasite infection		-2	6.8	3.9	28162	169	73	3	4.1	2.3	801|805|808	CALM1|CALM2|CALM3	-1.1
MyList_MCODE_ALL	Reactome Gene Sets	6	R-HSA-9664433	Leishmania parasite growth and survival		-2	6.8	3.9	28162	169	73	3	4.1	2.3	801|805|808	CALM1|CALM2|CALM3	-1.1
MyList_MCODE_ALL	GO Biological Processes	19	GO:0042119	neutrophil activation		-2	3.9	3.3	28162	501	73	5	6.8	3	1915|1938|2821|3608|7415	EEF1A1|EEF2|GPI|ILF2|VCP	-1.1
MyList_MCODE_ALL	KEGG Pathway	24	hsa04621	NOD-like receptor signaling pathway		-2	6.8	3.9	28162	170	73	3	4.1	2.3	7416|7417|7419	VDAC1|VDAC2|VDAC3	-1.1
MyList_MCODE_ALL	KEGG Pathway	24	ko04621	NOD-like receptor signaling pathway		-2	6.8	3.9	28162	170	73	3	4.1	2.3	7416|7417|7419	VDAC1|VDAC2|VDAC3	-1.1
MyList_SUB1_MCODE_1	GO Biological Processes	19	GO:0006334	nucleosome assembly		-30	1.10E+02	42	28162	145	28	16	57	9.4	3014|3017|3018|8341|8342|8345|8348|8349|8350|8359|8970|9555|54145|55506|85236|440689	H2AX|H2BC5|H2BC3|H2BC15|H2BC14|H2BC9|H2BC17|H2BC21|H3C1|H4C1|H2BC11|MACROH2A1|H2BS1|MACROH2A2|H2BC12|H2BC18	-25
MyList_SUB1_MCODE_1	GO Biological Processes	19	GO:0034728	nucleosome organization		-28	88	37	28162	183	28	16	57	9.4	3014|3017|3018|8341|8342|8345|8348|8349|8350|8359|8970|9555|54145|55506|85236|440689	H2AX|H2BC5|H2BC3|H2BC15|H2BC14|H2BC9|H2BC17|H2BC21|H3C1|H4C1|H2BC11|MACROH2A1|H2BS1|MACROH2A2|H2BC12|H2BC18	-24
MyList_SUB1_MCODE_1	KEGG Pathway	24	hsa05322	Systemic lupus erythematosus		-28	1.10E+02	41	28162	133	28	15	54	9.4	3014|3017|3018|8341|8342|8345|8348|8349|8350|8359|8970|9555|55506|85236|440689	H2AX|H2BC5|H2BC3|H2BC15|H2BC14|H2BC9|H2BC17|H2BC21|H3C1|H4C1|H2BC11|MACROH2A1|MACROH2A2|H2BC12|H2BC18	-24
MyList_SUB1_MCODE_1	KEGG Pathway	24	ko05322	Systemic lupus erythematosus		-28	1.10E+02	41	28162	133	28	15	54	9.4	3014|3017|3018|8341|8342|8345|8348|8349|8350|8359|8970|9555|55506|85236|440689	H2AX|H2BC5|H2BC3|H2BC15|H2BC14|H2BC9|H2BC17|H2BC21|H3C1|H4C1|H2BC11|MACROH2A1|MACROH2A2|H2BC12|H2BC18	-24
MyList_SUB1_MCODE_1	GO Biological Processes	19	GO:0031497	chromatin assembly		-27	82	36	28162	196	28	16	57	9.4	3014|3017|3018|8341|8342|8345|8348|8349|8350|8359|8970|9555|54145|55506|85236|440689	H2AX|H2BC5|H2BC3|H2BC15|H2BC14|H2BC9|H2BC17|H2BC21|H3C1|H4C1|H2BC11|MACROH2A1|H2BS1|MACROH2A2|H2BC12|H2BC18	-24
MyList_SUB1_MCODE_1	GO Biological Processes	19	GO:0006333	chromatin assembly or disassembly		-26	73	34	28162	221	28	16	57	9.4	3014|3017|3018|8341|8342|8345|8348|8349|8350|8359|8970|9555|54145|55506|85236|440689	H2AX|H2BC5|H2BC3|H2BC15|H2BC14|H2BC9|H2BC17|H2BC21|H3C1|H4C1|H2BC11|MACROH2A1|H2BS1|MACROH2A2|H2BC12|H2BC18	-23
MyList_SUB1_MCODE_1	GO Biological Processes	19	GO:0006323	DNA packaging		-26	67	32	28162	240	28	16	57	9.4	3014|3017|3018|8341|8342|8345|8348|8349|8350|8359|8970|9555|54145|55506|85236|440689	H2AX|H2BC5|H2BC3|H2BC15|H2BC14|H2BC9|H2BC17|H2BC21|H3C1|H4C1|H2BC11|MACROH2A1|H2BS1|MACROH2A2|H2BC12|H2BC18	-23
MyList_SUB1_MCODE_1	GO Biological Processes	19	GO:0065004	protein-DNA complex assembly		-26	67	32	28162	241	28	16	57	9.4	3014|3017|3018|8341|8342|8345|8348|8349|8350|8359|8970|9555|54145|55506|85236|440689	H2AX|H2BC5|H2BC3|H2BC15|H2BC14|H2BC9|H2BC17|H2BC21|H3C1|H4C1|H2BC11|MACROH2A1|H2BS1|MACROH2A2|H2BC12|H2BC18	-23
MyList_SUB1_MCODE_1	KEGG Pathway	24	ko05034	Alcoholism		-26	84	35	28162	180	28	15	54	9.4	3014|3017|3018|8341|8342|8345|8348|8349|8350|8359|8970|9555|55506|85236|440689	H2AX|H2BC5|H2BC3|H2BC15|H2BC14|H2BC9|H2BC17|H2BC21|H3C1|H4C1|H2BC11|MACROH2A1|MACROH2A2|H2BC12|H2BC18	-22
MyList_SUB1_MCODE_1	KEGG Pathway	24	hsa05034	Alcoholism		-25	82	35	28162	185	28	15	54	9.4	3014|3017|3018|8341|8342|8345|8348|8349|8350|8359|8970|9555|55506|85236|440689	H2AX|H2BC5|H2BC3|H2BC15|H2BC14|H2BC9|H2BC17|H2BC21|H3C1|H4C1|H2BC11|MACROH2A1|MACROH2A2|H2BC12|H2BC18	-22
MyList_SUB1_MCODE_1	Reactome Gene Sets	6	R-HSA-73728	RNA Polymerase I Promoter Opening		-25	1.90E+02	48	28162	63	28	12	43	9.4	3014|3017|3018|8341|8342|8345|8348|8349|8350|8359|8970|85236	H2AX|H2BC5|H2BC3|H2BC15|H2BC14|H2BC9|H2BC17|H2BC21|H3C1|H4C1|H2BC11|H2BC12	-22
MyList_SUB1_MCODE_1	GO Biological Processes	19	GO:0071824	protein-DNA complex subunit organization		-25	57	30	28162	281	28	16	57	9.4	3014|3017|3018|8341|8342|8345|8348|8349|8350|8359|8970|9555|54145|55506|85236|440689	H2AX|H2BC5|H2BC3|H2BC15|H2BC14|H2BC9|H2BC17|H2BC21|H3C1|H4C1|H2BC11|MACROH2A1|H2BS1|MACROH2A2|H2BC12|H2BC18	-22
MyList_SUB1_MCODE_1	Reactome Gene Sets	6	R-HSA-5334118	DNA methylation		-25	1.90E+02	47	28162	65	28	12	43	9.4	3014|3017|3018|8341|8342|8345|8348|8349|8350|8359|8970|85236	H2AX|H2BC5|H2BC3|H2BC15|H2BC14|H2BC9|H2BC17|H2BC21|H3C1|H4C1|H2BC11|H2BC12	-22
MyList_SUB1_MCODE_1	Reactome Gene Sets	6	R-HSA-9645723	Diseases of programmed cell death		-25	1.30E+02	41	28162	102	28	13	46	9.4	3014|3017|3018|7001|8341|8342|8345|8348|8349|8350|8359|8970|85236	H2AX|H2BC5|H2BC3|PRDX2|H2BC15|H2BC14|H2BC9|H2BC17|H2BC21|H3C1|H4C1|H2BC11|H2BC12	-21
MyList_SUB1_MCODE_1	Reactome Gene Sets	6	R-HSA-5625886	Activated PKN1 stimulates transcription of AR (androgen receptor) regulated genes KLK2 and KLK3		-24	1.80E+02	46	28162	67	28	12	43	9.4	3014|3017|3018|8341|8342|8345|8348|8349|8350|8359|8970|85236	H2AX|H2BC5|H2BC3|H2BC15|H2BC14|H2BC9|H2BC17|H2BC21|H3C1|H4C1|H2BC11|H2BC12	-21
MyList_SUB1_MCODE_1	Reactome Gene Sets	6	R-HSA-427359	SIRT1 negatively regulates rRNA expression		-24	1.80E+02	46	28162	68	28	12	43	9.4	3014|3017|3018|8341|8342|8345|8348|8349|8350|8359|8970|85236	H2AX|H2BC5|H2BC3|H2BC15|H2BC14|H2BC9|H2BC17|H2BC21|H3C1|H4C1|H2BC11|H2BC12	-21
MyList_SUB1_MCODE_1	Reactome Gene Sets	6	R-HSA-5578749	Transcriptional regulation by small RNAs		-24	1.20E+02	40	28162	106	28	13	46	9.4	3014|3017|3018|5901|8341|8342|8345|8348|8349|8350|8359|8970|85236	H2AX|H2BC5|H2BC3|RAN|H2BC15|H2BC14|H2BC9|H2BC17|H2BC21|H3C1|H4C1|H2BC11|H2BC12	-21
MyList_SUB1_MCODE_1	Reactome Gene Sets	6	R-HSA-212300	PRC2 methylates histones and DNA		-24	1.70E+02	44	28162	73	28	12	43	9.4	3014|3017|3018|8341|8342|8345|8348|8349|8350|8359|8970|85236	H2AX|H2BC5|H2BC3|H2BC15|H2BC14|H2BC9|H2BC17|H2BC21|H3C1|H4C1|H2BC11|H2BC12	-21
MyList_SUB1_MCODE_1	Reactome Gene Sets	6	R-HSA-9710421	Defective pyroptosis		-24	1.70E+02	44	28162	73	28	12	43	9.4	3014|3017|3018|8341|8342|8345|8348|8349|8350|8359|8970|85236	H2AX|H2BC5|H2BC3|H2BC15|H2BC14|H2BC9|H2BC17|H2BC21|H3C1|H4C1|H2BC11|H2BC12	-21
MyList_SUB1_MCODE_1	Reactome Gene Sets	6	R-HSA-2299718	Condensation of Prophase Chromosomes		-24	1.60E+02	44	28162	74	28	12	43	9.4	3014|3017|3018|8341|8342|8345|8348|8349|8350|8359|8970|85236	H2AX|H2BC5|H2BC3|H2BC15|H2BC14|H2BC9|H2BC17|H2BC21|H3C1|H4C1|H2BC11|H2BC12	-21
MyList_SUB1_MCODE_1	Reactome Gene Sets	6	R-HSA-427389	ERCC6 (CSB) and EHMT2 (G9a) positively regulate rRNA expression		-24	1.60E+02	43	28162	76	28	12	43	9.4	3014|3017|3018|8341|8342|8345|8348|8349|8350|8359|8970|85236	H2AX|H2BC5|H2BC3|H2BC15|H2BC14|H2BC9|H2BC17|H2BC21|H3C1|H4C1|H2BC11|H2BC12	-21
MyList_SUB1_MCODE_1	Reactome Gene Sets	6	R-HSA-171306	Packaging Of Telomere Ends		-23	2.10E+02	48	28162	52	28	11	39	9.2	3014|3017|3018|8341|8342|8345|8348|8349|8359|8970|85236	H2AX|H2BC5|H2BC3|H2BC15|H2BC14|H2BC9|H2BC17|H2BC21|H4C1|H2BC11|H2BC12	-20
MyList_SUB1_MCODE_1	GO Biological Processes	19	GO:0071103	DNA conformation change		-23	46	27	28162	352	28	16	57	9.4	3014|3017|3018|8341|8342|8345|8348|8349|8350|8359|8970|9555|54145|55506|85236|440689	H2AX|H2BC5|H2BC3|H2BC15|H2BC14|H2BC9|H2BC17|H2BC21|H3C1|H4C1|H2BC11|MACROH2A1|H2BS1|MACROH2A2|H2BC12|H2BC18	-20
MyList_SUB1_MCODE_1	Reactome Gene Sets	6	R-HSA-912446	Meiotic recombination		-23	1.40E+02	41	28162	86	28	12	43	9.4	3014|3017|3018|8341|8342|8345|8348|8349|8350|8359|8970|85236	H2AX|H2BC5|H2BC3|H2BC15|H2BC14|H2BC9|H2BC17|H2BC21|H3C1|H4C1|H2BC11|H2BC12	-20
MyList_SUB1_MCODE_1	Reactome Gene Sets	6	R-HSA-73927	Depurination		-23	2.00E+02	46	28162	56	28	11	39	9.2	3014|3017|3018|8341|8342|8345|8348|8349|8359|8970|85236	H2AX|H2BC5|H2BC3|H2BC15|H2BC14|H2BC9|H2BC17|H2BC21|H4C1|H2BC11|H2BC12	-20
MyList_SUB1_MCODE_1	Reactome Gene Sets	6	R-HSA-110331	Cleavage of the damaged purine		-23	2.00E+02	46	28162	56	28	11	39	9.2	3014|3017|3018|8341|8342|8345|8348|8349|8359|8970|85236	H2AX|H2BC5|H2BC3|H2BC15|H2BC14|H2BC9|H2BC17|H2BC21|H4C1|H2BC11|H2BC12	-20
MyList_SUB1_MCODE_1	Reactome Gene Sets	6	R-HSA-110330	Recognition and association of DNA glycosylase with site containing an affected purine		-23	2.00E+02	46	28162	56	28	11	39	9.2	3014|3017|3018|8341|8342|8345|8348|8349|8359|8970|85236	H2AX|H2BC5|H2BC3|H2BC15|H2BC14|H2BC9|H2BC17|H2BC21|H4C1|H2BC11|H2BC12	-20
MyList_SUB1_MCODE_1	Reactome Gene Sets	6	R-HSA-9616222	Transcriptional regulation of granulopoiesis		-23	1.30E+02	40	28162	90	28	12	43	9.4	3014|3017|3018|8341|8342|8345|8348|8349|8350|8359|8970|85236	H2AX|H2BC5|H2BC3|H2BC15|H2BC14|H2BC9|H2BC17|H2BC21|H3C1|H4C1|H2BC11|H2BC12	-20
MyList_SUB1_MCODE_1	Reactome Gene Sets	6	R-HSA-73772	RNA Polymerase I Promoter Escape		-23	1.30E+02	40	28162	91	28	12	43	9.4	3014|3017|3018|8341|8342|8345|8348|8349|8350|8359|8970|85236	H2AX|H2BC5|H2BC3|H2BC15|H2BC14|H2BC9|H2BC17|H2BC21|H3C1|H4C1|H2BC11|H2BC12	-20
MyList_SUB1_MCODE_1	Reactome Gene Sets	6	R-HSA-5250924	B-WICH complex positively regulates rRNA expression		-23	1.30E+02	40	28162	91	28	12	43	9.4	3014|3017|3018|8341|8342|8345|8348|8349|8350|8359|8970|85236	H2AX|H2BC5|H2BC3|H2BC15|H2BC14|H2BC9|H2BC17|H2BC21|H3C1|H4C1|H2BC11|H2BC12	-20
MyList_SUB1_MCODE_1	Reactome Gene Sets	6	R-HSA-201722	Formation of the beta-catenin:TCF transactivating complex		-23	1.30E+02	40	28162	91	28	12	43	9.4	3014|3017|3018|8341|8342|8345|8348|8349|8350|8359|8970|85236	H2AX|H2BC5|H2BC3|H2BC15|H2BC14|H2BC9|H2BC17|H2BC21|H3C1|H4C1|H2BC11|H2BC12	-20
MyList_SUB1_MCODE_1	Reactome Gene Sets	6	R-HSA-211000	Gene Silencing by RNA		-23	95	35	28162	138	28	13	46	9.4	3014|3017|3018|5901|8341|8342|8345|8348|8349|8350|8359|8970|85236	H2AX|H2BC5|H2BC3|RAN|H2BC15|H2BC14|H2BC9|H2BC17|H2BC21|H3C1|H4C1|H2BC11|H2BC12	-20
MyList_SUB1_MCODE_1	Reactome Gene Sets	6	R-HSA-1912408	Pre-NOTCH Transcription and Translation		-23	1.30E+02	39	28162	93	28	12	43	9.4	3014|3017|3018|8341|8342|8345|8348|8349|8350|8359|8970|85236	H2AX|H2BC5|H2BC3|H2BC15|H2BC14|H2BC9|H2BC17|H2BC21|H3C1|H4C1|H2BC11|H2BC12	-20
MyList_SUB1_MCODE_1	Reactome Gene Sets	6	R-HSA-3214815	HDACs deacetylate histones		-23	1.30E+02	39	28162	94	28	12	43	9.4	3017|3018|8341|8342|8345|8348|8349|8350|8359|8970|85236|440689	H2BC5|H2BC3|H2BC15|H2BC14|H2BC9|H2BC17|H2BC21|H3C1|H4C1|H2BC11|H2BC12|H2BC18	-20
MyList_SUB1_MCODE_1	Reactome Gene Sets	6	R-HSA-5625740	RHO GTPases activate PKNs		-23	1.30E+02	39	28162	95	28	12	43	9.4	3014|3017|3018|8341|8342|8345|8348|8349|8350|8359|8970|85236	H2AX|H2BC5|H2BC3|H2BC15|H2BC14|H2BC9|H2BC17|H2BC21|H3C1|H4C1|H2BC11|H2BC12	-20
MyList_SUB1_MCODE_1	Reactome Gene Sets	6	R-HSA-110329	Cleavage of the damaged pyrimidine		-22	1.80E+02	44	28162	61	28	11	39	9.2	3014|3017|3018|8341|8342|8345|8348|8349|8359|8970|85236	H2AX|H2BC5|H2BC3|H2BC15|H2BC14|H2BC9|H2BC17|H2BC21|H4C1|H2BC11|H2BC12	-20
MyList_SUB1_MCODE_1	Reactome Gene Sets	6	R-HSA-110328	Recognition and association of DNA glycosylase with site containing an affected pyrimidine		-22	1.80E+02	44	28162	61	28	11	39	9.2	3014|3017|3018|8341|8342|8345|8348|8349|8359|8970|85236	H2AX|H2BC5|H2BC3|H2BC15|H2BC14|H2BC9|H2BC17|H2BC21|H4C1|H2BC11|H2BC12	-20
MyList_SUB1_MCODE_1	Reactome Gene Sets	6	R-HSA-73928	Depyrimidination		-22	1.80E+02	44	28162	61	28	11	39	9.2	3014|3017|3018|8341|8342|8345|8348|8349|8359|8970|85236	H2AX|H2BC5|H2BC3|H2BC15|H2BC14|H2BC9|H2BC17|H2BC21|H4C1|H2BC11|H2BC12	-20
MyList_SUB1_MCODE_1	Reactome Gene Sets	6	R-HSA-8936459	RUNX1 regulates genes involved in megakaryocyte differentiation and platelet function		-22	1.20E+02	38	28162	97	28	12	43	9.4	3014|3017|3018|8341|8342|8345|8348|8349|8350|8359|8970|85236	H2AX|H2BC5|H2BC3|H2BC15|H2BC14|H2BC9|H2BC17|H2BC21|H3C1|H4C1|H2BC11|H2BC12	-20
MyList_SUB1_MCODE_1	Reactome Gene Sets	6	R-HSA-73929	Base-Excision Repair, AP Site Formation		-22	1.80E+02	44	28162	63	28	11	39	9.2	3014|3017|3018|8341|8342|8345|8348|8349|8359|8970|85236	H2AX|H2BC5|H2BC3|H2BC15|H2BC14|H2BC9|H2BC17|H2BC21|H4C1|H2BC11|H2BC12	-20
MyList_SUB1_MCODE_1	Reactome Gene Sets	6	R-HSA-5250913	Positive epigenetic regulation of rRNA expression		-22	1.10E+02	37	28162	106	28	12	43	9.4	3014|3017|3018|8341|8342|8345|8348|8349|8350|8359|8970|85236	H2AX|H2BC5|H2BC3|H2BC15|H2BC14|H2BC9|H2BC17|H2BC21|H3C1|H4C1|H2BC11|H2BC12	-19
MyList_SUB1_MCODE_1	Reactome Gene Sets	6	R-HSA-427413	NoRC negatively regulates rRNA expression		-22	1.10E+02	37	28162	107	28	12	43	9.4	3014|3017|3018|8341|8342|8345|8348|8349|8350|8359|8970|85236	H2AX|H2BC5|H2BC3|H2BC15|H2BC14|H2BC9|H2BC17|H2BC21|H3C1|H4C1|H2BC11|H2BC12	-19
MyList_SUB1_MCODE_1	Reactome Gene Sets	6	R-HSA-9670095	Inhibition of DNA recombination at telomere		-22	1.60E+02	42	28162	68	28	11	39	9.2	3014|3017|3018|8341|8342|8345|8348|8349|8359|8970|85236	H2AX|H2BC5|H2BC3|H2BC15|H2BC14|H2BC9|H2BC17|H2BC21|H4C1|H2BC11|H2BC12	-19
MyList_SUB1_MCODE_1	Reactome Gene Sets	6	R-HSA-5693571	Nonhomologous End-Joining (NHEJ)		-22	1.60E+02	42	28162	69	28	11	39	9.2	3014|3017|3018|8341|8342|8345|8348|8349|8359|8970|85236	H2AX|H2BC5|H2BC3|H2BC15|H2BC14|H2BC9|H2BC17|H2BC21|H4C1|H2BC11|H2BC12	-19
MyList_SUB1_MCODE_1	Reactome Gene Sets	6	R-HSA-1912422	Pre-NOTCH Expression and Processing		-22	1.10E+02	36	28162	109	28	12	43	9.4	3014|3017|3018|8341|8342|8345|8348|8349|8350|8359|8970|85236	H2AX|H2BC5|H2BC3|H2BC15|H2BC14|H2BC9|H2BC17|H2BC21|H3C1|H4C1|H2BC11|H2BC12	-19
MyList_SUB1_MCODE_1	Reactome Gene Sets	6	R-HSA-73854	RNA Polymerase I Promoter Clearance		-22	1.10E+02	36	28162	110	28	12	43	9.4	3014|3017|3018|8341|8342|8345|8348|8349|8350|8359|8970|85236	H2AX|H2BC5|H2BC3|H2BC15|H2BC14|H2BC9|H2BC17|H2BC21|H3C1|H4C1|H2BC11|H2BC12	-19
MyList_SUB1_MCODE_1	Reactome Gene Sets	6	R-HSA-5250941	Negative epigenetic regulation of rRNA expression		-22	1.10E+02	36	28162	110	28	12	43	9.4	3014|3017|3018|8341|8342|8345|8348|8349|8350|8359|8970|85236	H2AX|H2BC5|H2BC3|H2BC15|H2BC14|H2BC9|H2BC17|H2BC21|H3C1|H4C1|H2BC11|H2BC12	-19
MyList_SUB1_MCODE_1	Reactome Gene Sets	6	R-HSA-977225	Amyloid fiber formation		-22	1.10E+02	36	28162	111	28	12	43	9.4	3014|3017|3018|8341|8342|8345|8348|8349|8350|8359|8970|85236	H2AX|H2BC5|H2BC3|H2BC15|H2BC14|H2BC9|H2BC17|H2BC21|H3C1|H4C1|H2BC11|H2BC12	-19
MyList_SUB1_MCODE_1	Reactome Gene Sets	6	R-HSA-2559582	Senescence-Associated Secretory Phenotype (SASP)		-22	1.10E+02	36	28162	112	28	12	43	9.4	3014|3017|3018|8341|8342|8345|8348|8349|8350|8359|8970|85236	H2AX|H2BC5|H2BC3|H2BC15|H2BC14|H2BC9|H2BC17|H2BC21|H3C1|H4C1|H2BC11|H2BC12	-19
MyList_SUB1_MCODE_1	Reactome Gene Sets	6	R-HSA-73864	RNA Polymerase I Transcription		-22	1.10E+02	36	28162	112	28	12	43	9.4	3014|3017|3018|8341|8342|8345|8348|8349|8350|8359|8970|85236	H2AX|H2BC5|H2BC3|H2BC15|H2BC14|H2BC9|H2BC17|H2BC21|H3C1|H4C1|H2BC11|H2BC12	-19
MyList_SUB1_MCODE_1	Reactome Gene Sets	6	R-HSA-9610379	HCMV Late Events		-21	1.00E+02	35	28162	116	28	12	43	9.4	3017|3018|8341|8342|8345|8348|8349|8350|8359|8970|85236|440689	H2BC5|H2BC3|H2BC15|H2BC14|H2BC9|H2BC17|H2BC21|H3C1|H4C1|H2BC11|H2BC12|H2BC18	-19
MyList_SUB1_MCODE_1	Reactome Gene Sets	6	R-HSA-606279	Deposition of new CENPA-containing nucleosomes at the centromere		-21	1.50E+02	40	28162	74	28	11	39	9.2	3014|3017|3018|8341|8342|8345|8348|8349|8359|8970|85236	H2AX|H2BC5|H2BC3|H2BC15|H2BC14|H2BC9|H2BC17|H2BC21|H4C1|H2BC11|H2BC12	-19
MyList_SUB1_MCODE_1	Reactome Gene Sets	6	R-HSA-774815	Nucleosome assembly		-21	1.50E+02	40	28162	74	28	11	39	9.2	3014|3017|3018|8341|8342|8345|8348|8349|8359|8970|85236	H2AX|H2BC5|H2BC3|H2BC15|H2BC14|H2BC9|H2BC17|H2BC21|H4C1|H2BC11|H2BC12	-19
MyList_SUB1_MCODE_1	Reactome Gene Sets	6	R-HSA-1500620	Meiosis		-21	1.00E+02	35	28162	118	28	12	43	9.4	3014|3017|3018|8341|8342|8345|8348|8349|8350|8359|8970|85236	H2AX|H2BC5|H2BC3|H2BC15|H2BC14|H2BC9|H2BC17|H2BC21|H3C1|H4C1|H2BC11|H2BC12	-19
MyList_SUB1_MCODE_1	Reactome Gene Sets	6	R-HSA-5693565	Recruitment and ATM-mediated phosphorylation of repair and signaling proteins at DNA double strand breaks		-21	1.40E+02	40	28162	77	28	11	39	9.2	3014|3017|3018|8341|8342|8345|8348|8349|8359|8970|85236	H2AX|H2BC5|H2BC3|H2BC15|H2BC14|H2BC9|H2BC17|H2BC21|H4C1|H2BC11|H2BC12	-19
MyList_SUB1_MCODE_1	Reactome Gene Sets	6	R-HSA-5617472	Activation of anterior HOX genes in hindbrain development during early embryogenesis		-21	1.00E+02	34	28162	121	28	12	43	9.4	3014|3017|3018|8341|8342|8345|8348|8349|8350|8359|8970|85236	H2AX|H2BC5|H2BC3|H2BC15|H2BC14|H2BC9|H2BC17|H2BC21|H3C1|H4C1|H2BC11|H2BC12	-19
MyList_SUB1_MCODE_1	Reactome Gene Sets	6	R-HSA-5619507	Activation of HOX genes during differentiation		-21	1.00E+02	34	28162	121	28	12	43	9.4	3014|3017|3018|8341|8342|8345|8348|8349|8350|8359|8970|85236	H2AX|H2BC5|H2BC3|H2BC15|H2BC14|H2BC9|H2BC17|H2BC21|H3C1|H4C1|H2BC11|H2BC12	-19
MyList_SUB1_MCODE_1	Reactome Gene Sets	6	R-HSA-5693606	DNA Double Strand Break Response		-21	1.40E+02	39	28162	78	28	11	39	9.2	3014|3017|3018|8341|8342|8345|8348|8349|8359|8970|85236	H2AX|H2BC5|H2BC3|H2BC15|H2BC14|H2BC9|H2BC17|H2BC21|H4C1|H2BC11|H2BC12	-19
MyList_SUB1_MCODE_1	Reactome Gene Sets	6	R-HSA-1221632	Meiotic synapsis		-21	1.40E+02	39	28162	79	28	11	39	9.2	3014|3017|3018|8341|8342|8345|8348|8349|8359|8970|85236	H2AX|H2BC5|H2BC3|H2BC15|H2BC14|H2BC9|H2BC17|H2BC21|H4C1|H2BC11|H2BC12	-19
MyList_SUB1_MCODE_1	Reactome Gene Sets	6	R-HSA-2559580	Oxidative Stress Induced Senescence		-21	97	34	28162	125	28	12	43	9.4	3014|3017|3018|8341|8342|8345|8348|8349|8350|8359|8970|85236	H2AX|H2BC5|H2BC3|H2BC15|H2BC14|H2BC9|H2BC17|H2BC21|H3C1|H4C1|H2BC11|H2BC12	-19
MyList_SUB1_MCODE_1	Reactome Gene Sets	6	R-HSA-2559586	DNA Damage/Telomere Stress Induced Senescence		-21	1.40E+02	39	28162	80	28	11	39	9.2	3014|3017|3018|8341|8342|8345|8348|8349|8359|8970|85236	H2AX|H2BC5|H2BC3|H2BC15|H2BC14|H2BC9|H2BC17|H2BC21|H4C1|H2BC11|H2BC12	-19
MyList_SUB1_MCODE_1	Reactome Gene Sets	6	R-HSA-8939236	RUNX1 regulates transcription of genes involved in differentiation of HSCs		-21	93	33	28162	130	28	12	43	9.4	3014|3017|3018|8341|8342|8345|8348|8349|8350|8359|8970|85236	H2AX|H2BC5|H2BC3|H2BC15|H2BC14|H2BC9|H2BC17|H2BC21|H3C1|H4C1|H2BC11|H2BC12	-18
MyList_SUB1_MCODE_1	Reactome Gene Sets	6	R-HSA-9609690	HCMV Early Events		-21	89	32	28162	135	28	12	43	9.4	3017|3018|8341|8342|8345|8348|8349|8350|8359|8970|85236|440689	H2BC5|H2BC3|H2BC15|H2BC14|H2BC9|H2BC17|H2BC21|H3C1|H4C1|H2BC11|H2BC12|H2BC18	-18
MyList_SUB1_MCODE_1	Reactome Gene Sets	6	R-HSA-3214847	HATs acetylate histones		-20	85	32	28162	142	28	12	43	9.4	3017|3018|8341|8342|8345|8348|8349|8350|8359|8970|85236|440689	H2BC5|H2BC3|H2BC15|H2BC14|H2BC9|H2BC17|H2BC21|H3C1|H4C1|H2BC11|H2BC12|H2BC18	-18
MyList_SUB1_MCODE_1	Reactome Gene Sets	6	R-HSA-68875	Mitotic Prophase		-20	85	32	28162	142	28	12	43	9.4	3014|3017|3018|8341|8342|8345|8348|8349|8350|8359|8970|85236	H2AX|H2BC5|H2BC3|H2BC15|H2BC14|H2BC9|H2BC17|H2BC21|H3C1|H4C1|H2BC11|H2BC12	-18
MyList_SUB1_MCODE_1	Reactome Gene Sets	6	R-HSA-73884	Base Excision Repair		-20	1.20E+02	36	28162	92	28	11	39	9.2	3014|3017|3018|8341|8342|8345|8348|8349|8359|8970|85236	H2AX|H2BC5|H2BC3|H2BC15|H2BC14|H2BC9|H2BC17|H2BC21|H4C1|H2BC11|H2BC12	-18
MyList_SUB1_MCODE_1	Reactome Gene Sets	6	R-HSA-1474165	Reproduction		-20	84	32	28162	143	28	12	43	9.4	3014|3017|3018|8341|8342|8345|8348|8349|8350|8359|8970|85236	H2AX|H2BC5|H2BC3|H2BC15|H2BC14|H2BC9|H2BC17|H2BC21|H3C1|H4C1|H2BC11|H2BC12	-18
MyList_SUB1_MCODE_1	Reactome Gene Sets	6	R-HSA-69473	G2/M DNA damage checkpoint		-20	1.20E+02	36	28162	95	28	11	39	9.2	3014|3017|3018|8341|8342|8345|8348|8349|8359|8970|85236	H2AX|H2BC5|H2BC3|H2BC15|H2BC14|H2BC9|H2BC17|H2BC21|H4C1|H2BC11|H2BC12	-18
MyList_SUB1_MCODE_1	Reactome Gene Sets	6	R-HSA-212165	Epigenetic regulation of gene expression		-20	81	31	28162	149	28	12	43	9.4	3014|3017|3018|8341|8342|8345|8348|8349|8350|8359|8970|85236	H2AX|H2BC5|H2BC3|H2BC15|H2BC14|H2BC9|H2BC17|H2BC21|H3C1|H4C1|H2BC11|H2BC12	-18
MyList_SUB1_MCODE_1	Reactome Gene Sets	6	R-HSA-9018519	Estrogen-dependent gene expression		-20	80	31	28162	150	28	12	43	9.4	3014|3017|3018|8341|8342|8345|8348|8349|8350|8359|8970|85236	H2AX|H2BC5|H2BC3|H2BC15|H2BC14|H2BC9|H2BC17|H2BC21|H3C1|H4C1|H2BC11|H2BC12	-18
MyList_SUB1_MCODE_1	Reactome Gene Sets	6	R-HSA-5693607	Processing of DNA double-strand break ends		-20	1.10E+02	35	28162	98	28	11	39	9.2	3014|3017|3018|8341|8342|8345|8348|8349|8359|8970|85236	H2AX|H2BC5|H2BC3|H2BC15|H2BC14|H2BC9|H2BC17|H2BC21|H4C1|H2BC11|H2BC12	-18
MyList_SUB1_MCODE_1	Reactome Gene Sets	6	R-HSA-9609646	HCMV Infection		-20	75	30	28162	160	28	12	43	9.4	3017|3018|8341|8342|8345|8348|8349|8350|8359|8970|85236|440689	H2BC5|H2BC3|H2BC15|H2BC14|H2BC9|H2BC17|H2BC21|H3C1|H4C1|H2BC11|H2BC12|H2BC18	-17
MyList_SUB1_MCODE_1	Reactome Gene Sets	6	R-HSA-157579	Telomere Maintenance		-19	98	33	28162	113	28	11	39	9.2	3014|3017|3018|8341|8342|8345|8348|8349|8359|8970|85236	H2AX|H2BC5|H2BC3|H2BC15|H2BC14|H2BC9|H2BC17|H2BC21|H4C1|H2BC11|H2BC12	-17
MyList_SUB1_MCODE_1	Reactome Gene Sets	6	R-HSA-3247509	Chromatin modifying enzymes		-19	48	25	28162	274	28	13	46	9.4	3014|3017|3018|8341|8342|8345|8348|8349|8350|8359|8970|85236|440689	H2AX|H2BC5|H2BC3|H2BC15|H2BC14|H2BC9|H2BC17|H2BC21|H3C1|H4C1|H2BC11|H2BC12|H2BC18	-16
MyList_SUB1_MCODE_1	Reactome Gene Sets	6	R-HSA-4839726	Chromatin organization		-19	48	25	28162	274	28	13	46	9.4	3014|3017|3018|8341|8342|8345|8348|8349|8350|8359|8970|85236|440689	H2AX|H2BC5|H2BC3|H2BC15|H2BC14|H2BC9|H2BC17|H2BC21|H3C1|H4C1|H2BC11|H2BC12|H2BC18	-16
MyList_SUB1_MCODE_1	Reactome Gene Sets	6	R-HSA-2262752	Cellular responses to stress		-19	24	19	28162	676	28	16	57	9.4	3014|3017|3018|3309|3313|6124|7001|8341|8342|8345|8348|8349|8350|8359|8970|85236	H2AX|H2BC5|H2BC3|HSPA5|HSPA9|RPL4|PRDX2|H2BC15|H2BC14|H2BC9|H2BC17|H2BC21|H3C1|H4C1|H2BC11|H2BC12	-16
MyList_SUB1_MCODE_1	Reactome Gene Sets	6	R-HSA-2559583	Cellular Senescence		-19	61	27	28162	197	28	12	43	9.4	3014|3017|3018|8341|8342|8345|8348|8349|8350|8359|8970|85236	H2AX|H2BC5|H2BC3|H2BC15|H2BC14|H2BC9|H2BC17|H2BC21|H3C1|H4C1|H2BC11|H2BC12	-16
MyList_SUB1_MCODE_1	Reactome Gene Sets	6	R-HSA-5693567	HDR through Homologous Recombination (HRR) or Single Strand Annealing (SSA)		-19	84	30	28162	132	28	11	39	9.2	3014|3017|3018|8341|8342|8345|8348|8349|8359|8970|85236	H2AX|H2BC5|H2BC3|H2BC15|H2BC14|H2BC9|H2BC17|H2BC21|H4C1|H2BC11|H2BC12	-16
MyList_SUB1_MCODE_1	Reactome Gene Sets	6	R-HSA-8953897	Cellular responses to external stimuli		-18	23	19	28162	690	28	16	57	9.4	3014|3017|3018|3309|3313|6124|7001|8341|8342|8345|8348|8349|8350|8359|8970|85236	H2AX|H2BC5|H2BC3|HSPA5|HSPA9|RPL4|PRDX2|H2BC15|H2BC14|H2BC9|H2BC17|H2BC21|H3C1|H4C1|H2BC11|H2BC12	-16
MyList_SUB1_MCODE_1	Reactome Gene Sets	6	R-HSA-5693538	Homology Directed Repair		-18	80	29	28162	138	28	11	39	9.2	3014|3017|3018|8341|8342|8345|8348|8349|8359|8970|85236	H2AX|H2BC5|H2BC3|H2BC15|H2BC14|H2BC9|H2BC17|H2BC21|H4C1|H2BC11|H2BC12	-16
MyList_SUB1_MCODE_1	Reactome Gene Sets	6	R-HSA-73886	Chromosome Maintenance		-18	78	29	28162	141	28	11	39	9.2	3014|3017|3018|8341|8342|8345|8348|8349|8359|8970|85236	H2AX|H2BC5|H2BC3|H2BC15|H2BC14|H2BC9|H2BC17|H2BC21|H4C1|H2BC11|H2BC12	-16
MyList_SUB1_MCODE_1	Reactome Gene Sets	6	R-HSA-5689880	Ub-specific processing proteases		-18	55	25	28162	220	28	12	43	9.4	3017|3018|7416|7417|8341|8342|8345|8348|8349|8970|85236|440689	H2BC5|H2BC3|VDAC1|VDAC2|H2BC15|H2BC14|H2BC9|H2BC17|H2BC21|H2BC11|H2BC12|H2BC18	-16
MyList_SUB1_MCODE_1	Reactome Gene Sets	6	R-HSA-8939211	ESR-mediated signaling		-18	54	25	28162	223	28	12	43	9.4	3014|3017|3018|8341|8342|8345|8348|8349|8350|8359|8970|85236	H2AX|H2BC5|H2BC3|H2BC15|H2BC14|H2BC9|H2BC17|H2BC21|H3C1|H4C1|H2BC11|H2BC12	-16
MyList_SUB1_MCODE_1	Reactome Gene Sets	6	R-HSA-201681	TCF dependent signaling in response to WNT		-18	52	25	28162	233	28	12	43	9.4	3014|3017|3018|8341|8342|8345|8348|8349|8350|8359|8970|85236	H2AX|H2BC5|H2BC3|H2BC15|H2BC14|H2BC9|H2BC17|H2BC21|H3C1|H4C1|H2BC11|H2BC12	-15
MyList_SUB1_MCODE_1	Reactome Gene Sets	6	R-HSA-157118	Signaling by NOTCH		-18	51	24	28162	236	28	12	43	9.4	3014|3017|3018|8341|8342|8345|8348|8349|8350|8359|8970|85236	H2AX|H2BC5|H2BC3|H2BC15|H2BC14|H2BC9|H2BC17|H2BC21|H3C1|H4C1|H2BC11|H2BC12	-15
MyList_SUB1_MCODE_1	Reactome Gene Sets	6	R-HSA-8878171	Transcriptional regulation by RUNX1		-18	50	24	28162	239	28	12	43	9.4	3014|3017|3018|8341|8342|8345|8348|8349|8350|8359|8970|85236	H2AX|H2BC5|H2BC3|H2BC15|H2BC14|H2BC9|H2BC17|H2BC21|H3C1|H4C1|H2BC11|H2BC12	-15
MyList_SUB1_MCODE_1	Reactome Gene Sets	6	R-HSA-5693532	DNA Double-Strand Break Repair		-17	66	27	28162	167	28	11	39	9.2	3014|3017|3018|8341|8342|8345|8348|8349|8359|8970|85236	H2AX|H2BC5|H2BC3|H2BC15|H2BC14|H2BC9|H2BC17|H2BC21|H4C1|H2BC11|H2BC12	-15
MyList_SUB1_MCODE_1	Reactome Gene Sets	6	R-HSA-69481	G2/M Checkpoints		-17	66	27	28162	168	28	11	39	9.2	3014|3017|3018|8341|8342|8345|8348|8349|8359|8970|85236	H2AX|H2BC5|H2BC3|H2BC15|H2BC14|H2BC9|H2BC17|H2BC21|H4C1|H2BC11|H2BC12	-15
MyList_SUB1_MCODE_1	KEGG Pathway	24	ko05203	Viral carcinogenesis		-16	55	24	28162	201	28	11	39	9.2	3017|3018|8341|8342|8345|8348|8349|8359|8970|85236|440689	H2BC5|H2BC3|H2BC15|H2BC14|H2BC9|H2BC17|H2BC21|H4C1|H2BC11|H2BC12|H2BC18	-14
MyList_SUB1_MCODE_1	Reactome Gene Sets	6	R-HSA-5688426	Deubiquitination		-16	41	22	28162	297	28	12	43	9.4	3017|3018|7416|7417|8341|8342|8345|8348|8349|8970|85236|440689	H2BC5|H2BC3|VDAC1|VDAC2|H2BC15|H2BC14|H2BC9|H2BC17|H2BC21|H2BC11|H2BC12|H2BC18	-14
MyList_SUB1_MCODE_1	Reactome Gene Sets	6	R-HSA-9006931	Signaling by Nuclear Receptors		-16	40	22	28162	299	28	12	43	9.4	3014|3017|3018|8341|8342|8345|8348|8349|8350|8359|8970|85236	H2AX|H2BC5|H2BC3|H2BC15|H2BC14|H2BC9|H2BC17|H2BC21|H3C1|H4C1|H2BC11|H2BC12	-14
MyList_SUB1_MCODE_1	Reactome Gene Sets	6	R-HSA-68886	M Phase		-16	31	20	28162	418	28	13	46	9.4	3014|3017|3018|5901|8341|8342|8345|8348|8349|8350|8359|8970|85236	H2AX|H2BC5|H2BC3|RAN|H2BC15|H2BC14|H2BC9|H2BC17|H2BC21|H3C1|H4C1|H2BC11|H2BC12	-14
MyList_SUB1_MCODE_1	KEGG Pathway	24	hsa05203	Viral carcinogenesis		-16	52	24	28162	211	28	11	39	9.2	3017|3018|8341|8342|8345|8348|8349|8359|8970|85236|440689	H2BC5|H2BC3|H2BC15|H2BC14|H2BC9|H2BC17|H2BC21|H4C1|H2BC11|H2BC12|H2BC18	-14
MyList_SUB1_MCODE_1	Reactome Gene Sets	6	R-HSA-195258	RHO GTPase Effectors		-16	37	21	28162	327	28	12	43	9.4	3014|3017|3018|8341|8342|8345|8348|8349|8350|8359|8970|85236	H2AX|H2BC5|H2BC3|H2BC15|H2BC14|H2BC9|H2BC17|H2BC21|H3C1|H4C1|H2BC11|H2BC12	-14
[truncated: 612 more rows]
