# Supplementary material for: Unravelling the neuroprotective mechanisms of carotenes in differentiated human neural cells: Biochemical and proteomic approaches
Source: Food Chem (Oxf). 2022 Feb 14;4:100088. doi: 10.1016/j.fochms.2022.100088 (PMC8991711; doi:10.1016/j.fochms.2022.100088)
Supplement: Supplementary data 1 [file mmc1.zip › Data in Brief/Supplementary Table 3 (TMC).xlsx]

## Sheet: ST3
GroupID	Category	Term	Description	LogP	Log(q-value)	InTerm_InList	Genes	Symbols
1_Summary	GO Biological Processes	GO:0072594	establishment of protein localization to organelle	-18.7125	-14.3531	23/579	801,808,908,3326,3329,4736,5901,6124,6130,6152,6191,6203,6209,6217,6222,6223,6727,7532,9555,10155,10574,11331,55506,2950,3015,3313,5034,5721,7415,9588,10376,10381,10383,84617,347733,4670,4691,4869,1665,1973,2521,3028,3181,3190,5094,38,1400,3146,7431,821,1152,1738,708,5315	CALM1,CALM3,CCT6A,HSP90AB1,HSPD1,RPL10A,RAN,RPL4,RPL7A,RPL24,RPS4X,RPS9,RPS15,RPS16,RPS18,RPS19,SRP14,YWHAG,MACROH2A1,TRIM28,CCT7,PHB2,MACROH2A2,GSTP1,H2AZ1,HSPA9,P4HB,PSME2,VCP,PRDX6,TUBA1B,TUBB3,TUBB4B,TUBB6,TUBB2B,HNRNPM,NCL,NPM1,DHX15,EIF4A1,FUS,HSD17B10,HNRNPA2B1,HNRNPK,PCBP2,ACAT1,CRMP1,HMGB1,VIM,CANX,CKB,DLD,C1QBP,PKM
1_Member	GO Biological Processes	GO:0072594	establishment of protein localization to organelle	-18.7125	-14.3531	23/579	801,808,908,3326,3329,4736,5901,6124,6130,6152,6191,6203,6209,6217,6222,6223,6727,7532,9555,10155,10574,11331,55506	CALM1,CALM3,CCT6A,HSP90AB1,HSPD1,RPL10A,RAN,RPL4,RPL7A,RPL24,RPS4X,RPS9,RPS15,RPS16,RPS18,RPS19,SRP14,YWHAG,MACROH2A1,TRIM28,CCT7,PHB2,MACROH2A2
1_Member	Reactome Gene Sets	R-HSA-2262752	Cellular responses to stress	-17.231	-13.1726	23/676	2950,3015,3313,3326,4736,5034,5721,6124,6130,6152,6191,6203,6209,6217,6222,6223,7415,9588,10376,10381,10383,84617,347733	GSTP1,H2AZ1,HSPA9,HSP90AB1,RPL10A,P4HB,PSME2,RPL4,RPL7A,RPL24,RPS4X,RPS9,RPS15,RPS16,RPS18,RPS19,VCP,PRDX6,TUBA1B,TUBB3,TUBB4B,TUBB6,TUBB2B
1_Member	Reactome Gene Sets	R-HSA-8953897	Cellular responses to external stimuli	-17.0364	-13.1541	23/690	2950,3015,3313,3326,4736,5034,5721,6124,6130,6152,6191,6203,6209,6217,6222,6223,7415,9588,10376,10381,10383,84617,347733	GSTP1,H2AZ1,HSPA9,HSP90AB1,RPL10A,P4HB,PSME2,RPL4,RPL7A,RPL24,RPS4X,RPS9,RPS15,RPS16,RPS18,RPS19,VCP,PRDX6,TUBA1B,TUBB3,TUBB4B,TUBB6,TUBB2B
1_Member	CORUM	CORUM:3055	Nop56p-associated pre-rRNA complex	-15.3265	-11.5691	12/104	4670,4691,4736,4869,6124,6130,6152,6203,6209,6217,6222,6727	HNRNPM,NCL,RPL10A,NPM1,RPL4,RPL7A,RPL24,RPS9,RPS15,RPS16,RPS18,SRP14
1_Member	Reactome Gene Sets	R-HSA-8953854	Metabolism of RNA	-14.9494	-11.3184	21/673	1665,1973,2521,3028,3181,3190,4670,4691,4736,5094,5721,5901,6124,6130,6152,6191,6203,6209,6217,6222,6223	DHX15,EIF4A1,FUS,HSD17B10,HNRNPA2B1,HNRNPK,HNRNPM,NCL,RPL10A,PCBP2,PSME2,RAN,RPL4,RPL7A,RPL24,RPS4X,RPS9,RPS15,RPS16,RPS18,RPS19
1_Member	GO Biological Processes	GO:0046700	heterocycle catabolic process	-13.6604	-10.3154	19/597	38,1400,2521,3146,4670,4736,4869,5721,6124,6130,6152,6191,6203,6209,6217,6222,6223,7415,7431	ACAT1,CRMP1,FUS,HMGB1,HNRNPM,RPL10A,NPM1,PSME2,RPL4,RPL7A,RPL24,RPS4X,RPS9,RPS15,RPS16,RPS18,RPS19,VCP,VIM
1_Member	GO Biological Processes	GO:0006614	SRP-dependent cotranslational protein targeting to membrane	-13.6018	-10.3154	11/105	4736,6124,6130,6152,6191,6203,6209,6217,6222,6223,6727	RPL10A,RPL4,RPL7A,RPL24,RPS4X,RPS9,RPS15,RPS16,RPS18,RPS19,SRP14
1_Member	GO Biological Processes	GO:0044270	cellular nitrogen compound catabolic process	-13.5956	-10.3154	19/602	38,1400,2521,3146,4670,4736,4869,5721,6124,6130,6152,6191,6203,6209,6217,6222,6223,7415,7431	ACAT1,CRMP1,FUS,HMGB1,HNRNPM,RPL10A,NPM1,PSME2,RPL4,RPL7A,RPL24,RPS4X,RPS9,RPS15,RPS16,RPS18,RPS19,VCP,VIM
1_Member	GO Biological Processes	GO:0006613	cotranslational protein targeting to membrane	-13.3739	-10.1305	11/110	4736,6124,6130,6152,6191,6203,6209,6217,6222,6223,6727	RPL10A,RPL4,RPL7A,RPL24,RPS4X,RPS9,RPS15,RPS16,RPS18,RPS19,SRP14
1_Member	Reactome Gene Sets	R-HSA-156827	L13a-mediated translational silencing of Ceruloplasmin expression	-13.3297	-10.1305	11/111	1973,4736,6124,6130,6152,6191,6203,6209,6217,6222,6223	EIF4A1,RPL10A,RPL4,RPL7A,RPL24,RPS4X,RPS9,RPS15,RPS16,RPS18,RPS19
1_Member	Reactome Gene Sets	R-HSA-1799339	SRP-dependent cotranslational protein targeting to membrane	-13.2858	-10.1305	11/112	4736,6124,6130,6152,6191,6203,6209,6217,6222,6223,6727	RPL10A,RPL4,RPL7A,RPL24,RPS4X,RPS9,RPS15,RPS16,RPS18,RPS19,SRP14
1_Member	Reactome Gene Sets	R-HSA-72706	GTP hydrolysis and joining of the 60S ribosomal subunit	-13.2858	-10.1305	11/112	1973,4736,6124,6130,6152,6191,6203,6209,6217,6222,6223	EIF4A1,RPL10A,RPL4,RPL7A,RPL24,RPS4X,RPS9,RPS15,RPS16,RPS18,RPS19
1_Member	CORUM	CORUM:306	Ribosome, cytoplasmic	-13.1932	-10.0905	10/80	4736,6124,6130,6152,6191,6203,6209,6217,6222,6223	RPL10A,RPL4,RPL7A,RPL24,RPS4X,RPS9,RPS15,RPS16,RPS18,RPS19
1_Member	Reactome Gene Sets	R-HSA-168255	Influenza Infection	-13.1712	-10.0905	12/156	821,4736,5901,6124,6130,6152,6191,6203,6209,6217,6222,6223	CANX,RPL10A,RAN,RPL4,RPL7A,RPL24,RPS4X,RPS9,RPS15,RPS16,RPS18,RPS19
1_Member	Reactome Gene Sets	R-HSA-422475	Axon guidance	-13.1174	-10.059	18/552	1400,3326,4736,5721,6124,6130,6152,6191,6203,6209,6217,6222,6223,10376,10381,10383,84617,347733	CRMP1,HSP90AB1,RPL10A,PSME2,RPL4,RPL7A,RPL24,RPS4X,RPS9,RPS15,RPS16,RPS18,RPS19,TUBA1B,TUBB3,TUBB4B,TUBB6,TUBB2B
1_Member	GO Biological Processes	GO:0034655	nucleobase-containing compound catabolic process	-13.0509	-10.0207	18/557	38,2521,3146,4670,4736,4869,5721,6124,6130,6152,6191,6203,6209,6217,6222,6223,7415,7431	ACAT1,FUS,HMGB1,HNRNPM,RPL10A,NPM1,PSME2,RPL4,RPL7A,RPL24,RPS4X,RPS9,RPS15,RPS16,RPS18,RPS19,VCP,VIM
1_Member	GO Biological Processes	GO:1901361	organic cyclic compound catabolic process	-13.0377	-10.0207	19/647	38,1400,2521,3146,4670,4736,4869,5721,6124,6130,6152,6191,6203,6209,6217,6222,6223,7415,7431	ACAT1,CRMP1,FUS,HMGB1,HNRNPM,RPL10A,NPM1,PSME2,RPL4,RPL7A,RPL24,RPS4X,RPS9,RPS15,RPS16,RPS18,RPS19,VCP,VIM
1_Member	Reactome Gene Sets	R-HSA-72613	Eukaryotic Translation Initiation	-12.9904	-10.0112	11/119	1973,4736,6124,6130,6152,6191,6203,6209,6217,6222,6223	EIF4A1,RPL10A,RPL4,RPL7A,RPL24,RPS4X,RPS9,RPS15,RPS16,RPS18,RPS19
1_Member	Reactome Gene Sets	R-HSA-72737	Cap-dependent Translation Initiation	-12.9904	-10.0112	11/119	1973,4736,6124,6130,6152,6191,6203,6209,6217,6222,6223	EIF4A1,RPL10A,RPL4,RPL7A,RPL24,RPS4X,RPS9,RPS15,RPS16,RPS18,RPS19
1_Member	GO Biological Processes	GO:0045047	protein targeting to ER	-12.9497	-9.98826	11/120	4736,6124,6130,6152,6191,6203,6209,6217,6222,6223,6727	RPL10A,RPL4,RPL7A,RPL24,RPS4X,RPS9,RPS15,RPS16,RPS18,RPS19,SRP14
1_Member	Reactome Gene Sets	R-HSA-9675108	Nervous system development	-12.7914	-9.86253	18/577	1400,3326,4736,5721,6124,6130,6152,6191,6203,6209,6217,6222,6223,10376,10381,10383,84617,347733	CRMP1,HSP90AB1,RPL10A,PSME2,RPL4,RPL7A,RPL24,RPS4X,RPS9,RPS15,RPS16,RPS18,RPS19,TUBA1B,TUBB3,TUBB4B,TUBB6,TUBB2B
1_Member	GO Biological Processes	GO:0072599	establishment of protein localization to endoplasmic reticulum	-12.7906	-9.86253	11/124	4736,6124,6130,6152,6191,6203,6209,6217,6222,6223,6727	RPL10A,RPL4,RPL7A,RPL24,RPS4X,RPS9,RPS15,RPS16,RPS18,RPS19,SRP14
1_Member	Reactome Gene Sets	R-HSA-156902	Peptide chain elongation	-12.7132	-9.81618	10/89	4736,6124,6130,6152,6191,6203,6209,6217,6222,6223	RPL10A,RPL4,RPL7A,RPL24,RPS4X,RPS9,RPS15,RPS16,RPS18,RPS19
1_Member	Reactome Gene Sets	R-HSA-192823	Viral mRNA Translation	-12.7132	-9.81618	10/89	4736,6124,6130,6152,6191,6203,6209,6217,6222,6223	RPL10A,RPL4,RPL7A,RPL24,RPS4X,RPS9,RPS15,RPS16,RPS18,RPS19
1_Member	WikiPathways	WP477	Cytoplasmic Ribosomal Proteins	-12.6631	-9.78083	10/90	4736,6124,6130,6152,6191,6203,6209,6217,6222,6223	RPL10A,RPL4,RPL7A,RPL24,RPS4X,RPS9,RPS15,RPS16,RPS18,RPS19
1_Member	Reactome Gene Sets	R-HSA-156842	Eukaryotic Translation Elongation	-12.5164	-9.67554	10/93	4736,6124,6130,6152,6191,6203,6209,6217,6222,6223	RPL10A,RPL4,RPL7A,RPL24,RPS4X,RPS9,RPS15,RPS16,RPS18,RPS19
1_Member	Reactome Gene Sets	R-HSA-2408557	Selenocysteine synthesis	-12.5164	-9.67554	10/93	4736,6124,6130,6152,6191,6203,6209,6217,6222,6223	RPL10A,RPL4,RPL7A,RPL24,RPS4X,RPS9,RPS15,RPS16,RPS18,RPS19
1_Member	Reactome Gene Sets	R-HSA-72764	Eukaryotic Translation Termination	-12.5164	-9.67554	10/93	4736,6124,6130,6152,6191,6203,6209,6217,6222,6223	RPL10A,RPL4,RPL7A,RPL24,RPS4X,RPS9,RPS15,RPS16,RPS18,RPS19
1_Member	Reactome Gene Sets	R-HSA-975956	Nonsense Mediated Decay (NMD) independent of the Exon Junction Complex (EJC)	-12.4215	-9.59351	10/95	4736,6124,6130,6152,6191,6203,6209,6217,6222,6223	RPL10A,RPL4,RPL7A,RPL24,RPS4X,RPS9,RPS15,RPS16,RPS18,RPS19
1_Member	GO Biological Processes	GO:0019439	aromatic compound catabolic process	-12.3364	-9.53329	18/614	38,2521,3146,4670,4736,4869,5721,6124,6130,6152,6191,6203,6209,6217,6222,6223,7415,7431	ACAT1,FUS,HMGB1,HNRNPM,RPL10A,NPM1,PSME2,RPL4,RPL7A,RPL24,RPS4X,RPS9,RPS15,RPS16,RPS18,RPS19,VCP,VIM
1_Member	Reactome Gene Sets	R-HSA-71291	Metabolism of amino acids and derivatives	-12.2294	-9.43819	15/374	38,1152,1738,3028,4736,5721,6124,6130,6152,6191,6203,6209,6217,6222,6223	ACAT1,CKB,DLD,HSD17B10,RPL10A,PSME2,RPL4,RPL7A,RPL24,RPS4X,RPS9,RPS15,RPS16,RPS18,RPS19
1_Member	GO Biological Processes	GO:0006402	mRNA catabolic process	-12.163	-9.39154	15/378	2521,4670,4736,4869,5721,6124,6130,6152,6191,6203,6209,6217,6222,6223,7431	FUS,HNRNPM,RPL10A,NPM1,PSME2,RPL4,RPL7A,RPL24,RPS4X,RPS9,RPS15,RPS16,RPS18,RPS19,VIM
1_Member	Reactome Gene Sets	R-HSA-72689	Formation of a pool of free 40S subunits	-12.1489	-9.39154	10/101	4736,6124,6130,6152,6191,6203,6209,6217,6222,6223	RPL10A,RPL4,RPL7A,RPL24,RPS4X,RPS9,RPS15,RPS16,RPS18,RPS19
1_Member	Reactome Gene Sets	R-HSA-9633012	Response of EIF2AK4 (GCN2) to amino acid deficiency	-12.1489	-9.39154	10/101	4736,6124,6130,6152,6191,6203,6209,6217,6222,6223	RPL10A,RPL4,RPL7A,RPL24,RPS4X,RPS9,RPS15,RPS16,RPS18,RPS19
1_Member	GO Biological Processes	GO:0006413	translational initiation	-12.0648	-9.31818	12/193	1973,4736,4869,6124,6130,6152,6191,6203,6209,6217,6222,6223	EIF4A1,RPL10A,NPM1,RPL4,RPL7A,RPL24,RPS4X,RPS9,RPS15,RPS16,RPS18,RPS19
1_Member	GO Biological Processes	GO:0070972	protein localization to endoplasmic reticulum	-11.8107	-9.10451	11/152	4736,6124,6130,6152,6191,6203,6209,6217,6222,6223,6727	RPL10A,RPL4,RPL7A,RPL24,RPS4X,RPS9,RPS15,RPS16,RPS18,RPS19,SRP14
1_Member	Reactome Gene Sets	R-HSA-72312	rRNA processing	-11.7794	-9.08275	12/204	3028,4691,4736,6124,6130,6152,6191,6203,6209,6217,6222,6223	HSD17B10,NCL,RPL10A,RPL4,RPL7A,RPL24,RPS4X,RPS9,RPS15,RPS16,RPS18,RPS19
1_Member	Reactome Gene Sets	R-HSA-927802	Nonsense-Mediated Decay (NMD)	-11.5752	-8.89706	10/115	4736,6124,6130,6152,6191,6203,6209,6217,6222,6223	RPL10A,RPL4,RPL7A,RPL24,RPS4X,RPS9,RPS15,RPS16,RPS18,RPS19
1_Member	Reactome Gene Sets	R-HSA-975957	Nonsense Mediated Decay (NMD) enhanced by the Exon Junction Complex (EJC)	-11.5752	-8.89706	10/115	4736,6124,6130,6152,6191,6203,6209,6217,6222,6223	RPL10A,RPL4,RPL7A,RPL24,RPS4X,RPS9,RPS15,RPS16,RPS18,RPS19
1_Member	GO Biological Processes	GO:0006401	RNA catabolic process	-11.5528	-8.88357	15/417	2521,4670,4736,4869,5721,6124,6130,6152,6191,6203,6209,6217,6222,6223,7431	FUS,HNRNPM,RPL10A,NPM1,PSME2,RPL4,RPL7A,RPL24,RPS4X,RPS9,RPS15,RPS16,RPS18,RPS19,VIM
1_Member	Reactome Gene Sets	R-HSA-2408522	Selenoamino acid metabolism	-11.4621	-8.80163	10/118	4736,6124,6130,6152,6191,6203,6209,6217,6222,6223	RPL10A,RPL4,RPL7A,RPL24,RPS4X,RPS9,RPS15,RPS16,RPS18,RPS19
1_Member	GO Biological Processes	GO:0000184	nuclear-transcribed mRNA catabolic process, nonsense-mediated decay	-11.3883	-8.73648	10/120	4736,6124,6130,6152,6191,6203,6209,6217,6222,6223	RPL10A,RPL4,RPL7A,RPL24,RPS4X,RPS9,RPS15,RPS16,RPS18,RPS19
1_Member	GO Biological Processes	GO:0090150	establishment of protein localization to membrane	-11.3143	-8.67911	14/356	801,808,4736,6124,6130,6152,6191,6203,6209,6217,6222,6223,6727,7532	CALM1,CALM3,RPL10A,RPL4,RPL7A,RPL24,RPS4X,RPS9,RPS15,RPS16,RPS18,RPS19,SRP14,YWHAG
1_Member	Reactome Gene Sets	R-HSA-9010553	Regulation of expression of SLITs and ROBOs	-11.2503	-8.62325	11/171	4736,5721,6124,6130,6152,6191,6203,6209,6217,6222,6223	RPL10A,PSME2,RPL4,RPL7A,RPL24,RPS4X,RPS9,RPS15,RPS16,RPS18,RPS19
1_Member	Reactome Gene Sets	R-HSA-6791226	Major pathway of rRNA processing in the nucleolus and cytosol	-10.904	-8.30799	11/184	4691,4736,6124,6130,6152,6191,6203,6209,6217,6222,6223	NCL,RPL10A,RPL4,RPL7A,RPL24,RPS4X,RPS9,RPS15,RPS16,RPS18,RPS19
1_Member	Reactome Gene Sets	R-HSA-168273	Influenza Viral RNA Transcription and Replication	-10.874	-8.28543	10/135	4736,6124,6130,6152,6191,6203,6209,6217,6222,6223	RPL10A,RPL4,RPL7A,RPL24,RPS4X,RPS9,RPS15,RPS16,RPS18,RPS19
1_Member	Reactome Gene Sets	R-HSA-8868773	rRNA processing in the nucleus and cytosol	-10.655	-8.07373	11/194	4691,4736,6124,6130,6152,6191,6203,6209,6217,6222,6223	NCL,RPL10A,RPL4,RPL7A,RPL24,RPS4X,RPS9,RPS15,RPS16,RPS18,RPS19
1_Member	GO Biological Processes	GO:0019080	viral gene expression	-10.5592	-7.98515	11/198	4736,5094,6124,6130,6152,6191,6203,6209,6217,6222,6223	RPL10A,PCBP2,RPL4,RPL7A,RPL24,RPS4X,RPS9,RPS15,RPS16,RPS18,RPS19
1_Member	KEGG Pathway	hsa03010	Ribosome	-10.3321	-7.77201	10/153	4736,6124,6130,6152,6191,6203,6209,6217,6222,6223	RPL10A,RPL4,RPL7A,RPL24,RPS4X,RPS9,RPS15,RPS16,RPS18,RPS19
1_Member	KEGG Pathway	ko03010	Ribosome	-10.3321	-7.77201	10/153	4736,6124,6130,6152,6191,6203,6209,6217,6222,6223	RPL10A,RPL4,RPL7A,RPL24,RPS4X,RPS9,RPS15,RPS16,RPS18,RPS19
1_Member	GO Biological Processes	GO:0006612	protein targeting to membrane	-10.2618	-7.70854	11/211	4736,6124,6130,6152,6191,6203,6209,6217,6222,6223,6727	RPL10A,RPL4,RPL7A,RPL24,RPS4X,RPS9,RPS15,RPS16,RPS18,RPS19,SRP14
1_Member	Reactome Gene Sets	R-HSA-9711097	Cellular response to starvation	-10.2484	-7.70194	10/156	4736,6124,6130,6152,6191,6203,6209,6217,6222,6223	RPL10A,RPL4,RPL7A,RPL24,RPS4X,RPS9,RPS15,RPS16,RPS18,RPS19
1_Member	Reactome Gene Sets	R-HSA-376176	Signaling by ROBO receptors	-10.1097	-7.58275	11/218	4736,5721,6124,6130,6152,6191,6203,6209,6217,6222,6223	RPL10A,PSME2,RPL4,RPL7A,RPL24,RPS4X,RPS9,RPS15,RPS16,RPS18,RPS19
1_Member	Reactome Gene Sets	R-HSA-72766	Translation	-9.97828	-7.45771	12/291	1973,4736,6124,6130,6152,6191,6203,6209,6217,6222,6223,6727	EIF4A1,RPL10A,RPL4,RPL7A,RPL24,RPS4X,RPS9,RPS15,RPS16,RPS18,RPS19,SRP14
1_Member	GO Biological Processes	GO:0019083	viral transcription	-9.63559	-7.14541	10/180	4736,6124,6130,6152,6191,6203,6209,6217,6222,6223	RPL10A,RPL4,RPL7A,RPL24,RPS4X,RPS9,RPS15,RPS16,RPS18,RPS19
1_Member	CORUM	CORUM:338	40S ribosomal subunit, cytoplasmic	-9.2969	-6.83511	6/31	6191,6203,6209,6217,6222,6223	RPS4X,RPS9,RPS15,RPS16,RPS18,RPS19
1_Member	Reactome Gene Sets	R-HSA-72649	Translation initiation complex formation	-9.25526	-6.80432	7/58	1973,6191,6203,6209,6217,6222,6223	EIF4A1,RPS4X,RPS9,RPS15,RPS16,RPS18,RPS19
1_Member	Reactome Gene Sets	R-HSA-72702	Ribosomal scanning and start codon recognition	-9.25526	-6.80432	7/58	1973,6191,6203,6209,6217,6222,6223	EIF4A1,RPS4X,RPS9,RPS15,RPS16,RPS18,RPS19
1_Member	GO Biological Processes	GO:0006412	translation	-9.23411	-6.78851	16/717	708,1973,4691,4736,4869,5315,6124,6130,6152,6191,6203,6209,6217,6222,6223,7431	C1QBP,EIF4A1,NCL,RPL10A,NPM1,PKM,RPL4,RPL7A,RPL24,RPS4X,RPS9,RPS15,RPS16,RPS18,RPS19,VIM
1_Member	Reactome Gene Sets	R-HSA-72662	Activation of the mRNA upon binding of the cap-binding complex and eIFs, and subsequent binding to 43S	-9.20149	-6.76115	7/59	1973,6191,6203,6209,6217,6222,6223	EIF4A1,RPS4X,RPS9,RPS15,RPS16,RPS18,RPS19
1_Member	CORUM	CORUM:305	40S ribosomal subunit, cytoplasmic	-9.12171	-6.69171	6/33	6191,6203,6209,6217,6222,6223	RPS4X,RPS9,RPS15,RPS16,RPS18,RPS19
1_Member	GO Biological Processes	GO:0043043	peptide biosynthetic process	-9.01133	-6.58641	16/743	708,1973,4691,4736,4869,5315,6124,6130,6152,6191,6203,6209,6217,6222,6223,7431	C1QBP,EIF4A1,NCL,RPL10A,NPM1,PKM,RPL4,RPL7A,RPL24,RPS4X,RPS9,RPS15,RPS16,RPS18,RPS19,VIM
1_Member	GO Biological Processes	GO:0006605	protein targeting	-8.99053	-6.57256	13/441	3329,4736,6124,6130,6152,6191,6203,6209,6217,6222,6223,6727,7532	HSPD1,RPL10A,RPL4,RPL7A,RPL24,RPS4X,RPS9,RPS15,RPS16,RPS18,RPS19,SRP14,YWHAG
1_Member	GO Biological Processes	GO:0000956	nuclear-transcribed mRNA catabolic process	-8.98259	-6.57256	10/210	4736,6124,6130,6152,6191,6203,6209,6217,6222,6223	RPL10A,RPL4,RPL7A,RPL24,RPS4X,RPS9,RPS15,RPS16,RPS18,RPS19
1_Member	Reactome Gene Sets	R-HSA-72695	Formation of the ternary complex, and subsequently, the 43S complex	-7.92987	-5.59576	6/51	6191,6203,6209,6217,6222,6223	RPS4X,RPS9,RPS15,RPS16,RPS18,RPS19
1_Member	GO Biological Processes	GO:0072657	protein localization to membrane	-7.80753	-5.49343	14/663	801,808,4736,6124,6130,6152,6191,6203,6209,6217,6222,6223,6727,7532	CALM1,CALM3,RPL10A,RPL4,RPL7A,RPL24,RPS4X,RPS9,RPS15,RPS16,RPS18,RPS19,SRP14,YWHAG
1_Member	GO Biological Processes	GO:0042254	ribosome biogenesis	-7.40838	-5.15277	10/307	708,4736,4869,5901,6130,6152,6203,6209,6217,6223	C1QBP,RPL10A,NPM1,RAN,RPL7A,RPL24,RPS9,RPS15,RPS16,RPS19
1_Member	GO Biological Processes	GO:0022613	ribonucleoprotein complex biogenesis	-6.62442	-4.48511	11/473	708,3326,4736,4869,5901,6130,6152,6203,6209,6217,6223	C1QBP,HSP90AB1,RPL10A,NPM1,RAN,RPL7A,RPL24,RPS9,RPS15,RPS16,RPS19
1_Member	GO Biological Processes	GO:0042255	ribosome assembly	-5.78135	-3.77411	5/64	708,4869,6152,6209,6223	C1QBP,NPM1,RPL24,RPS15,RPS19
1_Member	GO Biological Processes	GO:0034660	ncRNA metabolic process	-4.65117	-2.8268	9/494	3028,3181,4736,5901,6130,6203,6209,6217,6223	HSD17B10,HNRNPA2B1,RPL10A,RAN,RPL7A,RPS9,RPS15,RPS16,RPS19
1_Member	GO Biological Processes	GO:0034470	ncRNA processing	-4.46936	-2.67342	8/400	3028,3181,4736,6130,6203,6209,6217,6223	HSD17B10,HNRNPA2B1,RPL10A,RPL7A,RPS9,RPS15,RPS16,RPS19
1_Member	GO Biological Processes	GO:0006364	rRNA processing	-4.11311	-2.38048	6/228	4736,6130,6203,6209,6217,6223	RPL10A,RPL7A,RPS9,RPS15,RPS16,RPS19
1_Member	GO Biological Processes	GO:0042274	ribosomal small subunit biogenesis	-4.05873	-2.3368	4/75	4869,6209,6217,6223	NPM1,RPS15,RPS16,RPS19
1_Member	GO Biological Processes	GO:0016072	rRNA metabolic process	-4.0107	-2.30082	6/238	4736,6130,6203,6209,6217,6223	RPL10A,RPL7A,RPS9,RPS15,RPS16,RPS19
1_Member	GO Biological Processes	GO:0071826	ribonucleoprotein complex subunit organization	-3.11876	-1.55314	5/231	3326,6152,6209,6223,7415	HSP90AB1,RPL24,RPS15,RPS19,VCP
1_Member	GO Biological Processes	GO:0022618	ribonucleoprotein complex assembly	-2.28551	-0.849337	4/224	3326,6152,6209,6223	HSP90AB1,RPL24,RPS15,RPS19
2_Summary	KEGG Pathway	hsa01200	Carbon metabolism	-14.8327	-11.3184	12/114	38,1431,1738,2023,2821,3030,4191,5223,5226,5230,5315,7086,2194,231,498,801,3146,7415,11331,3945,805,808,1152,2950,3028,4282,7416,5901,1400,6421,4869,5034,5721,7184	ACAT1,CS,DLD,ENO1,GPI,HADHA,MDH2,PGAM1,PGD,PGK1,PKM,TKT,FASN,AKR1B1,ATP5F1A,CALM1,HMGB1,VCP,PHB2,LDHB,CALM2,CALM3,CKB,GSTP1,HSD17B10,MIF,VDAC1,RAN,CRMP1,SFPQ,NPM1,P4HB,PSME2,HSP90B1
2_Member	KEGG Pathway	hsa01200	Carbon metabolism	-14.8327	-11.3184	12/114	38,1431,1738,2023,2821,3030,4191,5223,5226,5230,5315,7086	ACAT1,CS,DLD,ENO1,GPI,HADHA,MDH2,PGAM1,PGD,PGK1,PKM,TKT
2_Member	KEGG Pathway	ko01200	Carbon metabolism	-14.8327	-11.3184	12/114	38,1431,1738,2023,2821,3030,4191,5223,5226,5230,5315,7086	ACAT1,CS,DLD,ENO1,GPI,HADHA,MDH2,PGAM1,PGD,PGK1,PKM,TKT
2_Member	WikiPathways	WP4290	Metabolic reprogramming in colon cancer	-13.964	-10.5076	9/44	2023,2194,2821,4191,5223,5226,5230,5315,7086	ENO1,FASN,GPI,MDH2,PGAM1,PGD,PGK1,PKM,TKT
2_Member	GO Biological Processes	GO:0006091	generation of precursor metabolites and energy	-12.3544	-9.53903	17/524	38,231,498,801,1431,1738,2023,2821,3146,4191,5223,5226,5230,5315,7086,7415,11331	ACAT1,AKR1B1,ATP5F1A,CALM1,CS,DLD,ENO1,GPI,HMGB1,MDH2,PGAM1,PGD,PGK1,PKM,TKT,VCP,PHB2
2_Member	WikiPathways	WP534	Glycolysis and Gluconeogenesis	-11.9313	-9.20532	8/45	1738,2023,2821,3945,4191,5223,5230,5315	DLD,ENO1,GPI,LDHB,MDH2,PGAM1,PGK1,PKM
2_Member	GO Biological Processes	GO:0006734	NADH metabolic process	-10.1348	-7.60145	7/44	2023,2821,4191,5223,5230,5315,7415	ENO1,GPI,MDH2,PGAM1,PGK1,PKM,VCP
2_Member	Reactome Gene Sets	R-HSA-71387	Metabolism of carbohydrates	-9.91006	-7.39574	12/295	231,801,805,808,2023,2821,4191,5223,5226,5230,5315,7086	AKR1B1,CALM1,CALM2,CALM3,ENO1,GPI,MDH2,PGAM1,PGD,PGK1,PKM,TKT
2_Member	GO Biological Processes	GO:0032787	monocarboxylic acid metabolic process	-9.90215	-7.39399	16/645	38,1152,1738,2023,2194,2821,2950,3028,3030,3945,4282,5223,5226,5230,5315,7416	ACAT1,CKB,DLD,ENO1,FASN,GPI,GSTP1,HSD17B10,HADHA,LDHB,MIF,PGAM1,PGD,PGK1,PKM,VDAC1
2_Member	GO Biological Processes	GO:0044283	small molecule biosynthetic process	-9.44804	-6.96944	16/693	38,231,2023,2194,2821,2950,3028,4191,4282,5223,5226,5230,5315,5901,7086,7415	ACAT1,AKR1B1,ENO1,FASN,GPI,GSTP1,HSD17B10,MDH2,MIF,PGAM1,PGD,PGK1,PKM,RAN,TKT,VCP
2_Member	GO Biological Processes	GO:0046364	monosaccharide biosynthetic process	-9.16129	-6.72615	8/97	231,2023,2821,4191,5223,5226,5230,7086	AKR1B1,ENO1,GPI,MDH2,PGAM1,PGD,PGK1,TKT
2_Member	KEGG Pathway	hsa00010	Glycolysis / Gluconeogenesis	-8.80373	-6.40336	7/67	1738,2023,2821,3945,5223,5230,5315	DLD,ENO1,GPI,LDHB,PGAM1,PGK1,PKM
2_Member	KEGG Pathway	ko00010	Glycolysis / Gluconeogenesis	-8.80373	-6.40336	7/67	1738,2023,2821,3945,5223,5230,5315	DLD,ENO1,GPI,LDHB,PGAM1,PGK1,PKM
2_Member	GO Biological Processes	GO:0019693	ribose phosphate metabolic process	-7.99367	-5.64525	12/436	38,498,1738,2023,2194,2821,5223,5230,5315,5901,7086,7415	ACAT1,ATP5F1A,DLD,ENO1,FASN,GPI,PGAM1,PGK1,PKM,RAN,TKT,VCP
2_Member	GO Biological Processes	GO:0005996	monosaccharide metabolic process	-7.9045	-5.57514	10/272	231,2023,2821,3146,4191,5223,5226,5230,5315,7086	AKR1B1,ENO1,GPI,HMGB1,MDH2,PGAM1,PGD,PGK1,PKM,TKT
2_Member	KEGG Pathway	M00001	Glycolysis (Embden-Meyerhof pathway), glucose => pyruvate	-7.89713	-5.57514	5/25	2023,2821,5223,5230,5315	ENO1,GPI,PGAM1,PGK1,PKM
2_Member	KEGG Pathway	hsa_M00001	Glycolysis (Embden-Meyerhof pathway), glucose => pyruvate	-7.89713	-5.57514	5/25	2023,2821,5223,5230,5315	ENO1,GPI,PGAM1,PGK1,PKM
2_Member	GO Biological Processes	GO:0006735	NADH regeneration	-7.71754	-5.43	5/27	2023,2821,5223,5230,5315	ENO1,GPI,PGAM1,PGK1,PKM
2_Member	GO Biological Processes	GO:0061621	canonical glycolysis	-7.71754	-5.43	5/27	2023,2821,5223,5230,5315	ENO1,GPI,PGAM1,PGK1,PKM
2_Member	GO Biological Processes	GO:0061718	glucose catabolic process to pyruvate	-7.71754	-5.43	5/27	2023,2821,5223,5230,5315	ENO1,GPI,PGAM1,PGK1,PKM
2_Member	GO Biological Processes	GO:0006090	pyruvate metabolic process	-7.65795	-5.38131	8/150	1738,2023,2821,3945,5223,5230,5315,7416	DLD,ENO1,GPI,LDHB,PGAM1,PGK1,PKM,VDAC1
2_Member	GO Biological Processes	GO:0061620	glycolytic process through glucose-6-phosphate	-7.63316	-5.36011	5/28	2023,2821,5223,5230,5315	ENO1,GPI,PGAM1,PGK1,PKM
2_Member	GO Biological Processes	GO:0061615	glycolytic process through fructose-6-phosphate	-7.55203	-5.28252	5/29	2023,2821,5223,5230,5315	ENO1,GPI,PGAM1,PGK1,PKM
2_Member	KEGG Pathway	M00002	Glycolysis, core module involving three-carbon compounds	-7.38444	-5.14887	4/12	2023,5223,5230,5315	ENO1,PGAM1,PGK1,PKM
2_Member	WikiPathways	WP4629	Computational Model of Aerobic Glycolysis	-7.38444	-5.14887	4/12	2023,2821,5230,5315	ENO1,GPI,PGK1,PKM
2_Member	KEGG Pathway	hsa_M00002	Glycolysis, core module involving three-carbon compounds	-7.38444	-5.14887	4/12	2023,5223,5230,5315	ENO1,PGAM1,PGK1,PKM
2_Member	GO Biological Processes	GO:0009150	purine ribonucleotide metabolic process	-7.25769	-5.03499	11/409	38,498,1738,2023,2194,2821,5223,5230,5315,5901,7415	ACAT1,ATP5F1A,DLD,ENO1,FASN,GPI,PGAM1,PGK1,PKM,RAN,VCP
2_Member	GO Biological Processes	GO:0005975	carbohydrate metabolic process	-7.23651	-5.01697	13/620	231,801,1431,2023,2821,3146,3945,4191,5223,5226,5230,5315,7086	AKR1B1,CALM1,CS,ENO1,GPI,HMGB1,LDHB,MDH2,PGAM1,PGD,PGK1,PKM,TKT
2_Member	Reactome Gene Sets	R-HSA-70263	Gluconeogenesis	-7.18751	-4.97422	5/34	2023,2821,4191,5223,5230	ENO1,GPI,MDH2,PGAM1,PGK1
2_Member	GO Biological Processes	GO:0009259	ribonucleotide metabolic process	-7.07916	-4.87508	11/426	38,498,1738,2023,2194,2821,5223,5230,5315,5901,7415	ACAT1,ATP5F1A,DLD,ENO1,FASN,GPI,PGAM1,PGK1,PKM,RAN,VCP
2_Member	GO Biological Processes	GO:0006007	glucose catabolic process	-7.05773	-4.86267	5/36	2023,2821,5223,5230,5315	ENO1,GPI,PGAM1,PGK1,PKM
2_Member	GO Biological Processes	GO:0006163	purine nucleotide metabolic process	-6.91828	-4.73227	11/442	38,498,1738,2023,2194,2821,5223,5230,5315,5901,7415	ACAT1,ATP5F1A,DLD,ENO1,FASN,GPI,PGAM1,PGK1,PKM,RAN,VCP
2_Member	KEGG Pathway	hsa01230	Biosynthesis of amino acids	-6.9071	-4.72953	6/75	1431,2023,5223,5230,5315,7086	CS,ENO1,PGAM1,PGK1,PKM,TKT
2_Member	KEGG Pathway	ko01230	Biosynthesis of amino acids	-6.9071	-4.72953	6/75	1431,2023,5223,5230,5315,7086	CS,ENO1,PGAM1,PGK1,PKM,TKT
2_Member	GO Biological Processes	GO:0046390	ribose phosphate biosynthetic process	-6.77592	-4.6124	8/195	38,498,1738,2023,2194,5315,7086,7415	ACAT1,ATP5F1A,DLD,ENO1,FASN,PKM,TKT,VCP
2_Member	GO Biological Processes	GO:0072521	purine-containing compound metabolic process	-6.74493	-4.58963	11/460	38,498,1738,2023,2194,2821,5223,5230,5315,5901,7415	ACAT1,ATP5F1A,DLD,ENO1,FASN,GPI,PGAM1,PGK1,PKM,RAN,VCP
2_Member	GO Biological Processes	GO:0016052	carbohydrate catabolic process	-6.74199	-4.5894	8/197	801,2023,2821,3146,5223,5226,5230,5315	CALM1,ENO1,GPI,HMGB1,PGAM1,PGD,PGK1,PKM
2_Member	GO Biological Processes	GO:0016051	carbohydrate biosynthetic process	-6.53014	-4.40372	8/210	231,2023,2821,4191,5223,5226,5230,7086	AKR1B1,ENO1,GPI,MDH2,PGAM1,PGD,PGK1,TKT
2_Member	WikiPathways	WP4018	Pathways in clear cell renal cell carcinoma	-6.52064	-4.39849	6/87	2023,2194,2821,3945,5230,5315	ENO1,FASN,GPI,LDHB,PGK1,PKM
2_Member	GO Biological Processes	GO:0019319	hexose biosynthetic process	-6.40436	-4.30739	6/91	231,2023,2821,4191,5223,5230	AKR1B1,ENO1,GPI,MDH2,PGAM1,PGK1
2_Member	Reactome Gene Sets	R-HSA-70326	Glucose metabolism	-6.40436	-4.30739	6/91	2023,2821,4191,5223,5230,5315	ENO1,GPI,MDH2,PGAM1,PGK1,PKM
2_Member	GO Biological Processes	GO:0055086	nucleobase-containing small molecule metabolic process	-6.31534	-4.22544	12/623	38,498,1400,1738,2023,2194,2821,5223,5230,5315,5901,7415	ACAT1,ATP5F1A,CRMP1,DLD,ENO1,FASN,GPI,PGAM1,PGK1,PKM,RAN,VCP
2_Member	GO Biological Processes	GO:0019674	NAD metabolic process	-6.27897	-4.19602	5/51	2023,2821,5223,5230,5315	ENO1,GPI,PGAM1,PGK1,PKM
2_Member	GO Biological Processes	GO:0009117	nucleotide metabolic process	-6.07352	-4.01687	11/538	38,498,1738,2023,2194,2821,5223,5230,5315,5901,7415	ACAT1,ATP5F1A,DLD,ENO1,FASN,GPI,PGAM1,PGK1,PKM,RAN,VCP
2_Member	GO Biological Processes	GO:0019320	hexose catabolic process	-6.07309	-4.01687	5/56	2023,2821,5223,5230,5315	ENO1,GPI,PGAM1,PGK1,PKM
2_Member	GO Biological Processes	GO:0044282	small molecule catabolic process	-6.02372	-3.97179	10/434	38,1738,2023,2821,3028,3030,5223,5226,5230,5315	ACAT1,DLD,ENO1,GPI,HSD17B10,HADHA,PGAM1,PGD,PGK1,PKM
2_Member	GO Biological Processes	GO:0006753	nucleoside phosphate metabolic process	-6.00328	-3.95561	11/547	38,498,1738,2023,2194,2821,5223,5230,5315,5901,7415	ACAT1,ATP5F1A,DLD,ENO1,FASN,GPI,PGAM1,PGK1,PKM,RAN,VCP
2_Member	GO Biological Processes	GO:0019318	hexose metabolic process	-5.95828	-3.92314	8/250	231,2023,2821,3146,4191,5223,5230,5315	AKR1B1,ENO1,GPI,HMGB1,MDH2,PGAM1,PGK1,PKM
2_Member	GO Biological Processes	GO:0009152	purine ribonucleotide biosynthetic process	-5.91365	-3.88261	7/175	38,498,1738,2023,2194,5315,7415	ACAT1,ATP5F1A,DLD,ENO1,FASN,PKM,VCP
2_Member	GO Biological Processes	GO:0046365	monosaccharide catabolic process	-5.85048	-3.82825	5/62	2023,2821,5223,5230,5315	ENO1,GPI,PGAM1,PGK1,PKM
2_Member	GO Biological Processes	GO:0009260	ribonucleotide biosynthetic process	-5.70615	-3.70467	7/188	38,498,1738,2023,2194,5315,7415	ACAT1,ATP5F1A,DLD,ENO1,FASN,PKM,VCP
2_Member	GO Biological Processes	GO:0006164	purine nucleotide biosynthetic process	-5.57143	-3.58308	7/197	38,498,1738,2023,2194,5315,7415	ACAT1,ATP5F1A,DLD,ENO1,FASN,PKM,VCP
2_Member	Reactome Gene Sets	R-HSA-70171	Glycolysis	-5.55632	-3.57165	5/71	2023,2821,5223,5230,5315	ENO1,GPI,PGAM1,PGK1,PKM
2_Member	GO Biological Processes	GO:0072522	purine-containing compound biosynthetic process	-5.41562	-3.44714	7/208	38,498,1738,2023,2194,5315,7415	ACAT1,ATP5F1A,DLD,ENO1,FASN,PKM,VCP
2_Member	GO Biological Processes	GO:0006006	glucose metabolic process	-5.38826	-3.42504	7/210	2023,2821,3146,4191,5223,5230,5315	ENO1,GPI,HMGB1,MDH2,PGAM1,PGK1,PKM
2_Member	WikiPathways	WP5049	Glycolysis in senescence	-5.3358	-3.37778	3/11	2023,5230,5315	ENO1,PGK1,PKM
2_Member	GO Biological Processes	GO:0009205	purine ribonucleoside triphosphate metabolic process	-5.29946	-3.34998	5/80	498,2023,5315,5901,7415	ATP5F1A,ENO1,PKM,RAN,VCP
2_Member	GO Biological Processes	GO:0046034	ATP metabolic process	-5.23577	-3.29299	8/313	498,1738,2023,2821,5223,5230,5315,7415	ATP5F1A,DLD,ENO1,GPI,PGAM1,PGK1,PKM,VCP
2_Member	GO Biological Processes	GO:0009144	purine nucleoside triphosphate metabolic process	-5.1448	-3.22471	5/86	498,2023,5315,5901,7415	ATP5F1A,ENO1,PKM,RAN,VCP
2_Member	GO Biological Processes	GO:0009199	ribonucleoside triphosphate metabolic process	-5.12015	-3.20321	5/87	498,2023,5315,5901,7415	ATP5F1A,ENO1,PKM,RAN,VCP
2_Member	GO Biological Processes	GO:0006094	gluconeogenesis	-5.09579	-3.19122	5/88	2023,2821,4191,5223,5230	ENO1,GPI,MDH2,PGAM1,PGK1
2_Member	GO Biological Processes	GO:0009165	nucleotide biosynthetic process	-4.74175	-2.90347	7/264	38,498,1738,2023,2194,5315,7415	ACAT1,ATP5F1A,DLD,ENO1,FASN,PKM,VCP
2_Member	KEGG Pathway	M00003	Gluconeogenesis, oxaloacetate => fructose-6P	-4.72661	-2.8961	3/17	2023,5223,5230	ENO1,PGAM1,PGK1
2_Member	WikiPathways	WP1946	Cori Cycle	-4.72661	-2.8961	3/17	2821,5223,5230	GPI,PGAM1,PGK1
2_Member	KEGG Pathway	hsa_M00003	Gluconeogenesis, oxaloacetate => fructose-6P	-4.72661	-2.8961	3/17	2023,5223,5230	ENO1,PGAM1,PGK1
2_Member	GO Biological Processes	GO:1901293	nucleoside phosphate biosynthetic process	-4.71024	-2.8823	7/267	38,498,1738,2023,2194,5315,7415	ACAT1,ATP5F1A,DLD,ENO1,FASN,PKM,VCP
2_Member	GO Biological Processes	GO:0009141	nucleoside triphosphate metabolic process	-4.64334	-2.82425	5/109	498,2023,5315,5901,7415	ATP5F1A,ENO1,PKM,RAN,VCP
2_Member	GO Biological Processes	GO:0006754	ATP biosynthetic process	-4.55906	-2.74618	4/56	498,2023,5315,7415	ATP5F1A,ENO1,PKM,VCP
2_Member	GO Biological Processes	GO:0006096	glycolytic process	-4.5494	-2.73776	5/114	2023,2821,5223,5230,5315	ENO1,GPI,PGAM1,PGK1,PKM
2_Member	GO Biological Processes	GO:0006757	ATP generation from ADP	-4.53115	-2.72318	5/115	2023,2821,5223,5230,5315	ENO1,GPI,PGAM1,PGK1,PKM
2_Member	GO Biological Processes	GO:0046031	ADP metabolic process	-4.40797	-2.62833	5/122	2023,2821,5223,5230,5315	ENO1,GPI,PGAM1,PGK1,PKM
2_Member	Reactome Gene Sets	R-HSA-9637690	Response of Mtb to phagocytosis	-4.31672	-2.55719	3/23	2023,5230,6421	ENO1,PGK1,SFPQ
2_Member	Canonical Pathways	M255	PID HIF1 TFPATHWAY	-4.27651	-2.52101	4/66	2023,4869,5230,5315	ENO1,NPM1,PGK1,PKM
2_Member	GO Biological Processes	GO:0009206	purine ribonucleoside triphosphate biosynthetic process	-4.2508	-2.49884	4/67	498,2023,5315,7415	ATP5F1A,ENO1,PKM,VCP
2_Member	GO Biological Processes	GO:0006165	nucleoside diphosphate phosphorylation	-4.24463	-2.49374	5/132	2023,2821,5223,5230,5315	ENO1,GPI,PGAM1,PGK1,PKM
2_Member	GO Biological Processes	GO:0046939	nucleotide phosphorylation	-4.22904	-2.48028	5/133	2023,2821,5223,5230,5315	ENO1,GPI,PGAM1,PGK1,PKM
2_Member	GO Biological Processes	GO:0009145	purine nucleoside triphosphate biosynthetic process	-4.22549	-2.4778	4/68	498,2023,5315,7415	ATP5F1A,ENO1,PKM,VCP
2_Member	GO Biological Processes	GO:0009135	purine nucleoside diphosphate metabolic process	-4.19824	-2.45687	5/135	2023,2821,5223,5230,5315	ENO1,GPI,PGAM1,PGK1,PKM
2_Member	GO Biological Processes	GO:0009179	purine ribonucleoside diphosphate metabolic process	-4.19824	-2.45687	5/135	2023,2821,5223,5230,5315	ENO1,GPI,PGAM1,PGK1,PKM
2_Member	GO Biological Processes	GO:0009185	ribonucleoside diphosphate metabolic process	-4.15294	-2.41567	5/138	2023,2821,5223,5230,5315	ENO1,GPI,PGAM1,PGK1,PKM
2_Member	GO Biological Processes	GO:0009201	ribonucleoside triphosphate biosynthetic process	-4.10462	-2.37573	4/73	498,2023,5315,7415	ATP5F1A,ENO1,PKM,VCP
2_Member	Reactome Gene Sets	R-HSA-9635486	Infection with Mycobacterium tuberculosis	-4.10269	-2.37573	3/27	2023,5230,6421	ENO1,PGK1,SFPQ
2_Member	GO Biological Processes	GO:0090407	organophosphate biosynthetic process	-4.07292	-2.34999	9/587	38,498,1152,1738,2023,2194,5315,7086,7415	ACAT1,ATP5F1A,CKB,DLD,ENO1,FASN,PKM,TKT,VCP
2_Member	GO Biological Processes	GO:0001666	response to hypoxia	-3.98397	-2.27969	7/348	2023,5034,5230,5315,5721,7184,11331	ENO1,P4HB,PGK1,PKM,PSME2,HSP90B1,PHB2
2_Member	GO Biological Processes	GO:0009132	nucleoside diphosphate metabolic process	-3.90189	-2.21179	5/156	2023,2821,5223,5230,5315	ENO1,GPI,PGAM1,PGK1,PKM
2_Member	GO Biological Processes	GO:0036293	response to decreased oxygen levels	-3.89294	-2.20377	7/360	2023,5034,5230,5315,5721,7184,11331	ENO1,P4HB,PGK1,PKM,PSME2,HSP90B1,PHB2
2_Member	GO Biological Processes	GO:0009142	nucleoside triphosphate biosynthetic process	-3.8672	-2.18812	4/84	498,2023,5315,7415	ATP5F1A,ENO1,PKM,VCP
2_Member	GO Biological Processes	GO:0070482	response to oxygen levels	-3.71407	-2.06393	7/385	2023,5034,5230,5315,5721,7184,11331	ENO1,P4HB,PGK1,PKM,PSME2,HSP90B1,PHB2
2_Member	GO Biological Processes	GO:0062012	regulation of small molecule metabolic process	-3.37609	-1.7733	7/438	2023,2194,3146,5223,5721,5901,7415	ENO1,FASN,HMGB1,PGAM1,PSME2,RAN,VCP
2_Member	GO Biological Processes	GO:0071456	cellular response to hypoxia	-3.34367	-1.74392	5/206	2023,5034,5230,5721,11331	ENO1,P4HB,PGK1,PSME2,PHB2
2_Member	GO Biological Processes	GO:0036294	cellular response to decreased oxygen levels	-3.2685	-1.67624	5/214	2023,5034,5230,5721,11331	ENO1,P4HB,PGK1,PSME2,PHB2
2_Member	GO Biological Processes	GO:0071453	cellular response to oxygen levels	-3.11876	-1.55314	5/231	2023,5034,5230,5721,11331	ENO1,P4HB,PGK1,PSME2,PHB2
2_Member	GO Biological Processes	GO:1901137	carbohydrate derivative biosynthetic process	-2.89997	-1.37434	8/684	38,498,1738,2023,2194,5315,7086,7415	ACAT1,ATP5F1A,DLD,ENO1,FASN,PKM,TKT,VCP
2_Member	GO Biological Processes	GO:1903578	regulation of ATP metabolic process	-2.22007	-0.792111	3/119	2023,5223,7415	ENO1,PGAM1,VCP
2_Member	GO Biological Processes	GO:1900542	regulation of purine nucleotide metabolic process	-2.21003	-0.784103	3/120	2023,5223,7415	ENO1,PGAM1,VCP
2_Member	GO Biological Processes	GO:0006140	regulation of nucleotide metabolic process	-2.19023	-0.76733	3/122	2023,5223,7415	ENO1,PGAM1,VCP
2_Member	GO Biological Processes	GO:0062013	positive regulation of small molecule metabolic process	-2.01838	-0.617048	3/141	2023,3146,7415	ENO1,HMGB1,VCP
3_Summary	Reactome Gene Sets	R-HSA-9619483	Activation of AMPK downstream of NMDARs	-13.6148	-10.3154	8/29	801,805,808,10376,10381,10383,84617,347733,908,10574,7532,70,708,1152,3015,3326,7415,7431,7416,498,3313,5901,8815,5721,4691,5034,302,308,4282,8407,3190,10155,4869,821,2923,3146,7184,1400	CALM1,CALM2,CALM3,TUBA1B,TUBB3,TUBB4B,TUBB6,TUBB2B,CCT6A,CCT7,YWHAG,ACTC1,C1QBP,CKB,H2AZ1,HSP90AB1,VCP,VIM,VDAC1,ATP5F1A,HSPA9,RAN,BANF1,PSME2,NCL,P4HB,ANXA2,ANXA5,MIF,TAGLN2,HNRNPK,TRIM28,NPM1,CANX,PDIA3,HMGB1,HSP90B1,CRMP1
3_Member	Reactome Gene Sets	R-HSA-9619483	Activation of AMPK downstream of NMDARs	-13.6148	-10.3154	8/29	801,805,808,10376,10381,10383,84617,347733	CALM1,CALM2,CALM3,TUBA1B,TUBB3,TUBB4B,TUBB6,TUBB2B
3_Member	Reactome Gene Sets	R-HSA-5626467	RHO GTPases activate IQGAPs	-13.2288	-10.0998	8/32	801,805,808,10376,10381,10383,84617,347733	CALM1,CALM2,CALM3,TUBA1B,TUBB3,TUBB4B,TUBB6,TUBB2B
3_Member	Reactome Gene Sets	R-HSA-389960	Formation of tubulin folding intermediates by CCT/TriC	-12.0158	-9.27964	7/25	908,10376,10381,10383,10574,84617,347733	CCT6A,TUBA1B,TUBB3,TUBB4B,CCT7,TUBB6,TUBB2B
3_Member	Reactome Gene Sets	R-HSA-1445148	Translocation of SLC2A4 (GLUT4) to the plasma membrane	-11.9149	-9.19897	9/72	801,805,808,7532,10376,10381,10383,84617,347733	CALM1,CALM2,CALM3,YWHAG,TUBA1B,TUBB3,TUBB4B,TUBB6,TUBB2B
3_Member	Reactome Gene Sets	R-HSA-194315	Signaling by Rho GTPases	-11.3557	-8.71232	18/703	70,708,801,805,808,908,1152,3015,3326,7415,7431,7532,10376,10381,10383,10574,84617,347733	ACTC1,C1QBP,CALM1,CALM2,CALM3,CCT6A,CKB,H2AZ1,HSP90AB1,VCP,VIM,YWHAG,TUBA1B,TUBB3,TUBB4B,CCT7,TUBB6,TUBB2B
3_Member	Reactome Gene Sets	R-HSA-9716542	Signaling by Rho GTPases, Miro GTPases and RHOBTB3	-11.1941	-8.57508	18/719	70,708,801,805,808,908,1152,3015,3326,7415,7431,7532,10376,10381,10383,10574,84617,347733	ACTC1,C1QBP,CALM1,CALM2,CALM3,CCT6A,CKB,H2AZ1,HSP90AB1,VCP,VIM,YWHAG,TUBA1B,TUBB3,TUBB4B,CCT7,TUBB6,TUBB2B
3_Member	Reactome Gene Sets	R-HSA-389958	Cooperation of Prefoldin and TriC/CCT in actin and tubulin folding	-11.1782	-8.56693	7/32	908,10376,10381,10383,10574,84617,347733	CCT6A,TUBA1B,TUBB3,TUBB4B,CCT7,TUBB6,TUBB2B
3_Member	Reactome Gene Sets	R-HSA-9646399	Aggrephagy	-10.209	-7.66909	7/43	7415,7431,10376,10381,10383,84617,347733	VCP,VIM,TUBA1B,TUBB3,TUBB4B,TUBB6,TUBB2B
3_Member	Reactome Gene Sets	R-HSA-438064	Post NMDA receptor activation events	-9.84057	-7.33849	8/80	801,805,808,10376,10381,10383,84617,347733	CALM1,CALM2,CALM3,TUBA1B,TUBB3,TUBB4B,TUBB6,TUBB2B
3_Member	Reactome Gene Sets	R-HSA-9663891	Selective autophagy	-9.79649	-7.3004	8/81	7415,7416,7431,10376,10381,10383,84617,347733	VCP,VDAC1,VIM,TUBA1B,TUBB3,TUBB4B,TUBB6,TUBB2B
3_Member	Reactome Gene Sets	R-HSA-389957	Prefoldin mediated transfer of substrate to CCT/TriC	-9.58468	-7.10033	6/28	908,10381,10383,10574,84617,347733	CCT6A,TUBB3,TUBB4B,CCT7,TUBB6,TUBB2B
3_Member	Reactome Gene Sets	R-HSA-442755	Activation of NMDA receptors and postsynaptic events	-9.30896	-6.84164	8/93	801,805,808,10376,10381,10383,84617,347733	CALM1,CALM2,CALM3,TUBA1B,TUBB3,TUBB4B,TUBB6,TUBB2B
3_Member	Reactome Gene Sets	R-HSA-9612973	Autophagy	-8.98515	-6.57256	9/151	3326,7415,7416,7431,10376,10381,10383,84617,347733	HSP90AB1,VCP,VDAC1,VIM,TUBA1B,TUBB3,TUBB4B,TUBB6,TUBB2B
3_Member	Reactome Gene Sets	R-HSA-1852241	Organelle biogenesis and maintenance	-8.703	-6.31207	11/296	498,801,805,808,3313,7532,10376,10381,10383,84617,347733	ATP5F1A,CALM1,CALM2,CALM3,HSPA9,YWHAG,TUBA1B,TUBB3,TUBB4B,TUBB6,TUBB2B
3_Member	Reactome Gene Sets	R-HSA-190840	Microtubule-dependent trafficking of connexons from Golgi to the plasma membrane	-8.6822	-6.29591	5/18	10376,10381,10383,84617,347733	TUBA1B,TUBB3,TUBB4B,TUBB6,TUBB2B
3_Member	Reactome Gene Sets	R-HSA-190872	Transport of connexons to the plasma membrane	-8.55063	-6.16894	5/19	10376,10381,10383,84617,347733	TUBA1B,TUBB3,TUBB4B,TUBB6,TUBB2B
3_Member	Reactome Gene Sets	R-HSA-2995410	Nuclear Envelope (NE) Reassembly	-8.454	-6.07685	7/75	5901,8815,10376,10381,10383,84617,347733	RAN,BANF1,TUBA1B,TUBB3,TUBB4B,TUBB6,TUBB2B
3_Member	Reactome Gene Sets	R-HSA-8852276	The role of GTSE1 in G2/M progression after G2 checkpoint	-8.3728	-6.00016	7/77	3326,5721,10376,10381,10383,84617,347733	HSP90AB1,PSME2,TUBA1B,TUBB3,TUBB4B,TUBB6,TUBB2B
3_Member	Reactome Gene Sets	R-HSA-389977	Post-chaperonin tubulin folding pathway	-8.19879	-5.83059	5/22	10376,10381,10383,84617,347733	TUBA1B,TUBB3,TUBB4B,TUBB6,TUBB2B
3_Member	Reactome Gene Sets	R-HSA-1632852	Macroautophagy	-7.99183	-5.64525	8/136	7415,7416,7431,10376,10381,10383,84617,347733	VCP,VDAC1,VIM,TUBA1B,TUBB3,TUBB4B,TUBB6,TUBB2B
3_Member	Reactome Gene Sets	R-HSA-390466	Chaperonin-mediated protein folding	-7.86085	-5.54282	7/91	908,10376,10381,10383,10574,84617,347733	CCT6A,TUBA1B,TUBB3,TUBB4B,CCT7,TUBB6,TUBB2B
3_Member	Reactome Gene Sets	R-HSA-3371497	HSP90 chaperone cycle for steroid hormone receptors (SHR)	-7.72741	-5.43	6/55	3326,10376,10381,10383,84617,347733	HSP90AB1,TUBA1B,TUBB3,TUBB4B,TUBB6,TUBB2B
3_Member	WikiPathways	WP2272	Pathogenic Escherichia coli infection	-7.72741	-5.43	6/55	4691,10376,10381,10383,84617,347733	NCL,TUBA1B,TUBB3,TUBB4B,TUBB6,TUBB2B
3_Member	KEGG Pathway	hsa05130	Pathogenic Escherichia coli infection	-7.72741	-5.43	6/55	4691,10376,10381,10383,84617,347733	NCL,TUBA1B,TUBB3,TUBB4B,TUBB6,TUBB2B
3_Member	KEGG Pathway	ko05130	Pathogenic Escherichia coli infection	-7.72741	-5.43	6/55	4691,10376,10381,10383,84617,347733	NCL,TUBA1B,TUBB3,TUBB4B,TUBB6,TUBB2B
3_Member	Reactome Gene Sets	R-HSA-5358351	Signaling by Hedgehog	-7.68067	-5.39679	8/149	5034,5721,7415,10376,10381,10383,84617,347733	P4HB,PSME2,VCP,TUBA1B,TUBB3,TUBB4B,TUBB6,TUBB2B
3_Member	Reactome Gene Sets	R-HSA-391251	Protein folding	-7.66671	-5.38648	7/97	908,10376,10381,10383,10574,84617,347733	CCT6A,TUBA1B,TUBB3,TUBB4B,CCT7,TUBB6,TUBB2B
3_Member	Reactome Gene Sets	R-HSA-9668328	Sealing of the nuclear envelope (NE) by ESCRT-III	-7.39857	-5.14887	5/31	10376,10381,10383,84617,347733	TUBA1B,TUBB3,TUBB4B,TUBB6,TUBB2B
3_Member	Reactome Gene Sets	R-HSA-109582	Hemostasis	-7.2284	-5.012	13/621	302,308,708,801,805,808,4282,8407,10376,10381,10383,84617,347733	ANXA2,ANXA5,C1QBP,CALM1,CALM2,CALM3,MIF,TAGLN2,TUBA1B,TUBB3,TUBB4B,TUBB6,TUBB2B
3_Member	Reactome Gene Sets	R-HSA-195258	RHO GTPase Effectors	-7.15201	-4.94181	10/327	801,805,808,3015,7532,10376,10381,10383,84617,347733	CALM1,CALM2,CALM3,H2AZ1,YWHAG,TUBA1B,TUBB3,TUBB4B,TUBB6,TUBB2B
3_Member	WikiPathways	WP2359	Parkin-Ubiquitin Proteasomal System pathway	-7.08806	-4.88093	6/70	3313,10376,10381,10383,84617,347733	HSPA9,TUBA1B,TUBB3,TUBB4B,TUBB6,TUBB2B
3_Member	Reactome Gene Sets	R-HSA-190861	Gap junction assembly	-7.05773	-4.86267	5/36	10376,10381,10383,84617,347733	TUBA1B,TUBB3,TUBB4B,TUBB6,TUBB2B
3_Member	Reactome Gene Sets	R-HSA-9609736	Assembly and cell surface presentation of NMDA receptors	-6.76462	-4.60386	5/41	10376,10381,10383,84617,347733	TUBA1B,TUBB3,TUBB4B,TUBB6,TUBB2B
3_Member	Reactome Gene Sets	R-HSA-69275	G2/M Transition	-6.75891	-4.60089	8/196	3326,5721,7532,10376,10381,10383,84617,347733	HSP90AB1,PSME2,YWHAG,TUBA1B,TUBB3,TUBB4B,TUBB6,TUBB2B
3_Member	Reactome Gene Sets	R-HSA-453274	Mitotic G2-G2/M phases	-6.72516	-4.57793	8/198	3326,5721,7532,10376,10381,10383,84617,347733	HSP90AB1,PSME2,YWHAG,TUBA1B,TUBB3,TUBB4B,TUBB6,TUBB2B
3_Member	Reactome Gene Sets	R-HSA-8955332	Carboxyterminal post-translational modifications of tubulin	-6.71063	-4.56869	5/42	10376,10381,10383,84617,347733	TUBA1B,TUBB3,TUBB4B,TUBB6,TUBB2B
3_Member	Reactome Gene Sets	R-HSA-112314	Neurotransmitter receptors and postsynaptic signal transmission	-6.60989	-4.47319	8/205	801,805,808,10376,10381,10383,84617,347733	CALM1,CALM2,CALM3,TUBA1B,TUBB3,TUBB4B,TUBB6,TUBB2B
3_Member	Reactome Gene Sets	R-HSA-190828	Gap junction trafficking	-6.45985	-4.35811	5/47	10376,10381,10383,84617,347733	TUBA1B,TUBB3,TUBB4B,TUBB6,TUBB2B
3_Member	Reactome Gene Sets	R-HSA-437239	Recycling pathway of L1	-6.45985	-4.35811	5/47	10376,10381,10383,84617,347733	TUBA1B,TUBB3,TUBB4B,TUBB6,TUBB2B
3_Member	Reactome Gene Sets	R-HSA-157858	Gap junction trafficking and regulation	-6.36744	-4.27284	5/49	10376,10381,10383,84617,347733	TUBA1B,TUBB3,TUBB4B,TUBB6,TUBB2B
3_Member	Reactome Gene Sets	R-HSA-380320	Recruitment of NuMA to mitotic centrosomes	-6.32067	-4.22842	6/94	7532,10376,10381,10383,84617,347733	YWHAG,TUBA1B,TUBB3,TUBB4B,TUBB6,TUBB2B
3_Member	Reactome Gene Sets	R-HSA-6811436	COPI-independent Golgi-to-ER retrograde traffic	-6.27897	-4.19602	5/51	10376,10381,10383,84617,347733	TUBA1B,TUBB3,TUBB4B,TUBB6,TUBB2B
3_Member	Reactome Gene Sets	R-HSA-9609646	HCMV Infection	-6.1749	-4.09878	7/160	3190,10155,10376,10381,10383,84617,347733	HNRNPK,TRIM28,TUBA1B,TUBB3,TUBB4B,TUBB6,TUBB2B
3_Member	Reactome Gene Sets	R-HSA-68886	M Phase	-6.17123	-4.09737	10/418	3015,5721,5901,7532,8815,10376,10381,10383,84617,347733	H2AZ1,PSME2,RAN,YWHAG,BANF1,TUBA1B,TUBB3,TUBB4B,TUBB6,TUBB2B
3_Member	Reactome Gene Sets	R-HSA-5620924	Intraflagellar transport	-6.153	-4.08138	5/54	10376,10381,10383,84617,347733	TUBA1B,TUBB3,TUBB4B,TUBB6,TUBB2B
3_Member	Reactome Gene Sets	R-HSA-68882	Mitotic Anaphase	-6.14627	-4.07688	8/236	5721,5901,8815,10376,10381,10383,84617,347733	PSME2,RAN,BANF1,TUBA1B,TUBB3,TUBB4B,TUBB6,TUBB2B
3_Member	Reactome Gene Sets	R-HSA-2555396	Mitotic Metaphase and Anaphase	-6.13244	-4.06749	8/237	5721,5901,8815,10376,10381,10383,84617,347733	PSME2,RAN,BANF1,TUBA1B,TUBB3,TUBB4B,TUBB6,TUBB2B
3_Member	Reactome Gene Sets	R-HSA-983189	Kinesins	-5.95877	-3.92314	5/59	10376,10381,10383,84617,347733	TUBA1B,TUBB3,TUBB4B,TUBB6,TUBB2B
3_Member	Reactome Gene Sets	R-HSA-69278	Cell Cycle, Mitotic	-5.89662	-3.86761	11/561	3015,3326,5721,5901,7532,8815,10376,10381,10383,84617,347733	H2AZ1,HSP90AB1,PSME2,RAN,YWHAG,BANF1,TUBA1B,TUBB3,TUBB4B,TUBB6,TUBB2B
3_Member	Reactome Gene Sets	R-HSA-5610787	Hedgehog 'off' state	-5.84921	-3.82825	6/113	5721,10376,10381,10383,84617,347733	PSME2,TUBA1B,TUBB3,TUBB4B,TUBB6,TUBB2B
3_Member	Reactome Gene Sets	R-HSA-1640170	Cell Cycle	-5.83786	-3.81888	12/692	3015,3326,4869,5721,5901,7532,8815,10376,10381,10383,84617,347733	H2AZ1,HSP90AB1,NPM1,PSME2,RAN,YWHAG,BANF1,TUBA1B,TUBB3,TUBB4B,TUBB6,TUBB2B
3_Member	Reactome Gene Sets	R-HSA-112315	Transmission across Chemical Synapses	-5.7089	-3.7055	8/270	801,805,808,10376,10381,10383,84617,347733	CALM1,CALM2,CALM3,TUBA1B,TUBB3,TUBB4B,TUBB6,TUBB2B
3_Member	Reactome Gene Sets	R-HSA-2132295	MHC class II antigen presentation	-5.63411	-3.6383	6/123	821,10376,10381,10383,84617,347733	CANX,TUBA1B,TUBB3,TUBB4B,TUBB6,TUBB2B
3_Member	Reactome Gene Sets	R-HSA-1280218	Adaptive Immune System	-5.40175	-3.43503	12/763	801,805,808,821,2923,3146,5721,10376,10381,10383,84617,347733	CALM1,CALM2,CALM3,CANX,PDIA3,HMGB1,PSME2,TUBA1B,TUBB3,TUBB4B,TUBB6,TUBB2B
3_Member	Reactome Gene Sets	R-HSA-9609690	HCMV Early Events	-5.39952	-3.43455	6/135	10155,10376,10381,10383,84617,347733	TRIM28,TUBA1B,TUBB3,TUBB4B,TUBB6,TUBB2B
3_Member	Reactome Gene Sets	R-HSA-446203	Asparagine N-linked glycosylation	-5.32855	-3.37567	8/304	821,2923,7415,10376,10381,10383,84617,347733	CANX,PDIA3,VCP,TUBA1B,TUBB3,TUBB4B,TUBB6,TUBB2B
3_Member	KEGG Pathway	hsa04540	Gap junction	-5.09579	-3.19122	5/88	10376,10381,10383,84617,347733	TUBA1B,TUBB3,TUBB4B,TUBB6,TUBB2B
3_Member	KEGG Pathway	ko04540	Gap junction	-5.09579	-3.19122	5/88	10376,10381,10383,84617,347733	TUBA1B,TUBB3,TUBB4B,TUBB6,TUBB2B
3_Member	KEGG Pathway	ko04145	Phagosome	-5.0706	-3.16755	6/154	821,10376,10381,10383,84617,347733	CANX,TUBA1B,TUBB3,TUBB4B,TUBB6,TUBB2B
3_Member	Reactome Gene Sets	R-HSA-9012999	RHO GTPase cycle	-5.02536	-3.12595	9/443	70,708,908,1152,3326,7415,7431,10376,10574	ACTC1,C1QBP,CCT6A,CKB,HSP90AB1,VCP,VIM,TUBA1B,CCT7
3_Member	KEGG Pathway	hsa04145	Phagosome	-4.85522	-3.0023	6/168	821,10376,10381,10383,84617,347733	CANX,TUBA1B,TUBB3,TUBB4B,TUBB6,TUBB2B
3_Member	Reactome Gene Sets	R-HSA-6811434	COPI-dependent Golgi-to-ER retrograde traffic	-4.84593	-2.99437	5/99	10376,10381,10383,84617,347733	TUBA1B,TUBB3,TUBB4B,TUBB6,TUBB2B
3_Member	Reactome Gene Sets	R-HSA-6807878	COPI-mediated anterograde transport	-4.80371	-2.9628	5/101	10376,10381,10383,84617,347733	TUBA1B,TUBB3,TUBB4B,TUBB6,TUBB2B
3_Member	Reactome Gene Sets	R-HSA-2467813	Separation of Sister Chromatids	-4.54067	-2.73148	6/191	5721,10376,10381,10383,84617,347733	PSME2,TUBA1B,TUBB3,TUBB4B,TUBB6,TUBB2B
3_Member	Reactome Gene Sets	R-HSA-9648025	EML4 and NUDC in mitotic spindle formation	-4.49515	-2.69802	5/117	10376,10381,10383,84617,347733	TUBA1B,TUBB3,TUBB4B,TUBB6,TUBB2B
3_Member	Reactome Gene Sets	R-HSA-373760	L1CAM interactions	-4.4598	-2.66741	5/119	10376,10381,10383,84617,347733	TUBA1B,TUBB3,TUBB4B,TUBB6,TUBB2B
3_Member	Reactome Gene Sets	R-HSA-5617833	Cilium Assembly	-4.41664	-2.63241	6/201	7532,10376,10381,10383,84617,347733	YWHAG,TUBA1B,TUBB3,TUBB4B,TUBB6,TUBB2B
3_Member	Reactome Gene Sets	R-HSA-112316	Neuronal System	-4.39365	-2.61743	8/410	801,805,808,10376,10381,10383,84617,347733	CALM1,CALM2,CALM3,TUBA1B,TUBB3,TUBB4B,TUBB6,TUBB2B
3_Member	Reactome Gene Sets	R-HSA-68877	Mitotic Prometaphase	-4.38075	-2.60921	6/204	7532,10376,10381,10383,84617,347733	YWHAG,TUBA1B,TUBB3,TUBB4B,TUBB6,TUBB2B
3_Member	Reactome Gene Sets	R-HSA-5653656	Vesicle-mediated transport	-4.36196	-2.59583	10/673	801,805,808,7184,7532,10376,10381,10383,84617,347733	CALM1,CALM2,CALM3,HSP90B1,YWHAG,TUBA1B,TUBB3,TUBB4B,TUBB6,TUBB2B
3_Member	Reactome Gene Sets	R-HSA-2500257	Resolution of Sister Chromatid Cohesion	-4.34096	-2.57593	5/126	10376,10381,10383,84617,347733	TUBA1B,TUBB3,TUBB4B,TUBB6,TUBB2B
3_Member	Reactome Gene Sets	R-HSA-8856688	Golgi-to-ER retrograde transport	-4.22904	-2.48028	5/133	10376,10381,10383,84617,347733	TUBA1B,TUBB3,TUBB4B,TUBB6,TUBB2B
3_Member	Reactome Gene Sets	R-HSA-5663220	RHO GTPases Activate Formins	-4.12334	-2.38923	5/140	10376,10381,10383,84617,347733	TUBA1B,TUBB3,TUBB4B,TUBB6,TUBB2B
3_Member	GO Biological Processes	GO:0000226	microtubule cytoskeleton organization	-3.94667	-2.25283	9/610	1400,4869,5901,7415,10376,10381,10383,84617,347733	CRMP1,NPM1,RAN,VCP,TUBA1B,TUBB3,TUBB4B,TUBB6,TUBB2B
3_Member	Reactome Gene Sets	R-HSA-199977	ER to Golgi Anterograde Transport	-3.92818	-2.23621	5/154	10376,10381,10383,84617,347733	TUBA1B,TUBB3,TUBB4B,TUBB6,TUBB2B
3_Member	Reactome Gene Sets	R-HSA-199991	Membrane Trafficking	-3.82092	-2.1517	9/634	801,805,808,7532,10376,10381,10383,84617,347733	CALM1,CALM2,CALM3,YWHAG,TUBA1B,TUBB3,TUBB4B,TUBB6,TUBB2B
3_Member	Reactome Gene Sets	R-HSA-983231	Factors involved in megakaryocyte development and platelet production	-3.75152	-2.09625	5/168	10376,10381,10383,84617,347733	TUBA1B,TUBB3,TUBB4B,TUBB6,TUBB2B
3_Member	Reactome Gene Sets	R-HSA-948021	Transport to the Golgi and subsequent modification	-3.5576	-1.93457	5/185	10376,10381,10383,84617,347733	TUBA1B,TUBB3,TUBB4B,TUBB6,TUBB2B
3_Member	Reactome Gene Sets	R-HSA-6811442	Intra-Golgi and retrograde Golgi-to-ER traffic	-3.38248	-1.77741	5/202	10376,10381,10383,84617,347733	TUBA1B,TUBB3,TUBB4B,TUBB6,TUBB2B
4_Summary	GO Biological Processes	GO:0006457	protein folding	-11.0562	-8.45268	12/235	821,908,2923,3313,3326,3329,5034,5479,7184,7415,10130,10574,5721	CANX,CCT6A,PDIA3,HSPA9,HSP90AB1,HSPD1,P4HB,PPIB,HSP90B1,VCP,PDIA6,CCT7,PSME2
4_Member	GO Biological Processes	GO:0006457	protein folding	-11.0562	-8.45268	12/235	821,908,2923,3313,3326,3329,5034,5479,7184,7415,10130,10574	CANX,CCT6A,PDIA3,HSPA9,HSP90AB1,HSPD1,P4HB,PPIB,HSP90B1,VCP,PDIA6,CCT7
4_Member	GO Biological Processes	GO:0034975	protein folding in endoplasmic reticulum	-7.38444	-5.14887	4/12	821,2923,5034,7184	CANX,PDIA3,P4HB,HSP90B1
4_Member	KEGG Pathway	ko04141	Protein processing in endoplasmic reticulum	-6.06734	-4.01328	7/166	821,2923,3326,5034,7184,7415,10130	CANX,PDIA3,HSP90AB1,P4HB,HSP90B1,VCP,PDIA6
4_Member	KEGG Pathway	hsa04141	Protein processing in endoplasmic reticulum	-6.01513	-3.96534	7/169	821,2923,3326,5034,7184,7415,10130	CANX,PDIA3,HSP90AB1,P4HB,HSP90B1,VCP,PDIA6
4_Member	GO Biological Processes	GO:0006986	response to unfolded protein	-5.75262	-3.74731	7/185	821,3313,3326,3329,7184,7415,10130	CANX,HSPA9,HSP90AB1,HSPD1,HSP90B1,VCP,PDIA6
4_Member	GO Biological Processes	GO:0035966	response to topologically incorrect protein	-5.44327	-3.47124	7/206	821,3313,3326,3329,7184,7415,10130	CANX,HSPA9,HSP90AB1,HSPD1,HSP90B1,VCP,PDIA6
4_Member	GO Biological Processes	GO:0034620	cellular response to unfolded protein	-5.15272	-3.22787	6/149	821,3313,3329,7184,7415,10130	CANX,HSPA9,HSPD1,HSP90B1,VCP,PDIA6
4_Member	GO Biological Processes	GO:0035967	cellular response to topologically incorrect protein	-4.85522	-3.0023	6/168	821,3313,3329,7184,7415,10130	CANX,HSPA9,HSPD1,HSP90B1,VCP,PDIA6
4_Member	Reactome Gene Sets	R-HSA-532668	N-glycan trimming in the ER and Calnexin/Calreticulin cycle	-3.76067	-2.10454	3/35	821,2923,7415	CANX,PDIA3,VCP
4_Member	GO Biological Processes	GO:0034976	response to endoplasmic reticulum stress	-3.49876	-1.87971	6/296	821,2923,5034,7184,7415,10130	CANX,PDIA3,P4HB,HSP90B1,VCP,PDIA6
4_Member	GO Biological Processes	GO:0030968	endoplasmic reticulum unfolded protein response	-3.18212	-1.60605	4/127	821,7184,7415,10130	CANX,HSP90B1,VCP,PDIA6
4_Member	Reactome Gene Sets	R-HSA-8957275	Post-translational protein phosphorylation	-2.33702	-0.892475	3/108	5034,7184,10130	P4HB,HSP90B1,PDIA6
4_Member	GO Biological Processes	GO:0043687	post-translational protein modification	-2.2728	-0.837659	5/362	5034,5479,5721,7184,10130	P4HB,PPIB,PSME2,HSP90B1,PDIA6
4_Member	Reactome Gene Sets	R-HSA-381426	Regulation of Insulin-like Growth Factor (IGF) transport and uptake by Insulin-like Growth Factor Binding Proteins (IGFBPs)	-2.1612	-0.741299	3/125	5034,7184,10130	P4HB,HSP90B1,PDIA6
5_Summary	Reactome Gene Sets	R-HSA-447115	Interleukin-12 family signaling	-9.31003	-6.84164	7/57	302,821,3181,3313,4282,5034,5721,3146,6624,7184,7431,1973,2194,6223	ANXA2,CANX,HNRNPA2B1,HSPA9,MIF,P4HB,PSME2,HMGB1,FSCN1,HSP90B1,VIM,EIF4A1,FASN,RPS19
5_Member	Reactome Gene Sets	R-HSA-447115	Interleukin-12 family signaling	-9.31003	-6.84164	7/57	302,821,3181,3313,4282,5034,5721	ANXA2,CANX,HNRNPA2B1,HSPA9,MIF,P4HB,PSME2
5_Member	GO Biological Processes	GO:0035722	interleukin-12-mediated signaling pathway	-8.15018	-5.79076	6/47	302,3181,3313,4282,5034,5721	ANXA2,HNRNPA2B1,HSPA9,MIF,P4HB,PSME2
5_Member	Reactome Gene Sets	R-HSA-9020591	Interleukin-12 signaling	-8.15018	-5.79076	6/47	302,3181,3313,4282,5034,5721	ANXA2,HNRNPA2B1,HSPA9,MIF,P4HB,PSME2
5_Member	GO Biological Processes	GO:0071349	cellular response to interleukin-12	-8.0376	-5.68251	6/49	302,3181,3313,4282,5034,5721	ANXA2,HNRNPA2B1,HSPA9,MIF,P4HB,PSME2
5_Member	GO Biological Processes	GO:0070671	response to interleukin-12	-7.98316	-5.64077	6/50	302,3181,3313,4282,5034,5721	ANXA2,HNRNPA2B1,HSPA9,MIF,P4HB,PSME2
5_Member	Reactome Gene Sets	R-HSA-8950505	Gene and protein expression by JAK-STAT signaling after Interleukin-12 stimulation	-6.93552	-4.74636	5/38	302,3181,3313,4282,5721	ANXA2,HNRNPA2B1,HSPA9,MIF,PSME2
5_Member	Reactome Gene Sets	R-HSA-449147	Signaling by Interleukins	-6.72614	-4.57793	11/462	302,821,3146,3181,3313,4282,5034,5721,6624,7184,7431	ANXA2,CANX,HMGB1,HNRNPA2B1,HSPA9,MIF,P4HB,PSME2,FSCN1,HSP90B1,VIM
5_Member	Reactome Gene Sets	R-HSA-1280215	Cytokine Signaling in Immune system	-5.69098	-3.6914	12/715	302,821,1973,3146,3181,3313,4282,5034,5721,6624,7184,7431	ANXA2,CANX,EIF4A1,HMGB1,HNRNPA2B1,HSPA9,MIF,P4HB,PSME2,FSCN1,HSP90B1,VIM
5_Member	GO Biological Processes	GO:0030099	myeloid cell differentiation	-2.00434	-0.604441	5/421	302,2194,3146,3313,6223	ANXA2,FASN,HMGB1,HSPA9,RPS19
6_Summary	GO Biological Processes	GO:0045055	regulated exocytosis	-8.70917	-6.31353	16/780	302,308,801,808,2821,2950,3146,3326,4282,5223,5315,6727,7415,8407,9588,10383,3329	ANXA2,ANXA5,CALM1,CALM3,GPI,GSTP1,HMGB1,HSP90AB1,MIF,PGAM1,PKM,SRP14,VCP,TAGLN2,PRDX6,TUBB4B,HSPD1
6_Member	GO Biological Processes	GO:0045055	regulated exocytosis	-8.70917	-6.31353	16/780	302,308,801,808,2821,2950,3146,3326,4282,5223,5315,6727,7415,8407,9588,10383	ANXA2,ANXA5,CALM1,CALM3,GPI,GSTP1,HMGB1,HSP90AB1,MIF,PGAM1,PKM,SRP14,VCP,TAGLN2,PRDX6,TUBB4B
6_Member	Reactome Gene Sets	R-HSA-6798695	Neutrophil degranulation	-7.5339	-5.2679	12/480	302,2821,2950,3146,3326,4282,5223,5315,6727,7415,9588,10383	ANXA2,GPI,GSTP1,HMGB1,HSP90AB1,MIF,PGAM1,PKM,SRP14,VCP,PRDX6,TUBB4B
6_Member	GO Biological Processes	GO:0043312	neutrophil degranulation	-7.47488	-5.21237	12/486	302,2821,2950,3146,3326,4282,5223,5315,6727,7415,9588,10383	ANXA2,GPI,GSTP1,HMGB1,HSP90AB1,MIF,PGAM1,PKM,SRP14,VCP,PRDX6,TUBB4B
6_Member	GO Biological Processes	GO:0002283	neutrophil activation involved in immune response	-7.44567	-5.18662	12/489	302,2821,2950,3146,3326,4282,5223,5315,6727,7415,9588,10383	ANXA2,GPI,GSTP1,HMGB1,HSP90AB1,MIF,PGAM1,PKM,SRP14,VCP,PRDX6,TUBB4B
6_Member	GO Biological Processes	GO:0002446	neutrophil mediated immunity	-7.34029	-5.10797	12/500	302,2821,2950,3146,3326,4282,5223,5315,6727,7415,9588,10383	ANXA2,GPI,GSTP1,HMGB1,HSP90AB1,MIF,PGAM1,PKM,SRP14,VCP,PRDX6,TUBB4B
6_Member	GO Biological Processes	GO:0042119	neutrophil activation	-7.33084	-5.10175	12/501	302,2821,2950,3146,3326,4282,5223,5315,6727,7415,9588,10383	ANXA2,GPI,GSTP1,HMGB1,HSP90AB1,MIF,PGAM1,PKM,SRP14,VCP,PRDX6,TUBB4B
6_Member	GO Biological Processes	GO:0036230	granulocyte activation	-7.2839	-5.05802	12/506	302,2821,2950,3146,3326,4282,5223,5315,6727,7415,9588,10383	ANXA2,GPI,GSTP1,HMGB1,HSP90AB1,MIF,PGAM1,PKM,SRP14,VCP,PRDX6,TUBB4B
6_Member	GO Biological Processes	GO:0043299	leukocyte degranulation	-7.00413	-4.81203	12/537	302,2821,2950,3146,3326,4282,5223,5315,6727,7415,9588,10383	ANXA2,GPI,GSTP1,HMGB1,HSP90AB1,MIF,PGAM1,PKM,SRP14,VCP,PRDX6,TUBB4B
6_Member	GO Biological Processes	GO:0002274	myeloid leukocyte activation	-6.9156	-4.73227	13/661	302,2821,2950,3146,3326,3329,4282,5223,5315,6727,7415,9588,10383	ANXA2,GPI,GSTP1,HMGB1,HSP90AB1,HSPD1,MIF,PGAM1,PKM,SRP14,VCP,PRDX6,TUBB4B
6_Member	GO Biological Processes	GO:0002275	myeloid cell activation involved in immune response	-6.89222	-4.71749	12/550	302,2821,2950,3146,3326,4282,5223,5315,6727,7415,9588,10383	ANXA2,GPI,GSTP1,HMGB1,HSP90AB1,MIF,PGAM1,PKM,SRP14,VCP,PRDX6,TUBB4B
6_Member	GO Biological Processes	GO:0002444	myeloid leukocyte mediated immunity	-6.86682	-4.70053	12/553	302,2821,2950,3146,3326,4282,5223,5315,6727,7415,9588,10383	ANXA2,GPI,GSTP1,HMGB1,HSP90AB1,MIF,PGAM1,PKM,SRP14,VCP,PRDX6,TUBB4B
6_Member	GO Biological Processes	GO:0002366	leukocyte activation involved in immune response	-6.49208	-4.37817	13/720	302,2821,2950,3146,3326,3329,4282,5223,5315,6727,7415,9588,10383	ANXA2,GPI,GSTP1,HMGB1,HSP90AB1,HSPD1,MIF,PGAM1,PKM,SRP14,VCP,PRDX6,TUBB4B
6_Member	GO Biological Processes	GO:0002263	cell activation involved in immune response	-6.46484	-4.35811	13/724	302,2821,2950,3146,3326,3329,4282,5223,5315,6727,7415,9588,10383	ANXA2,GPI,GSTP1,HMGB1,HSP90AB1,HSPD1,MIF,PGAM1,PKM,SRP14,VCP,PRDX6,TUBB4B
7_Summary	WikiPathways	WP3888	VEGFA-VEGFR2 Signaling Pathway	-7.96071	-5.62248	12/439	3146,4691,4736,5034,5226,5230,6624,7086,9588,10130,10574,55379	HMGB1,NCL,RPL10A,P4HB,PGD,PGK1,FSCN1,TKT,PRDX6,PDIA6,CCT7,LRRC59
7_Member	WikiPathways	WP3888	VEGFA-VEGFR2 Signaling Pathway	-7.96071	-5.62248	12/439	3146,4691,4736,5034,5226,5230,6624,7086,9588,10130,10574,55379	HMGB1,NCL,RPL10A,P4HB,PGD,PGK1,FSCN1,TKT,PRDX6,PDIA6,CCT7,LRRC59
8_Summary	CORUM	CORUM:3047	Parvulin-associated pre-rRNP complex	-7.38444	-5.14887	4/12	1665,4736,6203,10376	DHX15,RPL10A,RPS9,TUBA1B
8_Member	CORUM	CORUM:3047	Parvulin-associated pre-rRNP complex	-7.38444	-5.14887	4/12	1665,4736,6203,10376	DHX15,RPL10A,RPS9,TUBA1B
9_Summary	GO Biological Processes	GO:1903311	regulation of mRNA metabolic process	-7.06634	-4.86528	10/334	708,2521,3181,3190,4670,4691,4869,5721,7431,9588,5315,6191,6203,5223	C1QBP,FUS,HNRNPA2B1,HNRNPK,HNRNPM,NCL,NPM1,PSME2,VIM,PRDX6,PKM,RPS4X,RPS9,PGAM1
9_Member	GO Biological Processes	GO:1903311	regulation of mRNA metabolic process	-7.06634	-4.86528	10/334	708,2521,3181,3190,4670,4691,4869,5721,7431,9588	C1QBP,FUS,HNRNPA2B1,HNRNPK,HNRNPM,NCL,NPM1,PSME2,VIM,PRDX6
9_Member	GO Biological Processes	GO:0045727	positive regulation of translation	-5.43702	-3.46677	6/133	708,4869,5315,6191,6203,7431	C1QBP,NPM1,PKM,RPS4X,RPS9,VIM
9_Member	GO Biological Processes	GO:0034250	positive regulation of cellular amide metabolic process	-4.92982	-3.05895	6/163	708,4869,5315,6191,6203,7431	C1QBP,NPM1,PKM,RPS4X,RPS9,VIM
9_Member	GO Biological Processes	GO:0034248	regulation of cellular amide metabolic process	-3.82599	-2.15588	8/495	708,4691,4869,5223,5315,6191,6203,7431	C1QBP,NCL,NPM1,PGAM1,PKM,RPS4X,RPS9,VIM
9_Member	Canonical Pathways	M14	PID AURORA B PATHWAY	-3.61955	-1.98605	3/39	4691,4869,7431	NCL,NPM1,VIM
9_Member	GO Biological Processes	GO:0043488	regulation of mRNA stability	-3.52543	-1.90479	5/188	2521,4670,4869,5721,7431	FUS,HNRNPM,NPM1,PSME2,VIM
9_Member	GO Biological Processes	GO:0006417	regulation of translation	-3.44823	-1.83467	7/426	708,4691,4869,5315,6191,6203,7431	C1QBP,NCL,NPM1,PKM,RPS4X,RPS9,VIM
9_Member	GO Biological Processes	GO:0043487	regulation of RNA stability	-3.42217	-1.81249	5/198	2521,4670,4869,5721,7431	FUS,HNRNPM,NPM1,PSME2,VIM
9_Member	GO Biological Processes	GO:0061013	regulation of mRNA catabolic process	-3.30568	-1.70819	5/210	2521,4670,4869,5721,7431	FUS,HNRNPM,NPM1,PSME2,VIM
10_Summary	KEGG Pathway	hsa00620	Pyruvate metabolism	-6.87699	-4.7079	5/39	38,1738,3945,4191,5315,3030,3028,2194,5226,2950,9588,3313	ACAT1,DLD,LDHB,MDH2,PKM,HADHA,HSD17B10,FASN,PGD,GSTP1,PRDX6,HSPA9
10_Member	KEGG Pathway	hsa00620	Pyruvate metabolism	-6.87699	-4.7079	5/39	38,1738,3945,4191,5315	ACAT1,DLD,LDHB,MDH2,PKM
10_Member	KEGG Pathway	ko00620	Pyruvate metabolism	-6.87699	-4.7079	5/39	38,1738,3945,4191,5315	ACAT1,DLD,LDHB,MDH2,PKM
10_Member	KEGG Pathway	hsa00640	Propanoate metabolism	-5.54371	-3.56269	4/32	38,1738,3030,3945	ACAT1,DLD,HADHA,LDHB
10_Member	KEGG Pathway	ko00640	Propanoate metabolism	-5.54371	-3.56269	4/32	38,1738,3030,3945	ACAT1,DLD,HADHA,LDHB
10_Member	KEGG Pathway	hsa00280	Valine, leucine and isoleucine degradation	-4.82679	-2.97926	4/48	38,1738,3028,3030	ACAT1,DLD,HSD17B10,HADHA
10_Member	KEGG Pathway	ko00280	Valine, leucine and isoleucine degradation	-4.82679	-2.97926	4/48	38,1738,3028,3030	ACAT1,DLD,HSD17B10,HADHA
10_Member	GO Biological Processes	GO:0009083	branched-chain amino acid catabolic process	-4.50512	-2.70561	3/20	38,1738,3028	ACAT1,DLD,HSD17B10
10_Member	Reactome Gene Sets	R-HSA-70895	Branched-chain amino acid catabolism	-4.43915	-2.65376	3/21	38,1738,3028	ACAT1,DLD,HSD17B10
10_Member	GO Biological Processes	GO:0009081	branched-chain amino acid metabolic process	-4.31672	-2.55719	3/23	38,1738,3028	ACAT1,DLD,HSD17B10
10_Member	WikiPathways	WP143	Fatty Acid Beta Oxidation	-3.79862	-2.13643	3/34	38,1738,3030	ACAT1,DLD,HADHA
10_Member	GO Biological Processes	GO:0006084	acetyl-CoA metabolic process	-3.65335	-2.01491	3/38	38,1738,2194	ACAT1,DLD,FASN
10_Member	KEGG Pathway	hsa01212	Fatty acid metabolism	-3.35122	-1.75071	3/48	38,2194,3030	ACAT1,FASN,HADHA
10_Member	KEGG Pathway	ko01212	Fatty acid metabolism	-3.35122	-1.75071	3/48	38,2194,3030	ACAT1,FASN,HADHA
10_Member	GO Biological Processes	GO:0035384	thioester biosynthetic process	-3.2243	-1.63893	3/53	38,1738,2194	ACAT1,DLD,FASN
10_Member	GO Biological Processes	GO:0071616	acyl-CoA biosynthetic process	-3.2243	-1.63893	3/53	38,1738,2194	ACAT1,DLD,FASN
10_Member	GO Biological Processes	GO:0072329	monocarboxylic acid catabolic process	-3.13167	-1.56456	4/131	38,3028,3030,5226	ACAT1,HSD17B10,HADHA,PGD
10_Member	GO Biological Processes	GO:0046395	carboxylic acid catabolic process	-3.01244	-1.4619	5/244	38,1738,3028,3030,5226	ACAT1,DLD,HSD17B10,HADHA,PGD
10_Member	GO Biological Processes	GO:0033866	nucleoside bisphosphate biosynthetic process	-2.92714	-1.39444	3/67	38,1738,2194	ACAT1,DLD,FASN
10_Member	GO Biological Processes	GO:0034030	ribonucleoside bisphosphate biosynthetic process	-2.92714	-1.39444	3/67	38,1738,2194	ACAT1,DLD,FASN
10_Member	GO Biological Processes	GO:0034033	purine nucleoside bisphosphate biosynthetic process	-2.92714	-1.39444	3/67	38,1738,2194	ACAT1,DLD,FASN
10_Member	GO Biological Processes	GO:0016054	organic acid catabolic process	-2.8975	-1.3725	5/259	38,1738,3028,3030,5226	ACAT1,DLD,HSD17B10,HADHA,PGD
10_Member	GO Biological Processes	GO:0006635	fatty acid beta-oxidation	-2.78577	-1.27944	3/75	38,3028,3030	ACAT1,HSD17B10,HADHA
10_Member	GO Biological Processes	GO:1901606	alpha-amino acid catabolic process	-2.58741	-1.10247	3/88	38,1738,3028	ACAT1,DLD,HSD17B10
10_Member	GO Biological Processes	GO:0044272	sulfur compound biosynthetic process	-2.51487	-1.04194	4/193	38,1738,2194,2950	ACAT1,DLD,FASN,GSTP1
10_Member	GO Biological Processes	GO:0006637	acyl-CoA metabolic process	-2.37119	-0.921333	3/105	38,1738,2194	ACAT1,DLD,FASN
10_Member	GO Biological Processes	GO:0019395	fatty acid oxidation	-2.37119	-0.921333	3/105	38,3028,3030	ACAT1,HSD17B10,HADHA
10_Member	GO Biological Processes	GO:0035383	thioester metabolic process	-2.37119	-0.921333	3/105	38,1738,2194	ACAT1,DLD,FASN
10_Member	GO Biological Processes	GO:0009062	fatty acid catabolic process	-2.35969	-0.910359	3/106	38,3028,3030	ACAT1,HSD17B10,HADHA
10_Member	GO Biological Processes	GO:0034440	lipid oxidation	-2.31481	-0.873948	3/110	38,3028,3030	ACAT1,HSD17B10,HADHA
10_Member	GO Biological Processes	GO:0044242	cellular lipid catabolic process	-2.23875	-0.805679	4/231	38,3028,3030,9588	ACAT1,HSD17B10,HADHA,PRDX6
10_Member	GO Biological Processes	GO:0006790	sulfur compound metabolic process	-2.19496	-0.771554	5/378	38,1738,2194,2950,3313	ACAT1,DLD,FASN,GSTP1,HSPA9
10_Member	GO Biological Processes	GO:0033865	nucleoside bisphosphate metabolic process	-2.02676	-0.624474	3/140	38,1738,2194	ACAT1,DLD,FASN
10_Member	GO Biological Processes	GO:0033875	ribonucleoside bisphosphate metabolic process	-2.02676	-0.624474	3/140	38,1738,2194	ACAT1,DLD,FASN
10_Member	GO Biological Processes	GO:0034032	purine nucleoside bisphosphate metabolic process	-2.02676	-0.624474	3/140	38,1738,2194	ACAT1,DLD,FASN
11_Summary	WikiPathways	WP411	mRNA Processing	-6.71956	-4.57498	7/133	1665,2521,3181,3190,4670,5094,6421,708,4691,9588,79026,1152	DHX15,FUS,HNRNPA2B1,HNRNPK,HNRNPM,PCBP2,SFPQ,C1QBP,NCL,PRDX6,AHNAK,CKB
11_Member	WikiPathways	WP411	mRNA Processing	-6.71956	-4.57498	7/133	1665,2521,3181,3190,4670,5094,6421	DHX15,FUS,HNRNPA2B1,HNRNPK,HNRNPM,PCBP2,SFPQ
11_Member	GO Biological Processes	GO:0008380	RNA splicing	-6.55211	-4.41848	11/481	708,1665,2521,3181,3190,4670,4691,5094,6421,9588,79026	C1QBP,DHX15,FUS,HNRNPA2B1,HNRNPK,HNRNPM,NCL,PCBP2,SFPQ,PRDX6,AHNAK
11_Member	GO Biological Processes	GO:0000377	RNA splicing, via transesterification reactions with bulged adenosine as nucleophile	-6.51736	-4.39849	10/383	708,1665,2521,3181,3190,4670,4691,5094,6421,9588	C1QBP,DHX15,FUS,HNRNPA2B1,HNRNPK,HNRNPM,NCL,PCBP2,SFPQ,PRDX6
11_Member	GO Biological Processes	GO:0000398	mRNA splicing, via spliceosome	-6.51736	-4.39849	10/383	708,1665,2521,3181,3190,4670,4691,5094,6421,9588	C1QBP,DHX15,FUS,HNRNPA2B1,HNRNPK,HNRNPM,NCL,PCBP2,SFPQ,PRDX6
11_Member	GO Biological Processes	GO:0000375	RNA splicing, via transesterification reactions	-6.48633	-4.37488	10/386	708,1665,2521,3181,3190,4670,4691,5094,6421,9588	C1QBP,DHX15,FUS,HNRNPA2B1,HNRNPK,HNRNPM,NCL,PCBP2,SFPQ,PRDX6
11_Member	GO Biological Processes	GO:0043484	regulation of RNA splicing	-6.46404	-4.35811	7/145	708,2521,3181,3190,4691,9588,79026	C1QBP,FUS,HNRNPA2B1,HNRNPK,NCL,PRDX6,AHNAK
11_Member	GO Biological Processes	GO:0006397	mRNA processing	-5.13897	-3.22046	10/546	708,1665,2521,3181,3190,4670,4691,5094,6421,9588	C1QBP,DHX15,FUS,HNRNPA2B1,HNRNPK,HNRNPM,NCL,PCBP2,SFPQ,PRDX6
11_Member	GO Biological Processes	GO:0048024	regulation of mRNA splicing, via spliceosome	-4.8247	-2.9785	5/100	708,3181,3190,4691,9588	C1QBP,HNRNPA2B1,HNRNPK,NCL,PRDX6
11_Member	Reactome Gene Sets	R-HSA-72163	mRNA Splicing - Major Pathway	-4.64514	-2.8248	6/183	1665,2521,3181,3190,4670,5094	DHX15,FUS,HNRNPA2B1,HNRNPK,HNRNPM,PCBP2
11_Member	Reactome Gene Sets	R-HSA-72172	mRNA Splicing	-4.54067	-2.73148	6/191	1665,2521,3181,3190,4670,5094	DHX15,FUS,HNRNPA2B1,HNRNPK,HNRNPM,PCBP2
11_Member	CORUM	CORUM:1332	Large Drosha complex	-4.50512	-2.70561	3/20	1665,2521,4670	DHX15,FUS,HNRNPM
11_Member	GO Biological Processes	GO:0048025	negative regulation of mRNA splicing, via spliceosome	-4.50512	-2.70561	3/20	708,3181,3190	C1QBP,HNRNPA2B1,HNRNPK
11_Member	CORUM	CORUM:5615	Emerin complex 52	-4.31672	-2.55719	3/23	708,1152,3190	C1QBP,CKB,HNRNPK
11_Member	GO Biological Processes	GO:0033119	negative regulation of RNA splicing	-4.20515	-2.46168	3/25	708,3181,3190	C1QBP,HNRNPA2B1,HNRNPK
11_Member	GO Biological Processes	GO:0050684	regulation of mRNA processing	-4.13808	-2.40191	5/139	708,3181,3190,4691,9588	C1QBP,HNRNPA2B1,HNRNPK,NCL,PRDX6
11_Member	GO Biological Processes	GO:0050686	negative regulation of mRNA processing	-4.00799	-2.30082	3/29	708,3181,3190	C1QBP,HNRNPA2B1,HNRNPK
11_Member	Reactome Gene Sets	R-HSA-72203	Processing of Capped Intron-Containing Pre-mRNA	-3.95153	-2.25582	6/244	1665,2521,3181,3190,4670,5094	DHX15,FUS,HNRNPA2B1,HNRNPK,HNRNPM,PCBP2
11_Member	GO Biological Processes	GO:1903312	negative regulation of mRNA metabolic process	-3.78901	-2.12856	4/88	708,2521,3181,3190	C1QBP,FUS,HNRNPA2B1,HNRNPK
11_Member	CORUM	CORUM:1181	C complex spliceosome	-2.72103	-1.22255	3/79	3181,3190,4670	HNRNPA2B1,HNRNPK,HNRNPM
11_Member	KEGG Pathway	hsa03040	Spliceosome	-2.07852	-0.671893	3/134	1665,3190,4670	DHX15,HNRNPK,HNRNPM
11_Member	KEGG Pathway	ko03040	Spliceosome	-2.07852	-0.671893	3/134	1665,3190,4670	DHX15,HNRNPK,HNRNPM
12_Summary	GO Biological Processes	GO:0051343	positive regulation of cyclic-nucleotide phosphodiesterase activity	-6.54745	-4.41848	3/5	801,805,808,7415,3326,3945,5223,5315,5245,302,7416,11331,79026,2950,7184,1152,498,3313,3015,9555,55506,3146,10155,70,7431,1738,2194,308,8407,5034,5721,7417,7532,3329,3028,2023,821,3181	CALM1,CALM2,CALM3,VCP,HSP90AB1,LDHB,PGAM1,PKM,PHB,ANXA2,VDAC1,PHB2,AHNAK,GSTP1,HSP90B1,CKB,ATP5F1A,HSPA9,H2AZ1,MACROH2A1,MACROH2A2,HMGB1,TRIM28,ACTC1,VIM,DLD,FASN,ANXA5,TAGLN2,P4HB,PSME2,VDAC2,YWHAG,HSPD1,HSD17B10,ENO1,CANX,HNRNPA2B1
12_Member	GO Biological Processes	GO:0051343	positive regulation of cyclic-nucleotide phosphodiesterase activity	-6.54745	-4.41848	3/5	801,805,808	CALM1,CALM2,CALM3
12_Member	Reactome Gene Sets	R-HSA-8876725	Protein methylation	-6.49783	-4.38145	4/19	801,805,808,7415	CALM1,CALM2,CALM3,VCP
12_Member	GO Biological Processes	GO:0032516	positive regulation of phosphoprotein phosphatase activity	-6.3112	-4.22363	4/21	801,805,808,3326	CALM1,CALM2,CALM3,HSP90AB1
12_Member	Reactome Gene Sets	R-HSA-111957	Cam-PDE 1 activation	-6.2474	-4.16901	3/6	801,805,808	CALM1,CALM2,CALM3
12_Member	Reactome Gene Sets	R-HSA-9022535	Loss of phosphorylation of MECP2 at T308	-6.2474	-4.16901	3/6	801,805,808	CALM1,CALM2,CALM3
12_Member	KEGG Pathway	ko04922	Glucagon signaling pathway	-6.08575	-4.02519	6/103	801,805,808,3945,5223,5315	CALM1,CALM2,CALM3,LDHB,PGAM1,PKM
12_Member	KEGG Pathway	hsa04922	Glucagon signaling pathway	-5.9883	-3.94903	6/107	801,805,808,3945,5223,5315	CALM1,CALM2,CALM3,LDHB,PGAM1,PKM
12_Member	GO Biological Processes	GO:0060316	positive regulation of ryanodine-sensitive calcium-release channel activity	-5.80218	-3.78716	3/8	801,805,808	CALM1,CALM2,CALM3
12_Member	GO Biological Processes	GO:1901844	regulation of cell communication by electrical coupling involved in cardiac conduction	-5.62706	-3.635	3/9	801,805,808	CALM1,CALM2,CALM3
12_Member	Reactome Gene Sets	R-HSA-9619229	Activation of RAC1 downstream of NMDARs	-5.62706	-3.635	3/9	801,805,808	CALM1,CALM2,CALM3
12_Member	Reactome Gene Sets	R-HSA-5339562	Uptake and actions of bacterial toxins	-5.60068	-3.61047	4/31	801,805,808,3326	CALM1,CALM2,CALM3,HSP90AB1
12_Member	GO Biological Processes	GO:0010922	positive regulation of phosphatase activity	-5.48862	-3.51121	4/33	801,805,808,3326	CALM1,CALM2,CALM3,HSP90AB1
12_Member	GO Biological Processes	GO:0051342	regulation of cyclic-nucleotide phosphodiesterase activity	-5.47313	-3.49932	3/10	801,805,808	CALM1,CALM2,CALM3
12_Member	Reactome Gene Sets	R-HSA-442729	CREB1 phosphorylation through the activation of CaMKII/CaMKK/CaMKIV cascasde	-5.47313	-3.49932	3/10	801,805,808	CALM1,CALM2,CALM3
12_Member	Reactome Gene Sets	R-HSA-2025928	Calcineurin activates NFAT	-5.3358	-3.37778	3/11	801,805,808	CALM1,CALM2,CALM3
12_Member	Reactome Gene Sets	R-HSA-5673000	RAF activation	-5.33347	-3.37717	4/36	801,805,808,5245	CALM1,CALM2,CALM3,PHB
12_Member	GO Biological Processes	GO:0070588	calcium ion transmembrane transport	-5.32855	-3.37567	8/304	302,801,805,808,5245,7416,11331,79026	ANXA2,CALM1,CALM2,CALM3,PHB,VDAC1,PHB2,AHNAK
12_Member	KEGG Pathway	ko05418	Fluid shear stress and atherosclerosis	-5.27283	-3.32503	6/142	801,805,808,2950,3326,7184	CALM1,CALM2,CALM3,GSTP1,HSP90AB1,HSP90B1
12_Member	GO Biological Processes	GO:0060315	negative regulation of ryanodine-sensitive calcium-release channel activity	-5.21184	-3.28055	3/12	801,805,808	CALM1,CALM2,CALM3
12_Member	Reactome Gene Sets	R-HSA-111932	CaMK IV-mediated phosphorylation of CREB	-5.21184	-3.28055	3/12	801,805,808	CALM1,CALM2,CALM3
12_Member	Reactome Gene Sets	R-HSA-1474151	Tetrahydrobiopterin (BH4) synthesis, recycling, salvage and regulation	-5.21184	-3.28055	3/12	801,805,808	CALM1,CALM2,CALM3
12_Member	Reactome Gene Sets	R-HSA-451306	Ionotropic activity of kainate receptors	-5.21184	-3.28055	3/12	801,805,808	CALM1,CALM2,CALM3
12_Member	Reactome Gene Sets	R-HSA-451308	Activation of Ca-permeable Kainate Receptor	-5.21184	-3.28055	3/12	801,805,808	CALM1,CALM2,CALM3
12_Member	KEGG Pathway	hsa05418	Fluid shear stress and atherosclerosis	-5.1695	-3.24305	6/148	801,805,808,2950,3326,7184	CALM1,CALM2,CALM3,GSTP1,HSP90AB1,HSP90B1
12_Member	GO Biological Processes	GO:1903170	negative regulation of calcium ion transmembrane transport	-5.14681	-3.22515	4/40	801,805,808,7416	CALM1,CALM2,CALM3,VDAC1
12_Member	Reactome Gene Sets	R-HSA-445355	Smooth Muscle Contraction	-5.14681	-3.22515	4/40	302,801,805,808	ANXA2,CALM1,CALM2,CALM3
12_Member	GO Biological Processes	GO:0005513	detection of calcium ion	-5.09886	-3.19122	3/13	801,805,808	CALM1,CALM2,CALM3
12_Member	Reactome Gene Sets	R-HSA-203615	eNOS activation	-5.09886	-3.19122	3/13	801,805,808	CALM1,CALM2,CALM3
12_Member	Reactome Gene Sets	R-HSA-425561	Sodium/Calcium exchangers	-5.09886	-3.19122	3/13	801,805,808	CALM1,CALM2,CALM3
12_Member	Reactome Gene Sets	R-HSA-5210891	Uptake and function of anthrax toxins	-5.09886	-3.19122	3/13	801,805,808	CALM1,CALM2,CALM3
12_Member	Reactome Gene Sets	R-HSA-5607763	CLEC7A (Dectin-1) induces NFAT activation	-5.09886	-3.19122	3/13	801,805,808	CALM1,CALM2,CALM3
12_Member	GO Biological Processes	GO:0021762	substantia nigra development	-5.01943	-3.12241	4/43	801,805,808,1152	CALM1,CALM2,CALM3,CKB
12_Member	GO Biological Processes	GO:0010649	regulation of cell communication by electrical coupling	-4.9951	-3.11569	3/14	801,805,808	CALM1,CALM2,CALM3
12_Member	GO Biological Processes	GO:0051280	negative regulation of release of sequestered calcium ion into cytosol	-4.9951	-3.11569	3/14	801,805,808	CALM1,CALM2,CALM3
12_Member	Reactome Gene Sets	R-HSA-418359	Reduction of cytosolic Ca++ levels	-4.9951	-3.11569	3/14	801,805,808	CALM1,CALM2,CALM3
12_Member	Reactome Gene Sets	R-HSA-442720	CREB1 phosphorylation through the activation of Adenylate Cyclase	-4.9951	-3.11569	3/14	801,805,808	CALM1,CALM2,CALM3
12_Member	Reactome Gene Sets	R-HSA-9005891	Loss of function of MECP2 in Rett syndrome	-4.9951	-3.11569	3/14	801,805,808	CALM1,CALM2,CALM3
12_Member	Reactome Gene Sets	R-HSA-9005895	Pervasive developmental disorders	-4.9951	-3.11569	3/14	801,805,808	CALM1,CALM2,CALM3
12_Member	Reactome Gene Sets	R-HSA-9675151	Disorders of Developmental Biology	-4.9951	-3.11569	3/14	801,805,808	CALM1,CALM2,CALM3
12_Member	Reactome Gene Sets	R-HSA-9697154	Disorders of Nervous System Development	-4.9951	-3.11569	3/14	801,805,808	CALM1,CALM2,CALM3
12_Member	GO Biological Processes	GO:0035307	positive regulation of protein dephosphorylation	-4.93965	-3.06596	4/45	801,805,808,3326	CALM1,CALM2,CALM3,HSP90AB1
12_Member	Reactome Gene Sets	R-HSA-1592230	Mitochondrial biogenesis	-4.93319	-3.06091	5/95	498,801,805,808,3313	ATP5F1A,CALM1,CALM2,CALM3,HSPA9
12_Member	KEGG Pathway	ko04915	Estrogen signaling pathway	-4.86739	-3.00793	5/98	801,805,808,3326,7184	CALM1,CALM2,CALM3,HSP90AB1,HSP90B1
12_Member	Reactome Gene Sets	R-HSA-6802946	Signaling by moderate kinase activity BRAF mutants	-4.86356	-3.00793	4/47	801,805,808,5245	CALM1,CALM2,CALM3,PHB
12_Member	Reactome Gene Sets	R-HSA-6802949	Signaling by RAS mutants	-4.86356	-3.00793	4/47	801,805,808,5245	CALM1,CALM2,CALM3,PHB
12_Member	Reactome Gene Sets	R-HSA-6802955	Paradoxical activation of RAF signaling by kinase inactive BRAF	-4.86356	-3.00793	4/47	801,805,808,5245	CALM1,CALM2,CALM3,PHB
12_Member	Reactome Gene Sets	R-HSA-9649948	Signaling downstream of RAS mutants	-4.86356	-3.00793	4/47	801,805,808,5245	CALM1,CALM2,CALM3,PHB
12_Member	GO Biological Processes	GO:0051284	positive regulation of sequestering of calcium ion	-4.80996	-2.96773	3/16	801,805,808	CALM1,CALM2,CALM3
12_Member	Reactome Gene Sets	R-HSA-202131	Metabolism of nitric oxide: NOS3 activation and regulation	-4.72661	-2.8961	3/17	801,805,808	CALM1,CALM2,CALM3
12_Member	Reactome Gene Sets	R-HSA-70221	Glycogen breakdown (glycogenolysis)	-4.72661	-2.8961	3/17	801,805,808	CALM1,CALM2,CALM3
12_Member	KEGG Pathway	ko05034	Alcoholism	-4.68561	-2.85895	6/180	801,805,808,3015,9555,55506	CALM1,CALM2,CALM3,H2AZ1,MACROH2A1,MACROH2A2
12_Member	GO Biological Processes	GO:0010523	negative regulation of calcium ion transport into cytosol	-4.6484	-2.8268	3/18	801,805,808	CALM1,CALM2,CALM3
12_Member	KEGG Pathway	hsa05034	Alcoholism	-4.61856	-2.80268	6/185	801,805,808,3015,9555,55506	CALM1,CALM2,CALM3,H2AZ1,MACROH2A1,MACROH2A2
12_Member	GO Biological Processes	GO:0043388	positive regulation of DNA binding	-4.55906	-2.74618	4/56	801,808,3146,10155	CALM1,CALM3,HMGB1,TRIM28
12_Member	Reactome Gene Sets	R-HSA-163615	PKA activation	-4.50512	-2.70561	3/20	801,805,808	CALM1,CALM2,CALM3
12_Member	Reactome Gene Sets	R-HSA-8978934	Metabolism of cofactors	-4.50512	-2.70561	3/20	801,805,808	CALM1,CALM2,CALM3
12_Member	GO Biological Processes	GO:0035306	positive regulation of dephosphorylation	-4.49847	-2.70015	4/58	801,805,808,3326	CALM1,CALM2,CALM3,HSP90AB1
12_Member	Reactome Gene Sets	R-HSA-397014	Muscle contraction	-4.46542	-2.67066	6/197	70,302,801,805,808,7431	ACTC1,ANXA2,CALM1,CALM2,CALM3,VIM
12_Member	GO Biological Processes	GO:0043666	regulation of phosphoprotein phosphatase activity	-4.4598	-2.66741	5/119	801,805,808,3326,7184	CALM1,CALM2,CALM3,HSP90AB1,HSP90B1
12_Member	GO Biological Processes	GO:0048857	neural nucleus development	-4.44006	-2.65376	4/60	801,805,808,1152	CALM1,CALM2,CALM3,CKB
12_Member	GO Biological Processes	GO:0010801	negative regulation of peptidyl-threonine phosphorylation	-4.43915	-2.65376	3/21	801,805,808	CALM1,CALM2,CALM3
12_Member	Reactome Gene Sets	R-HSA-442982	Ras activation upon Ca2+ influx through NMDA receptor	-4.43915	-2.65376	3/21	801,805,808	CALM1,CALM2,CALM3
12_Member	Reactome Gene Sets	R-HSA-5218921	VEGFR2 mediated cell proliferation	-4.43915	-2.65376	3/21	801,805,808	CALM1,CALM2,CALM3
12_Member	GO Biological Processes	GO:0051926	negative regulation of calcium ion transport	-4.41162	-2.6297	4/61	801,805,808,7416	CALM1,CALM2,CALM3,VDAC1
12_Member	GO Biological Processes	GO:0006816	calcium ion transport	-4.40112	-2.62263	8/409	302,801,805,808,5245,7416,11331,79026	ANXA2,CALM1,CALM2,CALM3,PHB,VDAC1,PHB2,AHNAK
12_Member	Reactome Gene Sets	R-HSA-9006931	Signaling by Nuclear Receptors	-4.3969	-2.61954	7/299	801,805,808,1738,2194,3015,3326	CALM1,CALM2,CALM3,DLD,FASN,H2AZ1,HSP90AB1
12_Member	GO Biological Processes	GO:0010881	regulation of cardiac muscle contraction by regulation of the release of sequestered calcium ion	-4.37645	-2.60921	3/22	801,805,808	CALM1,CALM2,CALM3
12_Member	Reactome Gene Sets	R-HSA-111931	PKA-mediated phosphorylation of CREB	-4.37645	-2.60921	3/22	801,805,808	CALM1,CALM2,CALM3
12_Member	Reactome Gene Sets	R-HSA-438066	Unblocking of NMDA receptors, glutamate binding and activation	-4.37645	-2.60921	3/22	801,805,808	CALM1,CALM2,CALM3
12_Member	Reactome Gene Sets	R-HSA-9617324	Negative regulation of NMDA receptor-mediated neuronal transmission	-4.37645	-2.60921	3/22	801,805,808	CALM1,CALM2,CALM3
12_Member	Reactome Gene Sets	R-HSA-114608	Platelet degranulation	-4.29219	-2.53374	5/129	308,801,805,808,8407	ANXA5,CALM1,CALM2,CALM3,TAGLN2
12_Member	Reactome Gene Sets	R-HSA-5627123	RHO GTPases activate PAKs	-4.2597	-2.50666	3/24	801,805,808	CALM1,CALM2,CALM3
12_Member	Reactome Gene Sets	R-HSA-9620244	Long-term potentiation	-4.2597	-2.50666	3/24	801,805,808	CALM1,CALM2,CALM3
12_Member	Reactome Gene Sets	R-HSA-76005	Response to elevated platelet cytosolic Ca2+	-4.21358	-2.46694	5/134	308,801,805,808,8407	ANXA5,CALM1,CALM2,CALM3,TAGLN2
12_Member	GO Biological Processes	GO:0086064	cell communication by electrical coupling involved in cardiac conduction	-4.20515	-2.46168	3/25	801,805,808	CALM1,CALM2,CALM3
12_Member	GO Biological Processes	GO:0060314	regulation of ryanodine-sensitive calcium-release channel activity	-4.15288	-2.41567	3/26	801,805,808	CALM1,CALM2,CALM3
12_Member	Reactome Gene Sets	R-HSA-180024	DARPP-32 events	-4.15288	-2.41567	3/26	801,805,808	CALM1,CALM2,CALM3
12_Member	GO Biological Processes	GO:0010882	regulation of cardiac muscle contraction by calcium ion signaling	-4.10269	-2.37573	3/27	801,805,808	CALM1,CALM2,CALM3
12_Member	GO Biological Processes	GO:0031954	positive regulation of protein autophosphorylation	-4.10269	-2.37573	3/27	801,805,808	CALM1,CALM2,CALM3
12_Member	Reactome Gene Sets	R-HSA-9648002	RAS processing	-4.10269	-2.37573	3/27	801,805,808	CALM1,CALM2,CALM3
12_Member	GO Biological Processes	GO:0035304	regulation of protein dephosphorylation	-4.09419	-2.36925	5/142	801,805,808,3326,7184	CALM1,CALM2,CALM3,HSP90AB1,HSP90B1
12_Member	Reactome Gene Sets	R-HSA-382551	Transport of small molecules	-4.07348	-2.34999	10/729	801,805,808,5034,5245,5721,7415,7416,7417,11331	CALM1,CALM2,CALM3,P4HB,PHB,PSME2,VCP,VDAC1,VDAC2,PHB2
12_Member	Reactome Gene Sets	R-HSA-1855204	Synthesis of IP3 and IP4 in the cytosol	-4.05445	-2.33451	3/28	801,805,808	CALM1,CALM2,CALM3
12_Member	KEGG Pathway	ko04744	Phototransduction	-4.05445	-2.33451	3/28	801,805,808	CALM1,CALM2,CALM3
12_Member	GO Biological Processes	GO:1903169	regulation of calcium ion transmembrane transport	-4.05129	-2.33313	5/145	801,805,808,7416,79026	CALM1,CALM2,CALM3,VDAC1,AHNAK
12_Member	KEGG Pathway	hsa04915	Estrogen signaling pathway	-4.03721	-2.32025	5/146	801,805,808,3326,7184	CALM1,CALM2,CALM3,HSP90AB1,HSP90B1
12_Member	GO Biological Processes	GO:0010880	regulation of release of sequestered calcium ion into cytosol by sarcoplasmic reticulum	-4.00799	-2.30082	3/29	801,805,808	CALM1,CALM2,CALM3
12_Member	Reactome Gene Sets	R-HSA-442742	CREB1 phosphorylation through NMDA receptor-mediated activation of RAS signaling	-4.00799	-2.30082	3/29	801,805,808	CALM1,CALM2,CALM3
12_Member	Reactome Gene Sets	R-HSA-5218920	VEGFR2 mediated vascular permeability	-4.00799	-2.30082	3/29	801,805,808	CALM1,CALM2,CALM3
12_Member	Reactome Gene Sets	R-HSA-8982491	Glycogen metabolism	-4.00799	-2.30082	3/29	801,805,808	CALM1,CALM2,CALM3
12_Member	GO Biological Processes	GO:0010800	positive regulation of peptidyl-threonine phosphorylation	-3.9632	-2.2656	3/30	801,805,808	CALM1,CALM2,CALM3
12_Member	Reactome Gene Sets	R-HSA-418360	Platelet calcium homeostasis	-3.9632	-2.2656	3/30	801,805,808	CALM1,CALM2,CALM3
12_Member	GO Biological Processes	GO:1901019	regulation of calcium ion transmembrane transporter activity	-3.88737	-2.20005	4/83	801,805,808,79026	CALM1,CALM2,CALM3,AHNAK
12_Member	Reactome Gene Sets	R-HSA-1168372	Downstream signaling events of B Cell Receptor (BCR)	-3.88737	-2.20005	4/83	801,805,808,5721	CALM1,CALM2,CALM3,PSME2
12_Member	GO Biological Processes	GO:0030001	metal ion transport	-3.88045	-2.19638	8/486	302,801,805,808,5245,7416,11331,79026	ANXA2,CALM1,CALM2,CALM3,PHB,VDAC1,PHB2,AHNAK
12_Member	GO Biological Processes	GO:0010644	cell communication by electrical coupling	-3.87819	-2.19638	3/32	801,805,808	CALM1,CALM2,CALM3
12_Member	Reactome Gene Sets	R-HSA-451326	Activation of kainate receptors upon glutamate binding	-3.87819	-2.19638	3/32	801,805,808	CALM1,CALM2,CALM3
12_Member	Reactome Gene Sets	R-HSA-983695	Antigen activates B Cell Receptor (BCR) leading to generation of second messengers	-3.87819	-2.19638	3/32	801,805,808	CALM1,CALM2,CALM3
12_Member	KEGG Pathway	hsa04744	Phototransduction	-3.87819	-2.19638	3/32	801,805,808	CALM1,CALM2,CALM3
12_Member	WikiPathways	WP289	Myometrial Relaxation and Contraction Pathways	-3.87596	-2.19506	5/158	70,801,805,808,7532	ACTC1,CALM1,CALM2,CALM3,YWHAG
12_Member	Reactome Gene Sets	R-HSA-6802957	Oncogenic MAPK signaling	-3.8672	-2.18812	4/84	801,805,808,5245	CALM1,CALM2,CALM3,PHB
12_Member	GO Biological Processes	GO:0051345	positive regulation of hydrolase activity	-3.83802	-2.16498	10/779	801,805,808,3146,3326,3329,5245,5721,7415,11331	CALM1,CALM2,CALM3,HMGB1,HSP90AB1,HSPD1,PHB,PSME2,VCP,PHB2
12_Member	GO Biological Processes	GO:0014808	release of sequestered calcium ion into cytosol by sarcoplasmic reticulum	-3.83776	-2.16498	3/33	801,805,808	CALM1,CALM2,CALM3
12_Member	Reactome Gene Sets	R-HSA-2871809	FCERI mediated Ca+2 mobilization	-3.83776	-2.16498	3/33	801,805,808	CALM1,CALM2,CALM3
12_Member	Reactome Gene Sets	R-HSA-9022692	Regulation of MECP2 expression and activity	-3.83776	-2.16498	3/33	801,805,808	CALM1,CALM2,CALM3
12_Member	GO Biological Processes	GO:0030901	midbrain development	-3.82762	-2.15662	4/86	801,805,808,1152	CALM1,CALM2,CALM3,CKB
12_Member	KEGG Pathway	ko04022	cGMP-PKG signaling pathway	-3.81269	-2.14524	5/163	801,805,808,7416,7417	CALM1,CALM2,CALM3,VDAC1,VDAC2
12_Member	GO Biological Processes	GO:1901020	negative regulation of calcium ion transmembrane transporter activity	-3.79862	-2.13643	3/34	801,805,808	CALM1,CALM2,CALM3
12_Member	GO Biological Processes	GO:1901385	regulation of voltage-gated calcium channel activity	-3.79862	-2.13643	3/34	801,808,79026	CALM1,CALM3,AHNAK
12_Member	GO Biological Processes	GO:1903514	release of sequestered calcium ion into cytosol by endoplasmic reticulum	-3.79862	-2.13643	3/34	801,805,808	CALM1,CALM2,CALM3
12_Member	Reactome Gene Sets	R-HSA-5576892	Phase 0 - rapid depolarisation	-3.79862	-2.13643	3/34	801,805,808	CALM1,CALM2,CALM3
12_Member	GO Biological Processes	GO:1904063	negative regulation of cation transmembrane transport	-3.78901	-2.12856	4/88	801,805,808,7416	CALM1,CALM2,CALM3,VDAC1
12_Member	KEGG Pathway	hsa05010	Alzheimer's disease	-3.71577	-2.06393	5/171	498,801,805,808,3028	ATP5F1A,CALM1,CALM2,CALM3,HSD17B10
12_Member	KEGG Pathway	ko05010	Alzheimer's disease	-3.71577	-2.06393	5/171	498,801,805,808,3028	ATP5F1A,CALM1,CALM2,CALM3,HSD17B10
12_Member	KEGG Pathway	hsa04022	cGMP-PKG signaling pathway	-3.69231	-2.04301	5/173	801,805,808,7416,7417	CALM1,CALM2,CALM3,VDAC1,VDAC2
12_Member	GO Biological Processes	GO:1901021	positive regulation of calcium ion transmembrane transporter activity	-3.68809	-2.043	3/37	801,805,808	CALM1,CALM2,CALM3
12_Member	Reactome Gene Sets	R-HSA-111933	Calmodulin induced events	-3.68809	-2.043	3/37	801,805,808	CALM1,CALM2,CALM3
12_Member	Reactome Gene Sets	R-HSA-111997	CaM pathway	-3.68809	-2.043	3/37	801,805,808	CALM1,CALM2,CALM3
12_Member	Reactome Gene Sets	R-HSA-2514859	Inactivation, recovery and regulation of the phototransduction cascade	-3.68809	-2.043	3/37	801,805,808	CALM1,CALM2,CALM3
12_Member	GO Biological Processes	GO:0010921	regulation of phosphatase activity	-3.65769	-2.01594	5/176	801,805,808,3326,7184	CALM1,CALM2,CALM3,HSP90AB1,HSP90B1
12_Member	Reactome Gene Sets	R-HSA-2514856	The phototransduction cascade	-3.65335	-2.01491	3/38	801,805,808	CALM1,CALM2,CALM3
12_Member	KEGG Pathway	ko05152	Tuberculosis	-3.62371	-1.98856	5/179	801,805,808,3313,3329	CALM1,CALM2,CALM3,HSPA9,HSPD1
12_Member	Reactome Gene Sets	R-HSA-111996	Ca-dependent events	-3.61955	-1.98605	3/39	801,805,808	CALM1,CALM2,CALM3
12_Member	KEGG Pathway	hsa04020	Calcium signaling pathway	-3.59035	-1.96124	5/182	801,805,808,7416,7417	CALM1,CALM2,CALM3,VDAC1,VDAC2
12_Member	KEGG Pathway	ko04020	Calcium signaling pathway	-3.59035	-1.96124	5/182	801,805,808,7416,7417	CALM1,CALM2,CALM3,VDAC1,VDAC2
12_Member	GO Biological Processes	GO:0051281	positive regulation of release of sequestered calcium ion into cytosol	-3.58666	-1.96124	3/40	801,805,808	CALM1,CALM2,CALM3
12_Member	GO Biological Processes	GO:0070296	sarcoplasmic reticulum calcium ion transport	-3.58666	-1.96124	3/40	801,805,808	CALM1,CALM2,CALM3
12_Member	Reactome Gene Sets	R-HSA-9664323	FCGR3A-mediated IL10 synthesis	-3.58666	-1.96124	3/40	801,805,808	CALM1,CALM2,CALM3
12_Member	WikiPathways	WP500	Glycogen Synthesis and Degradation	-3.58666	-1.96124	3/40	801,805,808	CALM1,CALM2,CALM3
12_Member	Reactome Gene Sets	R-HSA-5607764	CLEC7A (Dectin-1) signaling	-3.55899	-1.93517	4/101	801,805,808,5721	CALM1,CALM2,CALM3,PSME2
12_Member	Reactome Gene Sets	R-HSA-1489509	DAG and IP3 signaling	-3.49297	-1.87549	3/43	801,805,808	CALM1,CALM2,CALM3
12_Member	Reactome Gene Sets	R-HSA-9656223	Signaling by RAF1 mutants	-3.49297	-1.87549	3/43	801,805,808	CALM1,CALM2,CALM3
12_Member	KEGG Pathway	hsa05152	Tuberculosis	-3.48341	-1.8675	5/192	801,805,808,3313,3329	CALM1,CALM2,CALM3,HSPA9,HSPD1
12_Member	WikiPathways	WP4756	Renin Angiotensin Aldosterone System (RAAS)	-3.46327	-1.84842	3/44	801,805,808	CALM1,CALM2,CALM3
12_Member	Reactome Gene Sets	R-HSA-983705	Signaling by the B Cell Receptor (BCR)	-3.38801	-1.78217	4/112	801,805,808,5721	CALM1,CALM2,CALM3,PSME2
12_Member	GO Biological Processes	GO:0031952	regulation of protein autophosphorylation	-3.37828	-1.77473	3/47	801,805,808	CALM1,CALM2,CALM3
12_Member	GO Biological Processes	GO:2001258	negative regulation of cation channel activity	-3.37828	-1.77473	3/47	801,805,808	CALM1,CALM2,CALM3
12_Member	GO Biological Processes	GO:0010799	regulation of peptidyl-threonine phosphorylation	-3.35122	-1.75071	3/48	801,805,808	CALM1,CALM2,CALM3
12_Member	GO Biological Processes	GO:0035303	regulation of dephosphorylation	-3.30568	-1.70819	5/210	801,805,808,3326,7184	CALM1,CALM2,CALM3,HSP90AB1,HSP90B1
12_Member	GO Biological Processes	GO:0051101	regulation of DNA binding	-3.30225	-1.70551	4/118	801,808,3146,10155	CALM1,CALM3,HMGB1,TRIM28
12_Member	Reactome Gene Sets	R-HSA-1483249	Inositol phosphate metabolism	-3.29884	-1.70285	3/50	801,805,808	CALM1,CALM2,CALM3
12_Member	GO Biological Processes	GO:0051208	sequestering of calcium ion	-3.28842	-1.69317	4/119	801,805,808,7184	CALM1,CALM2,CALM3,HSP90B1
12_Member	GO Biological Processes	GO:0034766	negative regulation of ion transmembrane transport	-3.27471	-1.68047	4/120	801,805,808,7416	CALM1,CALM2,CALM3,VDAC1
12_Member	Reactome Gene Sets	R-HSA-112043	PLC beta mediated events	-3.27348	-1.68047	3/51	801,805,808	CALM1,CALM2,CALM3
12_Member	GO Biological Processes	GO:0034763	negative regulation of transmembrane transport	-3.26113	-1.67035	4/121	801,805,808,7416	CALM1,CALM2,CALM3,VDAC1
12_Member	GO Biological Processes	GO:0048545	response to steroid hormone	-3.24931	-1.65926	6/330	801,808,2950,3146,5245,11331	CALM1,CALM3,GSTP1,HMGB1,PHB,PHB2
12_Member	GO Biological Processes	GO:0010524	positive regulation of calcium ion transport into cytosol	-3.2243	-1.63893	3/53	801,805,808	CALM1,CALM2,CALM3
12_Member	GO Biological Processes	GO:0090151	establishment of protein localization to mitochondrial membrane	-3.2243	-1.63893	3/53	801,808,7532	CALM1,CALM3,YWHAG
12_Member	KEGG Pathway	hsa04114	Oocyte meiosis	-3.2211	-1.63838	4/124	801,805,808,7532	CALM1,CALM2,CALM3,YWHAG
12_Member	KEGG Pathway	ko04114	Oocyte meiosis	-3.2211	-1.63838	4/124	801,805,808,7532	CALM1,CALM2,CALM3,YWHAG
12_Member	GO Biological Processes	GO:0098662	inorganic cation transmembrane transport	-3.20863	-1.62745	9/769	302,498,801,805,808,5245,7416,11331,79026	ANXA2,ATP5F1A,CALM1,CALM2,CALM3,PHB,VDAC1,PHB2,AHNAK
12_Member	Reactome Gene Sets	R-HSA-8939211	ESR-mediated signaling	-3.18762	-1.60996	5/223	801,805,808,3015,3326	CALM1,CALM2,CALM3,H2AZ1,HSP90AB1
12_Member	GO Biological Processes	GO:1904062	regulation of cation transmembrane transport	-3.18156	-1.60605	6/340	801,805,808,7416,11331,79026	CALM1,CALM2,CALM3,VDAC1,PHB2,AHNAK
12_Member	Reactome Gene Sets	R-HSA-112040	G-protein mediated events	-3.1541	-1.58285	3/56	801,805,808	CALM1,CALM2,CALM3
12_Member	Reactome Gene Sets	R-HSA-2151201	Transcriptional activation of mitochondrial biogenesis	-3.1541	-1.58285	3/56	801,805,808	CALM1,CALM2,CALM3
12_Member	Reactome Gene Sets	R-HSA-5578775	Ion homeostasis	-3.1541	-1.58285	3/56	801,805,808	CALM1,CALM2,CALM3
12_Member	Reactome Gene Sets	R-HSA-936837	Ion transport by P-type ATPases	-3.13159	-1.56456	3/57	801,805,808	CALM1,CALM2,CALM3
12_Member	GO Biological Processes	GO:0086065	cell communication involved in cardiac conduction	-3.10949	-1.54456	3/58	801,805,808	CALM1,CALM2,CALM3
12_Member	GO Biological Processes	GO:0006936	muscle contraction	-3.10327	-1.53904	6/352	70,801,805,808,2023,7431	ACTC1,CALM1,CALM2,CALM3,ENO1,VIM
12_Member	Reactome Gene Sets	R-HSA-2454202	Fc epsilon receptor (FCERI) signaling	-3.09493	-1.53139	4/134	801,805,808,5721	CALM1,CALM2,CALM3,PSME2
12_Member	GO Biological Processes	GO:0048488	synaptic vesicle endocytosis	-3.08779	-1.52633	3/59	801,808,821	CALM1,CALM3,CANX
12_Member	GO Biological Processes	GO:0140238	presynaptic endocytosis	-3.08779	-1.52633	3/59	801,808,821	CALM1,CALM3,CANX
12_Member	GO Biological Processes	GO:0051384	response to glucocorticoid	-3.08288	-1.52281	4/135	801,808,2950,3146	CALM1,CALM3,GSTP1,HMGB1
12_Member	GO Biological Processes	GO:0060048	cardiac muscle contraction	-3.08288	-1.52281	4/135	70,801,805,808	ACTC1,CALM1,CALM2,CALM3
12_Member	GO Biological Processes	GO:0051924	regulation of calcium ion transport	-3.06069	-1.50336	5/238	801,805,808,7416,79026	CALM1,CALM2,CALM3,VDAC1,AHNAK
12_Member	KEGG Pathway	hsa04910	Insulin signaling pathway	-3.04732	-1.49136	4/138	801,805,808,2194	CALM1,CALM2,CALM3,FASN
12_Member	KEGG Pathway	ko04910	Insulin signaling pathway	-3.04732	-1.49136	4/138	801,805,808,2194	CALM1,CALM2,CALM3,FASN
12_Member	Reactome Gene Sets	R-HSA-4086398	Ca2+ pathway	-3.02497	-1.47309	3/62	801,805,808	CALM1,CALM2,CALM3
12_Member	Reactome Gene Sets	R-HSA-8986944	Transcriptional Regulation by MECP2	-3.02497	-1.47309	3/62	801,805,808	CALM1,CALM2,CALM3
12_Member	GO Biological Processes	GO:0072655	establishment of protein localization to mitochondrion	-3.0012	-1.45336	4/142	801,808,3329,7532	CALM1,CALM3,HSPD1,YWHAG
12_Member	Reactome Gene Sets	R-HSA-5621481	C-type lectin receptors (CLRs)	-3.0012	-1.45336	4/142	801,805,808,5721	CALM1,CALM2,CALM3,PSME2
12_Member	GO Biological Processes	GO:0010959	regulation of metal ion transport	-2.98881	-1.44298	5/247	801,805,808,7416,79026	CALM1,CALM2,CALM3,VDAC1,AHNAK
12_Member	KEGG Pathway	hsa05214	Glioma	-2.98486	-1.44102	3/64	801,805,808	CALM1,CALM2,CALM3
12_Member	KEGG Pathway	ko05214	Glioma	-2.98486	-1.44102	3/64	801,805,808	CALM1,CALM2,CALM3
12_Member	KEGG Pathway	ko04261	Adrenergic signaling in cardiomyocytes	-2.97868	-1.4355	4/144	70,801,805,808	ACTC1,CALM1,CALM2,CALM3
12_Member	KEGG Pathway	ko04924	Renin secretion	-2.96531	-1.42478	3/65	801,805,808	CALM1,CALM2,CALM3
12_Member	GO Biological Processes	GO:0070585	protein localization to mitochondrion	-2.9565	-1.41794	4/146	801,808,3329,7532	CALM1,CALM3,HSPD1,YWHAG
12_Member	Reactome Gene Sets	R-HSA-3858494	Beta-catenin independent WNT signaling	-2.9565	-1.41794	4/146	801,805,808,5721	CALM1,CALM2,CALM3,PSME2
12_Member	KEGG Pathway	hsa04261	Adrenergic signaling in cardiomyocytes	-2.94553	-1.40762	4/147	70,801,805,808	ACTC1,CALM1,CALM2,CALM3
12_Member	Reactome Gene Sets	R-HSA-6802952	Signaling by BRAF and RAF fusions	-2.92714	-1.39444	3/67	801,805,808	CALM1,CALM2,CALM3
12_Member	KEGG Pathway	hsa04720	Long-term potentiation	-2.92714	-1.39444	3/67	801,805,808	CALM1,CALM2,CALM3
12_Member	KEGG Pathway	ko04720	Long-term potentiation	-2.92714	-1.39444	3/67	801,805,808	CALM1,CALM2,CALM3
12_Member	WikiPathways	WP2059	Alzheimers Disease	-2.91312	-1.38197	4/150	801,805,808,3028	CALM1,CALM2,CALM3,HSD17B10
12_Member	GO Biological Processes	GO:0032412	regulation of ion transmembrane transporter activity	-2.91238	-1.38197	5/257	801,805,808,11331,79026	CALM1,CALM2,CALM3,PHB2,AHNAK
12_Member	GO Biological Processes	GO:0051347	positive regulation of transferase activity	-2.91208	-1.38197	8/681	801,805,808,3146,3181,3326,5245,11331	CALM1,CALM2,CALM3,HMGB1,HNRNPA2B1,HSP90AB1,PHB,PHB2
12_Member	WikiPathways	WP4685	Melanoma	-2.90851	-1.38096	3/68	801,805,808	CALM1,CALM2,CALM3
12_Member	KEGG Pathway	ko05031	Amphetamine addiction	-2.90851	-1.38096	3/68	801,805,808	CALM1,CALM2,CALM3
12_Member	GO Biological Processes	GO:0031960	response to corticosteroid	-2.8919	-1.36854	4/152	801,808,2950,3146	CALM1,CALM3,GSTP1,HMGB1
12_Member	WikiPathways	WP536	Calcium Regulation in the Cardiac Cell	-2.8919	-1.36854	4/152	801,805,808,7532	CALM1,CALM2,CALM3,YWHAG
12_Member	GO Biological Processes	GO:0045860	positive regulation of protein kinase activity	-2.89164	-1.36854	7/530	801,805,808,3146,3326,5245,11331	CALM1,CALM2,CALM3,HMGB1,HSP90AB1,PHB,PHB2
12_Member	GO Biological Processes	GO:1904427	positive regulation of calcium ion transmembrane transport	-2.87211	-1.34965	3/70	801,805,808	CALM1,CALM2,CALM3
12_Member	Reactome Gene Sets	R-HSA-76002	Platelet activation, signaling and aggregation	-2.86813	-1.3463	5/263	308,801,805,808,8407	ANXA5,CALM1,CALM2,CALM3,TAGLN2
12_Member	GO Biological Processes	GO:2001259	positive regulation of cation channel activity	-2.85433	-1.33376	3/71	801,805,808	CALM1,CALM2,CALM3
12_Member	KEGG Pathway	hsa05031	Amphetamine addiction	-2.85433	-1.33376	3/71	801,805,808	CALM1,CALM2,CALM3
12_Member	Reactome Gene Sets	R-HSA-5663202	Diseases of signal transduction by growth factor receptors and second messengers	-2.84657	-1.32788	6/395	801,805,808,5245,5721,7415	CALM1,CALM2,CALM3,PHB,PSME2,VCP
12_Member	GO Biological Processes	GO:0036465	synaptic vesicle recycling	-2.83681	-1.31937	3/72	801,808,821	CALM1,CALM3,CANX
12_Member	GO Biological Processes	GO:0022898	regulation of transmembrane transporter activity	-2.83214	-1.31596	5/268	801,805,808,11331,79026	CALM1,CALM2,CALM3,PHB2,AHNAK
12_Member	GO Biological Processes	GO:0032413	negative regulation of ion transmembrane transporter activity	-2.81955	-1.30585	3/73	801,805,808	CALM1,CALM2,CALM3
12_Member	KEGG Pathway	hsa04924	Renin secretion	-2.81955	-1.30585	3/73	801,805,808	CALM1,CALM2,CALM3
12_Member	GO Biological Processes	GO:0006937	regulation of muscle contraction	-2.80013	-1.29013	4/161	801,805,808,2023	CALM1,CALM2,CALM3,ENO1
12_Member	GO Biological Processes	GO:0055117	regulation of cardiac muscle contraction	-2.78577	-1.27944	3/75	801,805,808	CALM1,CALM2,CALM3
12_Member	KEGG Pathway	ko04971	Gastric acid secretion	-2.78577	-1.27944	3/75	801,805,808	CALM1,CALM2,CALM3
12_Member	GO Biological Processes	GO:0051279	regulation of release of sequestered calcium ion into cytosol	-2.76925	-1.26535	3/76	801,805,808	CALM1,CALM2,CALM3
12_Member	KEGG Pathway	hsa04971	Gastric acid secretion	-2.76925	-1.26535	3/76	801,805,808	CALM1,CALM2,CALM3
12_Member	KEGG Pathway	ko05133	Pertussis	-2.76925	-1.26535	3/76	801,805,808	CALM1,CALM2,CALM3
12_Member	Reactome Gene Sets	R-HSA-9009391	Extra-nuclear estrogen signaling	-2.75295	-1.25147	3/77	801,805,808	CALM1,CALM2,CALM3
12_Member	Reactome Gene Sets	R-HSA-5673001	RAF/MAP kinase cascade	-2.74883	-1.24795	5/280	801,805,808,5245,5721	CALM1,CALM2,CALM3,PHB,PSME2
12_Member	GO Biological Processes	GO:0032409	regulation of transporter activity	-2.72865	-1.22897	5/283	801,805,808,11331,79026	CALM1,CALM2,CALM3,PHB2,AHNAK
12_Member	Reactome Gene Sets	R-HSA-5684996	MAPK1/MAPK3 signaling	-2.70872	-1.21083	5/286	801,805,808,5245,5721	CALM1,CALM2,CALM3,PHB,PSME2
12_Member	KEGG Pathway	hsa05133	Pertussis	-2.68997	-1.19387	3/81	801,805,808	CALM1,CALM2,CALM3
12_Member	GO Biological Processes	GO:0060401	cytosolic calcium ion transport	-2.68626	-1.19135	4/173	801,805,808,7416	CALM1,CALM2,CALM3,VDAC1
12_Member	KEGG Pathway	ko04925	Aldosterone synthesis and secretion	-2.67475	-1.18161	3/82	801,805,808	CALM1,CALM2,CALM3
12_Member	GO Biological Processes	GO:0032410	negative regulation of transporter activity	-2.65972	-1.16781	3/83	801,805,808	CALM1,CALM2,CALM3
12_Member	GO Biological Processes	GO:0006941	striated muscle contraction	-2.65917	-1.16781	4/176	70,801,805,808	ACTC1,CALM1,CALM2,CALM3
12_Member	GO Biological Processes	GO:2001257	regulation of cation channel activity	-2.65026	-1.15948	4/177	801,805,808,79026	CALM1,CALM2,CALM3,AHNAK
12_Member	Reactome Gene Sets	R-HSA-418346	Platelet homeostasis	-2.58741	-1.10247	3/88	801,805,808	CALM1,CALM2,CALM3
12_Member	GO Biological Processes	GO:0033674	positive regulation of kinase activity	-2.57551	-1.09289	7/603	801,805,808,3146,3326,5245,11331	CALM1,CALM2,CALM3,HMGB1,HSP90AB1,PHB,PHB2
12_Member	GO Biological Processes	GO:0032465	regulation of cytokinesis	-2.55972	-1.07997	3/90	801,805,808	CALM1,CALM2,CALM3
12_Member	KEGG Pathway	ko04970	Salivary secretion	-2.55972	-1.07997	3/90	801,805,808	CALM1,CALM2,CALM3
12_Member	GO Biological Processes	GO:0003012	muscle system process	-2.54891	-1.07031	6/453	70,801,805,808,2023,7431	ACTC1,CALM1,CALM2,CALM3,ENO1,VIM
12_Member	GO Biological Processes	GO:0006942	regulation of striated muscle contraction	-2.54612	-1.06809	3/91	801,805,808	CALM1,CALM2,CALM3
12_Member	Reactome Gene Sets	R-HSA-196854	Metabolism of vitamins and cofactors	-2.53927	-1.06237	4/190	801,805,808,2194	CALM1,CALM2,CALM3,FASN
12_Member	GO Biological Processes	GO:0071902	positive regulation of protein serine/threonine kinase activity	-2.53368	-1.05807	5/314	801,805,808,3326,11331	CALM1,CALM2,CALM3,HSP90AB1,PHB2
12_Member	Reactome Gene Sets	R-HSA-111885	Opioid Signalling	-2.53269	-1.05807	3/92	801,805,808	CALM1,CALM2,CALM3
12_Member	KEGG Pathway	hsa04912	GnRH signaling pathway	-2.53269	-1.05807	3/92	801,805,808	CALM1,CALM2,CALM3
12_Member	KEGG Pathway	ko04912	GnRH signaling pathway	-2.53269	-1.05807	3/92	801,805,808	CALM1,CALM2,CALM3
12_Member	KEGG Pathway	hsa04970	Salivary secretion	-2.50628	-1.03448	3/94	801,805,808	CALM1,CALM2,CALM3
12_Member	GO Biological Processes	GO:0010522	regulation of calcium ion transport into cytosol	-2.49331	-1.02263	3/95	801,805,808	CALM1,CALM2,CALM3
12_Member	Reactome Gene Sets	R-HSA-5683057	MAPK family signaling cascades	-2.46988	-1.00088	5/325	801,805,808,5245,5721	CALM1,CALM2,CALM3,PHB,PSME2
12_Member	GO Biological Processes	GO:0002027	regulation of heart rate	-2.4678	-1.00057	3/97	801,805,808	CALM1,CALM2,CALM3
12_Member	KEGG Pathway	hsa04070	Phosphatidylinositol signaling system	-2.4678	-1.00057	3/97	801,805,808	CALM1,CALM2,CALM3
12_Member	KEGG Pathway	ko04070	Phosphatidylinositol signaling system	-2.4678	-1.00057	3/97	801,805,808	CALM1,CALM2,CALM3
12_Member	GO Biological Processes	GO:0006470	protein dephosphorylation	-2.4642	-0.997992	5/326	801,805,808,3326,7184	CALM1,CALM2,CALM3,HSP90AB1,HSP90B1
12_Member	Reactome Gene Sets	R-HSA-4420097	VEGFA-VEGFR2 Pathway	-2.44286	-0.979966	3/99	801,805,808	CALM1,CALM2,CALM3
12_Member	Reactome Gene Sets	R-HSA-195721	Signaling by WNT	-2.43059	-0.970445	5/332	801,805,808,3015,5721	CALM1,CALM2,CALM3,H2AZ1,PSME2
12_Member	KEGG Pathway	hsa04713	circadian entrainment	-2.43059	-0.970445	3/100	801,805,808	CALM1,CALM2,CALM3
12_Member	KEGG Pathway	hsa04916	Melanogenesis	-2.41846	-0.959951	3/101	801,805,808	CALM1,CALM2,CALM3
12_Member	KEGG Pathway	ko04916	Melanogenesis	-2.41846	-0.959951	3/101	801,805,808	CALM1,CALM2,CALM3
12_Member	KEGG Pathway	hsa04925	aldosterone synthesis and secretion	-2.40645	-0.950666	3/102	801,805,808	CALM1,CALM2,CALM3
12_Member	GO Biological Processes	GO:0032414	positive regulation of ion transmembrane transporter activity	-2.39457	-0.939872	3/103	801,805,808	CALM1,CALM2,CALM3
12_Member	GO Biological Processes	GO:0051651	maintenance of location in cell	-2.39163	-0.938007	4/209	801,805,808,7184	CALM1,CALM2,CALM3,HSP90B1
12_Member	KEGG Pathway	hsa04750	inflammatory mediator regulation of trp channels	-2.38282	-0.930279	3/104	801,805,808	CALM1,CALM2,CALM3
12_Member	Reactome Gene Sets	R-HSA-2187338	Visual phototransduction	-2.37119	-0.921333	3/105	801,805,808	CALM1,CALM2,CALM3
12_Member	Reactome Gene Sets	R-HSA-194138	Signaling by VEGF	-2.33702	-0.892475	3/108	801,805,808	CALM1,CALM2,CALM3
12_Member	Reactome Gene Sets	R-HSA-425393	Transport of inorganic cations/anions and amino acids/oligopeptides	-2.33702	-0.892475	3/108	801,805,808	CALM1,CALM2,CALM3
12_Member	Reactome Gene Sets	R-HSA-2672351	Stimuli-sensing channels	-2.32586	-0.883948	3/109	801,805,808	CALM1,CALM2,CALM3
12_Member	GO Biological Processes	GO:0051341	regulation of oxidoreductase activity	-2.31481	-0.873948	3/110	801,808,11331	CALM1,CALM3,PHB2
12_Member	GO Biological Processes	GO:0032411	positive regulation of transporter activity	-2.29304	-0.854788	3/112	801,805,808	CALM1,CALM2,CALM3
12_Member	GO Biological Processes	GO:0051209	release of sequestered calcium ion into cytosol	-2.29304	-0.854788	3/112	801,805,808	CALM1,CALM2,CALM3
12_Member	GO Biological Processes	GO:0051283	negative regulation of sequestering of calcium ion	-2.28231	-0.846657	3/113	801,805,808	CALM1,CALM2,CALM3
12_Member	GO Biological Processes	GO:0046777	protein autophosphorylation	-2.27198	-0.837359	4/226	801,805,808,10155	CALM1,CALM2,CALM3,TRIM28
12_Member	GO Biological Processes	GO:0051282	regulation of sequestering of calcium ion	-2.26117	-0.827064	3/115	801,805,808	CALM1,CALM2,CALM3
12_Member	GO Biological Processes	GO:0018107	peptidyl-threonine phosphorylation	-2.2302	-0.799691	3/118	801,805,808	CALM1,CALM2,CALM3
12_Member	GO Biological Processes	GO:0051928	positive regulation of calcium ion transport	-2.2302	-0.799691	3/118	801,805,808	CALM1,CALM2,CALM3
12_Member	KEGG Pathway	hsa04722	Neurotrophin signaling pathway	-2.22007	-0.792111	3/119	801,805,808	CALM1,CALM2,CALM3
12_Member	KEGG Pathway	ko04722	Neurotrophin signaling pathway	-2.22007	-0.792111	3/119	801,805,808	CALM1,CALM2,CALM3
12_Member	KEGG Pathway	hsa04270	Vascular smooth muscle contraction	-2.20009	-0.776178	3/121	801,805,808	CALM1,CALM2,CALM3
12_Member	KEGG Pathway	ko04270	Vascular smooth muscle contraction	-2.20009	-0.776178	3/121	801,805,808	CALM1,CALM2,CALM3
12_Member	GO Biological Processes	GO:0090257	regulation of muscle system process	-2.1623	-0.741401	4/243	801,805,808,2023	CALM1,CALM2,CALM3,ENO1
12_Member	GO Biological Processes	GO:0018210	peptidyl-threonine modification	-2.14227	-0.723364	3/127	801,805,808	CALM1,CALM2,CALM3
12_Member	GO Biological Processes	GO:0002576	platelet degranulation	-2.13292	-0.715016	3/128	308,801,8407	ANXA5,CALM1,TAGLN2
12_Member	Reactome Gene Sets	R-HSA-5576891	Cardiac conduction	-2.12366	-0.707243	3/129	801,805,808	CALM1,CALM2,CALM3
12_Member	KEGG Pathway	ko04728	Dopaminergic synapse	-2.11448	-0.700277	3/130	801,805,808	CALM1,CALM2,CALM3
12_Member	GO Biological Processes	GO:0034765	regulation of ion transmembrane transport	-2.10668	-0.694204	6/560	801,805,808,7416,11331,79026	CALM1,CALM2,CALM3,VDAC1,PHB2,AHNAK
12_Member	KEGG Pathway	hsa04728	Dopaminergic synapse	-2.09635	-0.684982	3/132	801,805,808	CALM1,CALM2,CALM3
12_Member	Reactome Gene Sets	R-HSA-9658195	Leishmania infection	-2.09599	-0.684982	4/254	801,805,808,3326	CALM1,CALM2,CALM3,HSP90AB1
12_Member	GO Biological Processes	GO:0034762	regulation of transmembrane transport	-2.08868	-0.678342	6/565	801,805,808,7416,11331,79026	CALM1,CALM2,CALM3,VDAC1,PHB2,AHNAK
12_Member	GO Biological Processes	GO:0097553	calcium ion transmembrane import into cytosol	-2.07852	-0.671893	3/134	801,805,808	CALM1,CALM2,CALM3
12_Member	GO Biological Processes	GO:1904064	positive regulation of cation transmembrane transport	-2.01838	-0.617048	3/141	801,805,808	CALM1,CALM2,CALM3
13_Summary	CORUM	CORUM:6289	prohibitin 2 complex, mitochondrial	-6.54745	-4.41848	3/5	5245,7417,11331,7416,908,3326,3329,5479,10574,708,3146,7184,2821,5094,6223,302,2023,8815,2950,4282,5721,5034,10155,3015,7431	PHB,VDAC2,PHB2,VDAC1,CCT6A,HSP90AB1,HSPD1,PPIB,CCT7,C1QBP,HMGB1,HSP90B1,GPI,PCBP2,RPS19,ANXA2,ENO1,BANF1,GSTP1,MIF,PSME2,P4HB,TRIM28,H2AZ1,VIM
13_Member	CORUM	CORUM:6289	prohibitin 2 complex, mitochondrial	-6.54745	-4.41848	3/5	5245,7417,11331	PHB,VDAC2,PHB2
13_Member	Reactome Gene Sets	R-HSA-8949215	Mitochondrial calcium ion transport	-6.14313	-4.07596	4/23	5245,7416,7417,11331	PHB,VDAC1,VDAC2,PHB2
13_Member	GO Biological Processes	GO:0050821	protein stabilization	-5.66048	-3.66279	7/191	908,3326,3329,5245,5479,10574,11331	CCT6A,HSP90AB1,HSPD1,PHB,PPIB,CCT7,PHB2
13_Member	GO Biological Processes	GO:0031647	regulation of protein stability	-4.41536	-2.63228	7/297	908,3326,3329,5245,5479,10574,11331	CCT6A,HSP90AB1,HSPD1,PHB,PPIB,CCT7,PHB2
13_Member	GO Biological Processes	GO:0002221	pattern recognition receptor signaling pathway	-4.28782	-2.53047	6/212	708,3146,3329,5245,7184,11331	C1QBP,HMGB1,HSPD1,PHB,HSP90B1,PHB2
13_Member	GO Biological Processes	GO:0006851	mitochondrial calcium ion transmembrane transport	-4.20515	-2.46168	3/25	5245,7416,11331	PHB,VDAC1,PHB2
13_Member	GO Biological Processes	GO:0039529	RIG-I signaling pathway	-4.15288	-2.41567	3/26	708,5245,11331	C1QBP,PHB,PHB2
13_Member	GO Biological Processes	GO:0002697	regulation of immune effector process	-3.99946	-2.29326	8/467	708,2821,3146,3329,5094,5245,6223,11331	C1QBP,GPI,HMGB1,HSPD1,PCBP2,PHB,RPS19,PHB2
13_Member	GO Biological Processes	GO:0039528	cytoplasmic pattern recognition receptor signaling pathway in response to virus	-3.83776	-2.16498	3/33	708,5245,11331	C1QBP,PHB,PHB2
13_Member	GO Biological Processes	GO:0051702	biological process involved in interaction with symbiont	-3.71455	-2.06393	4/92	302,3329,5245,5479	ANXA2,HSPD1,PHB,PPIB
13_Member	GO Biological Processes	GO:0051817	modulation of process of other organism involved in symbiotic interaction	-3.60913	-1.97725	4/98	302,5245,5479,11331	ANXA2,PHB,PPIB,PHB2
13_Member	GO Biological Processes	GO:0035821	modulation of process of other organism	-3.23432	-1.64576	4/123	302,5245,5479,11331	ANXA2,PHB,PPIB,PHB2
13_Member	GO Biological Processes	GO:0009615	response to virus	-3.04658	-1.4913	6/361	708,2023,5094,5245,8815,11331	C1QBP,ENO1,PCBP2,PHB,BANF1,PHB2
13_Member	GO Biological Processes	GO:0051851	modulation by host of symbiont process	-3.02497	-1.47309	3/62	302,5245,5479	ANXA2,PHB,PPIB
13_Member	GO Biological Processes	GO:1901224	positive regulation of NIK/NF-kappaB signaling	-2.92714	-1.39444	3/67	3146,5245,11331	HMGB1,PHB,PHB2
13_Member	GO Biological Processes	GO:0098586	cellular response to virus	-2.83681	-1.31937	3/72	708,5245,11331	C1QBP,PHB,PHB2
13_Member	GO Biological Processes	GO:0002753	cytoplasmic pattern recognition receptor signaling pathway	-2.81955	-1.30585	3/73	708,5245,11331	C1QBP,PHB,PHB2
13_Member	GO Biological Processes	GO:0070372	regulation of ERK1 and ERK2 cascade	-2.57567	-1.09289	5/307	2950,3146,4282,5245,11331	GSTP1,HMGB1,MIF,PHB,PHB2
13_Member	GO Biological Processes	GO:0038061	NIK/NF-kappaB signaling	-2.55577	-1.0766	4/188	3146,5245,5721,11331	HMGB1,PHB,PSME2,PHB2
13_Member	GO Biological Processes	GO:0002377	immunoglobulin production	-2.46734	-1.00057	4/199	2821,3329,5245,11331	GPI,HSPD1,PHB,PHB2
13_Member	GO Biological Processes	GO:0070371	ERK1 and ERK2 cascade	-2.45855	-0.992894	5/327	2950,3146,4282,5245,11331	GSTP1,HMGB1,MIF,PHB,PHB2
13_Member	GO Biological Processes	GO:0070374	positive regulation of ERK1 and ERK2 cascade	-2.35531	-0.906517	4/214	3146,4282,5245,11331	HMGB1,MIF,PHB,PHB2
13_Member	GO Biological Processes	GO:1901222	regulation of NIK/NF-kappaB signaling	-2.32586	-0.883948	3/109	3146,5245,11331	HMGB1,PHB,PHB2
13_Member	GO Biological Processes	GO:0002699	positive regulation of immune effector process	-2.31299	-0.873175	4/220	2821,3329,5245,6223	GPI,HSPD1,PHB,RPS19
13_Member	GO Biological Processes	GO:0051701	biological process involved in interaction with host	-2.31299	-0.873175	4/220	5034,5245,10155,11331	P4HB,PHB,TRIM28,PHB2
13_Member	GO Biological Processes	GO:0030449	regulation of complement activation	-2.25075	-0.817159	3/116	708,5245,11331	C1QBP,PHB,PHB2
13_Member	GO Biological Processes	GO:0006959	humoral immune response	-2.17613	-0.753726	5/382	708,2821,5245,6223,11331	C1QBP,GPI,PHB,RPS19,PHB2
13_Member	GO Biological Processes	GO:0071396	cellular response to lipid	-2.12122	-0.705616	6/556	2950,3015,3146,5245,7431,11331	GSTP1,H2AZ1,HMGB1,PHB,VIM,PHB2
13_Member	GO Biological Processes	GO:0051607	defense response to virus	-2.04984	-0.64515	4/262	708,5094,5245,11331	C1QBP,PCBP2,PHB,PHB2
13_Member	GO Biological Processes	GO:0140546	defense response to symbiont	-2.04984	-0.64515	4/262	708,5094,5245,11331	C1QBP,PCBP2,PHB,PHB2
13_Member	GO Biological Processes	GO:0002920	regulation of humoral immune response	-2.03522	-0.631485	3/139	708,5245,11331	C1QBP,PHB,PHB2
14_Summary	Reactome Gene Sets	R-HSA-71406	Pyruvate metabolism and Citric Acid (TCA) cycle	-6.11266	-4.0499	5/55	1431,1738,3945,4191,7416,38,498,7415,5315,801,3146	CS,DLD,LDHB,MDH2,VDAC1,ACAT1,ATP5F1A,VCP,PKM,CALM1,HMGB1
14_Member	Reactome Gene Sets	R-HSA-71406	Pyruvate metabolism and Citric Acid (TCA) cycle	-6.11266	-4.0499	5/55	1431,1738,3945,4191,7416	CS,DLD,LDHB,MDH2,VDAC1
14_Member	KEGG Pathway	hsa00630	Glyoxylate and dicarboxylate metabolism	-5.78421	-3.77411	4/28	38,1431,1738,4191	ACAT1,CS,DLD,MDH2
14_Member	KEGG Pathway	ko00630	Glyoxylate and dicarboxylate metabolism	-5.78421	-3.77411	4/28	38,1431,1738,4191	ACAT1,CS,DLD,MDH2
14_Member	Reactome Gene Sets	R-HSA-1428517	The citric acid (TCA) cycle and respiratory electron transport	-4.71301	-2.88379	6/178	498,1431,1738,3945,4191,7416	ATP5F1A,CS,DLD,LDHB,MDH2,VDAC1
14_Member	WikiPathways	WP78	TCA Cycle (aka Krebs or citric acid cycle)	-4.6484	-2.8268	3/18	1431,1738,4191	CS,DLD,MDH2
14_Member	KEGG Pathway	M00009	Citrate cycle (TCA cycle, Krebs cycle)	-4.37645	-2.60921	3/22	1431,1738,4191	CS,DLD,MDH2
14_Member	Reactome Gene Sets	R-HSA-71403	Citric acid cycle (TCA cycle)	-4.37645	-2.60921	3/22	1431,1738,4191	CS,DLD,MDH2
14_Member	KEGG Pathway	hsa_M00009	Citrate cycle (TCA cycle, Krebs cycle)	-4.37645	-2.60921	3/22	1431,1738,4191	CS,DLD,MDH2
14_Member	KEGG Pathway	hsa00020	Citrate cycle (TCA cycle)	-3.9632	-2.2656	3/30	1431,1738,4191	CS,DLD,MDH2
14_Member	KEGG Pathway	ko00020	Citrate cycle (TCA cycle)	-3.9632	-2.2656	3/30	1431,1738,4191	CS,DLD,MDH2
14_Member	Reactome Gene Sets	R-HSA-70268	Pyruvate metabolism	-3.91997	-2.22894	3/31	1738,3945,7416	DLD,LDHB,VDAC1
14_Member	GO Biological Processes	GO:0009060	aerobic respiration	-3.82762	-2.15662	4/86	1431,1738,4191,7415	CS,DLD,MDH2,VCP
14_Member	GO Biological Processes	GO:0006099	tricarboxylic acid cycle	-3.79862	-2.13643	3/34	1431,1738,4191	CS,DLD,MDH2
14_Member	WikiPathways	WP3925	Amino Acid metabolism	-3.73283	-2.07842	4/91	1431,1738,4191,5315	CS,DLD,MDH2,PKM
14_Member	GO Biological Processes	GO:0015980	energy derivation by oxidation of organic compounds	-3.64452	-2.00774	6/278	801,1431,1738,3146,4191,7415	CALM1,CS,DLD,HMGB1,MDH2,VCP
14_Member	GO Biological Processes	GO:0045333	cellular respiration	-2.5641	-1.08263	4/187	1431,1738,4191,7415	CS,DLD,MDH2,VCP
15_Summary	GO Biological Processes	GO:0051099	positive regulation of binding	-5.99795	-3.9524	7/170	302,801,808,3146,3326,5901,10155,908,10574,1400,11331,7415,7532,9555,3329,805	ANXA2,CALM1,CALM3,HMGB1,HSP90AB1,RAN,TRIM28,CCT6A,CCT7,CRMP1,PHB2,VCP,YWHAG,MACROH2A1,HSPD1,CALM2
15_Member	GO Biological Processes	GO:0051099	positive regulation of binding	-5.99795	-3.9524	7/170	302,801,808,3146,3326,5901,10155	ANXA2,CALM1,CALM3,HMGB1,HSP90AB1,RAN,TRIM28
15_Member	GO Biological Processes	GO:1900182	positive regulation of protein localization to nucleus	-5.16976	-3.24305	5/85	908,3326,5901,10155,10574	CCT6A,HSP90AB1,RAN,TRIM28,CCT7
15_Member	GO Biological Processes	GO:0051098	regulation of binding	-4.81288	-2.96801	8/358	302,801,808,1400,3146,3326,5901,10155	ANXA2,CALM1,CALM3,CRMP1,HMGB1,HSP90AB1,RAN,TRIM28
15_Member	GO Biological Processes	GO:1900180	regulation of protein localization to nucleus	-4.27621	-2.52101	5/130	908,3326,5901,10155,10574	CCT6A,HSP90AB1,RAN,TRIM28,CCT7
15_Member	GO Biological Processes	GO:0034504	protein localization to nucleus	-3.66986	-2.02644	6/275	908,3326,5901,10155,10574,11331	CCT6A,HSP90AB1,RAN,TRIM28,CCT7,PHB2
15_Member	GO Biological Processes	GO:0042307	positive regulation of protein import into nucleus	-3.65335	-2.01491	3/38	3326,5901,10155	HSP90AB1,RAN,TRIM28
15_Member	GO Biological Processes	GO:1904591	positive regulation of protein import	-3.58666	-1.96124	3/40	3326,5901,10155	HSP90AB1,RAN,TRIM28
15_Member	GO Biological Processes	GO:1903827	regulation of cellular protein localization	-3.52755	-1.90612	8/548	908,3326,5901,7415,7532,9555,10155,10574	CCT6A,HSP90AB1,RAN,VCP,YWHAG,MACROH2A1,TRIM28,CCT7
15_Member	GO Biological Processes	GO:1903829	positive regulation of cellular protein localization	-3.50659	-1.88674	6/295	908,3326,5901,7532,10155,10574	CCT6A,HSP90AB1,RAN,YWHAG,TRIM28,CCT7
15_Member	GO Biological Processes	GO:0017038	protein import	-3.46276	-1.84842	5/194	3326,3329,5901,10155,11331	HSP90AB1,HSPD1,RAN,TRIM28,PHB2
15_Member	GO Biological Processes	GO:1904951	positive regulation of establishment of protein localization	-3.26314	-1.67162	6/328	908,3326,5901,7532,10155,10574	CCT6A,HSP90AB1,RAN,YWHAG,TRIM28,CCT7
15_Member	GO Biological Processes	GO:0032388	positive regulation of intracellular transport	-3.22311	-1.63893	5/219	302,3326,5901,7532,10155	ANXA2,HSP90AB1,RAN,YWHAG,TRIM28
15_Member	GO Biological Processes	GO:0042306	regulation of protein import into nucleus	-3.1541	-1.58285	3/56	3326,5901,10155	HSP90AB1,RAN,TRIM28
15_Member	GO Biological Processes	GO:1904589	regulation of protein import	-3.08779	-1.52633	3/59	3326,5901,10155	HSP90AB1,RAN,TRIM28
15_Member	GO Biological Processes	GO:0046824	positive regulation of nucleocytoplasmic transport	-3.04555	-1.49095	3/61	3326,5901,10155	HSP90AB1,RAN,TRIM28
15_Member	GO Biological Processes	GO:0043270	positive regulation of ion transport	-2.99878	-1.45161	8/660	302,801,805,808,3326,5901,7532,10155	ANXA2,CALM1,CALM2,CALM3,HSP90AB1,RAN,YWHAG,TRIM28
15_Member	GO Biological Processes	GO:0006606	protein import into nucleus	-2.9899	-1.44339	4/143	3326,5901,10155,11331	HSP90AB1,RAN,TRIM28,PHB2
15_Member	GO Biological Processes	GO:0051170	import into nucleus	-2.7805	-1.27478	4/163	3326,5901,10155,11331	HSP90AB1,RAN,TRIM28,PHB2
15_Member	GO Biological Processes	GO:0032092	positive regulation of protein binding	-2.65972	-1.16781	3/83	302,3326,5901	ANXA2,HSP90AB1,RAN
15_Member	GO Biological Processes	GO:0090316	positive regulation of intracellular protein transport	-2.6326	-1.143	4/179	3326,5901,7532,10155	HSP90AB1,RAN,YWHAG,TRIM28
15_Member	GO Biological Processes	GO:0043393	regulation of protein binding	-2.483	-1.01344	4/197	302,1400,3326,5901	ANXA2,CRMP1,HSP90AB1,RAN
15_Member	GO Biological Processes	GO:0046822	regulation of nucleocytoplasmic transport	-2.39457	-0.939872	3/103	3326,5901,10155	HSP90AB1,RAN,TRIM28
15_Member	GO Biological Processes	GO:0032386	regulation of intracellular transport	-2.33396	-0.889944	5/350	302,3326,5901,7532,10155	ANXA2,HSP90AB1,RAN,YWHAG,TRIM28
15_Member	GO Biological Processes	GO:0033157	regulation of intracellular protein transport	-2.13173	-0.714321	4/248	3326,5901,7532,10155	HSP90AB1,RAN,YWHAG,TRIM28
15_Member	GO Biological Processes	GO:0070201	regulation of establishment of protein localization	-2.05681	-0.651151	6/574	908,3326,5901,7532,10155,10574	CCT6A,HSP90AB1,RAN,YWHAG,TRIM28,CCT7
16_Summary	GO Biological Processes	GO:0007005	mitochondrion organization	-5.99555	-3.95211	11/548	498,801,808,3028,3313,3329,5245,7416,7417,7532,11331,1431,3030,7184	ATP5F1A,CALM1,CALM3,HSD17B10,HSPA9,HSPD1,PHB,VDAC1,VDAC2,YWHAG,PHB2,CS,HADHA,HSP90B1
16_Member	GO Biological Processes	GO:0007005	mitochondrion organization	-5.99555	-3.95211	11/548	498,801,808,3028,3313,3329,5245,7416,7417,7532,11331	ATP5F1A,CALM1,CALM3,HSD17B10,HSPA9,HSPD1,PHB,VDAC1,VDAC2,YWHAG,PHB2
16_Member	Reactome Gene Sets	R-HSA-1268020	Mitochondrial protein import	-5.78135	-3.77411	5/64	498,1431,3313,3329,7416	ATP5F1A,CS,HSPA9,HSPD1,VDAC1
16_Member	GO Biological Processes	GO:0007006	mitochondrial membrane organization	-5.23787	-3.29343	6/144	498,801,808,3313,7417,7532	ATP5F1A,CALM1,CALM3,HSPA9,VDAC2,YWHAG
16_Member	Reactome Gene Sets	R-HSA-9609507	Protein localization	-3.81269	-2.14524	5/163	498,1431,3313,3329,7416	ATP5F1A,CS,HSPA9,HSPD1,VDAC1
16_Member	WikiPathways	WP706	Sudden Infant Death Syndrome (SIDS) Susceptibility Pathways	-2.79028	-1.28119	4/162	3030,3329,7184,7532	HADHA,HSPD1,HSP90B1,YWHAG
16_Member	GO Biological Processes	GO:0006839	mitochondrial transport	-2.78996	-1.28119	5/274	498,3329,7416,7417,7532	ATP5F1A,HSPD1,VDAC1,VDAC2,YWHAG
16_Member	GO Biological Processes	GO:1990542	mitochondrial transmembrane transport	-2.32586	-0.883948	3/109	498,3329,7416	ATP5F1A,HSPD1,VDAC1
16_Member	GO Biological Processes	GO:0008637	apoptotic mitochondrial changes	-2.2302	-0.799691	3/118	3329,7417,7532	HSPD1,VDAC2,YWHAG
17_Summary	GO Biological Processes	GO:0051156	glucose 6-phosphate metabolic process	-5.99027	-3.94903	4/25	2821,5223,5226,7086,801,3146,231	GPI,PGAM1,PGD,TKT,CALM1,HMGB1,AKR1B1
17_Member	GO Biological Processes	GO:0051156	glucose 6-phosphate metabolic process	-5.99027	-3.94903	4/25	2821,5223,5226,7086	GPI,PGAM1,PGD,TKT
17_Member	KEGG Pathway	M00004	Pentose phosphate pathway (Pentose phosphate cycle)	-5.21184	-3.28055	3/12	2821,5226,7086	GPI,PGD,TKT
17_Member	KEGG Pathway	hsa_M00004	Pentose phosphate pathway (Pentose phosphate cycle)	-5.21184	-3.28055	3/12	2821,5226,7086	GPI,PGD,TKT
17_Member	GO Biological Processes	GO:0044275	cellular carbohydrate catabolic process	-4.86356	-3.00793	4/47	801,3146,5223,5226	CALM1,HMGB1,PGAM1,PGD
17_Member	GO Biological Processes	GO:0006098	pentose-phosphate shunt	-4.80996	-2.96773	3/16	5223,5226,7086	PGAM1,PGD,TKT
17_Member	GO Biological Processes	GO:0006740	NADPH regeneration	-4.6484	-2.8268	3/18	5223,5226,7086	PGAM1,PGD,TKT
17_Member	KEGG Pathway	hsa00030	Pentose phosphate pathway	-3.9632	-2.2656	3/30	2821,5226,7086	GPI,PGD,TKT
17_Member	KEGG Pathway	ko00030	Pentose phosphate pathway	-3.9632	-2.2656	3/30	2821,5226,7086	GPI,PGD,TKT
17_Member	GO Biological Processes	GO:0006739	NADP metabolic process	-3.76067	-2.10454	3/35	5223,5226,7086	PGAM1,PGD,TKT
17_Member	GO Biological Processes	GO:0044262	cellular carbohydrate metabolic process	-2.68902	-1.19352	5/289	231,801,3146,5223,5226	AKR1B1,CALM1,HMGB1,PGAM1,PGD
18_Summary	GO Biological Processes	GO:0051169	nuclear transport	-5.92717	-3.89409	9/343	3181,3313,3326,4869,5901,6209,8815,10155,11331,908,6421,10574,5721	HNRNPA2B1,HSPA9,HSP90AB1,NPM1,RAN,RPS15,BANF1,TRIM28,PHB2,CCT6A,SFPQ,CCT7,PSME2
18_Member	GO Biological Processes	GO:0051169	nuclear transport	-5.92717	-3.89409	9/343	3181,3313,3326,4869,5901,6209,8815,10155,11331	HNRNPA2B1,HSPA9,HSP90AB1,NPM1,RAN,RPS15,BANF1,TRIM28,PHB2
18_Member	GO Biological Processes	GO:0000056	ribosomal small subunit export from nucleus	-5.80218	-3.78716	3/8	4869,5901,6209	NPM1,RAN,RPS15
18_Member	GO Biological Processes	GO:0006403	RNA localization	-5.06858	-3.16704	7/235	908,3181,4869,5901,6209,6421,10574	CCT6A,HNRNPA2B1,NPM1,RAN,RPS15,SFPQ,CCT7
18_Member	GO Biological Processes	GO:0000054	ribosomal subunit export from nucleus	-4.9951	-3.11569	3/14	4869,5901,6209	NPM1,RAN,RPS15
18_Member	GO Biological Processes	GO:0033750	ribosome localization	-4.9951	-3.11569	3/14	4869,5901,6209	NPM1,RAN,RPS15
18_Member	GO Biological Processes	GO:0006913	nucleocytoplasmic transport	-4.97443	-3.09788	8/340	3181,3313,3326,4869,5901,6209,10155,11331	HNRNPA2B1,HSPA9,HSP90AB1,NPM1,RAN,RPS15,TRIM28,PHB2
18_Member	GO Biological Processes	GO:0071428	rRNA-containing ribonucleoprotein complex export from nucleus	-4.89916	-3.0325	3/15	4869,5901,6209	NPM1,RAN,RPS15
18_Member	GO Biological Processes	GO:0006611	protein export from nucleus	-3.57937	-1.95475	5/183	3181,3313,4869,5901,6209	HNRNPA2B1,HSPA9,NPM1,RAN,RPS15
18_Member	GO Biological Processes	GO:0050657	nucleic acid transport	-3.42217	-1.81249	5/198	3181,4869,5901,6209,6421	HNRNPA2B1,NPM1,RAN,RPS15,SFPQ
18_Member	GO Biological Processes	GO:0050658	RNA transport	-3.42217	-1.81249	5/198	3181,4869,5901,6209,6421	HNRNPA2B1,NPM1,RAN,RPS15,SFPQ
18_Member	GO Biological Processes	GO:0051168	nuclear export	-3.39232	-1.78572	5/201	3181,3313,4869,5901,6209	HNRNPA2B1,HSPA9,NPM1,RAN,RPS15
18_Member	GO Biological Processes	GO:0051236	establishment of RNA localization	-3.39232	-1.78572	5/201	3181,4869,5901,6209,6421	HNRNPA2B1,NPM1,RAN,RPS15,SFPQ
18_Member	GO Biological Processes	GO:0071426	ribonucleoprotein complex export from nucleus	-3.14412	-1.57499	4/130	3181,4869,5901,6209	HNRNPA2B1,NPM1,RAN,RPS15
18_Member	Reactome Gene Sets	R-HSA-162909	Host Interactions of HIV factors	-3.14412	-1.57499	4/130	4869,5721,5901,8815	NPM1,PSME2,RAN,BANF1
18_Member	GO Biological Processes	GO:0071166	ribonucleoprotein complex localization	-3.13167	-1.56456	4/131	3181,4869,5901,6209	HNRNPA2B1,NPM1,RAN,RPS15
18_Member	GO Biological Processes	GO:0006405	RNA export from nucleus	-3.0012	-1.45336	4/142	3181,4869,5901,6209	HNRNPA2B1,NPM1,RAN,RPS15
18_Member	GO Biological Processes	GO:0015931	nucleobase-containing compound transport	-2.94254	-1.40529	5/253	3181,4869,5901,6209,6421	HNRNPA2B1,NPM1,RAN,RPS15,SFPQ
18_Member	GO Biological Processes	GO:0031503	protein-containing complex localization	-2.72865	-1.22897	5/283	3181,4869,5901,6209,6421	HNRNPA2B1,NPM1,RAN,RPS15,SFPQ
18_Member	Reactome Gene Sets	R-HSA-162906	HIV Infection	-2.21921	-0.791763	4/234	4869,5721,5901,8815	NPM1,PSME2,RAN,BANF1
19_Summary	GO Biological Processes	GO:0019058	viral life cycle	-5.86511	-3.83813	9/349	3326,5034,5094,5245,5479,5901,7415,8815,10155	HSP90AB1,P4HB,PCBP2,PHB,PPIB,RAN,VCP,BANF1,TRIM28
19_Member	GO Biological Processes	GO:0019058	viral life cycle	-5.86511	-3.83813	9/349	3326,5034,5094,5245,5479,5901,7415,8815,10155	HSP90AB1,P4HB,PCBP2,PHB,PPIB,RAN,VCP,BANF1,TRIM28
19_Member	GO Biological Processes	GO:0019079	viral genome replication	-5.51388	-3.53467	6/129	5094,5245,5479,7415,8815,10155	PCBP2,PHB,PPIB,VCP,BANF1,TRIM28
19_Member	GO Biological Processes	GO:0039694	viral RNA genome replication	-3.76067	-2.10454	3/35	5094,5245,10155	PCBP2,PHB,TRIM28
20_Summary	GO Biological Processes	GO:0070199	establishment of protein localization to chromosome	-5.85013	-3.82825	4/27	908,9555,10574,55506,2521,3146,3181,3326,10155,7431,7415,6421,302,6624,7416,7532,4869,5245	CCT6A,MACROH2A1,CCT7,MACROH2A2,FUS,HMGB1,HNRNPA2B1,HSP90AB1,TRIM28,VIM,VCP,SFPQ,ANXA2,FSCN1,VDAC1,YWHAG,NPM1,PHB
20_Member	GO Biological Processes	GO:0070199	establishment of protein localization to chromosome	-5.85013	-3.82825	4/27	908,9555,10574,55506	CCT6A,MACROH2A1,CCT7,MACROH2A2
20_Member	GO Biological Processes	GO:0051054	positive regulation of DNA metabolic process	-5.55688	-3.57165	7/198	908,2521,3146,3181,3326,10155,10574	CCT6A,FUS,HMGB1,HNRNPA2B1,HSP90AB1,TRIM28,CCT7
20_Member	Reactome Gene Sets	R-HSA-9706574	RHOBTB GTPase Cycle	-5.3836	-3.42212	4/35	908,3326,7431,10574	CCT6A,HSP90AB1,VIM,CCT7
20_Member	GO Biological Processes	GO:0034502	protein localization to chromosome	-5.02447	-3.12595	5/91	908,7415,9555,10574,55506	CCT6A,VCP,MACROH2A1,CCT7,MACROH2A2
20_Member	GO Biological Processes	GO:1904814	regulation of protein localization to chromosome, telomeric region	-4.9951	-3.11569	3/14	908,9555,10574	CCT6A,MACROH2A1,CCT7
20_Member	GO Biological Processes	GO:2001252	positive regulation of chromosome organization	-4.9147	-3.04524	6/164	908,3181,6421,9555,10155,10574	CCT6A,HNRNPA2B1,SFPQ,MACROH2A1,TRIM28,CCT7
20_Member	GO Biological Processes	GO:0010638	positive regulation of organelle organization	-4.88571	-3.02044	10/584	302,908,3181,6421,6624,7416,7532,9555,10155,10574	ANXA2,CCT6A,HNRNPA2B1,SFPQ,FSCN1,VDAC1,YWHAG,MACROH2A1,TRIM28,CCT7
20_Member	GO Biological Processes	GO:0051052	regulation of DNA metabolic process	-4.83915	-2.98894	8/355	908,2521,3146,3181,3326,4869,10155,10574	CCT6A,FUS,HMGB1,HNRNPA2B1,HSP90AB1,NPM1,TRIM28,CCT7
20_Member	GO Biological Processes	GO:0071897	DNA biosynthetic process	-4.45312	-2.6619	6/198	908,3181,3326,5245,7415,10574	CCT6A,HNRNPA2B1,HSP90AB1,PHB,VCP,CCT7
20_Member	Reactome Gene Sets	R-HSA-9013418	RHOBTB2 GTPase cycle	-4.31672	-2.55719	3/23	908,3326,10574	CCT6A,HSP90AB1,CCT7
20_Member	GO Biological Processes	GO:0070198	protein localization to chromosome, telomeric region	-3.9632	-2.2656	3/30	908,9555,10574	CCT6A,MACROH2A1,CCT7
20_Member	GO Biological Processes	GO:0010833	telomere maintenance via telomere lengthening	-3.94947	-2.2547	4/80	908,3181,3326,10574	CCT6A,HNRNPA2B1,HSP90AB1,CCT7
20_Member	GO Biological Processes	GO:1904358	positive regulation of telomere maintenance via telomere lengthening	-3.72385	-2.07029	3/36	908,3181,10574	CCT6A,HNRNPA2B1,CCT7
20_Member	GO Biological Processes	GO:0033044	regulation of chromosome organization	-3.68692	-2.04267	6/273	908,3181,6421,9555,10155,10574	CCT6A,HNRNPA2B1,SFPQ,MACROH2A1,TRIM28,CCT7
20_Member	GO Biological Processes	GO:2000278	regulation of DNA biosynthetic process	-3.40279	-1.79465	4/111	908,3181,3326,10574	CCT6A,HNRNPA2B1,HSP90AB1,CCT7
20_Member	GO Biological Processes	GO:0032206	positive regulation of telomere maintenance	-3.27348	-1.68047	3/51	908,3181,10574	CCT6A,HNRNPA2B1,CCT7
20_Member	GO Biological Processes	GO:1904356	regulation of telomere maintenance via telomere lengthening	-3.06648	-1.50847	3/60	908,3181,10574	CCT6A,HNRNPA2B1,CCT7
20_Member	GO Biological Processes	GO:2000573	positive regulation of DNA biosynthetic process	-2.96531	-1.42478	3/65	908,3326,10574	CCT6A,HSP90AB1,CCT7
20_Member	GO Biological Processes	GO:0007004	telomere maintenance via telomerase	-2.90851	-1.38096	3/68	908,3326,10574	CCT6A,HSP90AB1,CCT7
20_Member	GO Biological Processes	GO:0000723	telomere maintenance	-2.80013	-1.29013	4/161	908,3181,3326,10574	CCT6A,HNRNPA2B1,HSP90AB1,CCT7
20_Member	GO Biological Processes	GO:0006278	RNA-dependent DNA biosynthetic process	-2.78577	-1.27944	3/75	908,3326,10574	CCT6A,HSP90AB1,CCT7
20_Member	GO Biological Processes	GO:0032204	regulation of telomere maintenance	-2.72103	-1.22255	3/79	908,3181,10574	CCT6A,HNRNPA2B1,CCT7
20_Member	GO Biological Processes	GO:0032200	telomere organization	-2.67717	-1.18345	4/174	908,3181,3326,10574	CCT6A,HNRNPA2B1,HSP90AB1,CCT7
