# Supplementary material for: Unravelling the neuroprotective mechanisms of carotenes in differentiated human neural cells: Biochemical and proteomic approaches
Source: Food Chem (Oxf). 2022 Feb 14;4:100088. doi: 10.1016/j.fochms.2022.100088 (PMC8991711; doi:10.1016/j.fochms.2022.100088)
Supplement: Supplementary data 1 [file mmc1.zip › Data in Brief/Supplementary Table 4 (TMC).csv]

Name	Category	CategoryID	GO	Description	PARENT_GO	LogP	Enrichment	Z-score	#TotalGeneInLibrary	#GeneInGO	#GeneInHitList	#GeneInGOAndHitList	%InGO	STDV %InGO	GeneID	Hits	Log(q-value)
MyList	GO Biological Processes	19	GO:0072594	establishment of protein localization to organelle		-19	13	16	28162	579	87	23	26	4.7	801|808|908|3326|3329|4736|5901|6124|6130|6152|6191|6203|6209|6217|6222|6223|6727|7532|9555|10155|10574|11331|55506	CALM1|CALM3|CCT6A|HSP90AB1|HSPD1|RPL10A|RAN|RPL4|RPL7A|RPL24|RPS4X|RPS9|RPS15|RPS16|RPS18|RPS19|SRP14|YWHAG|MACROH2A1|TRIM28|CCT7|PHB2|MACROH2A2	-16
MyList	Reactome Gene Sets	6	R-HSA-2262752	Cellular responses to stress		-17	11	15	28162	676	87	23	26	4.7	2950|3015|3313|3326|4736|5034|5721|6124|6130|6152|6191|6203|6209|6217|6222|6223|7415|9588|10376|10381|10383|84617|347733	GSTP1|H2AZ1|HSPA9|HSP90AB1|RPL10A|P4HB|PSME2|RPL4|RPL7A|RPL24|RPS4X|RPS9|RPS15|RPS16|RPS18|RPS19|VCP|PRDX6|TUBA1B|TUBB3|TUBB4B|TUBB6|TUBB2B	-15
MyList	Reactome Gene Sets	6	R-HSA-8953897	Cellular responses to external stimuli		-17	11	14	28162	690	87	23	26	4.7	2950|3015|3313|3326|4736|5034|5721|6124|6130|6152|6191|6203|6209|6217|6222|6223|7415|9588|10376|10381|10383|84617|347733	GSTP1|H2AZ1|HSPA9|HSP90AB1|RPL10A|P4HB|PSME2|RPL4|RPL7A|RPL24|RPS4X|RPS9|RPS15|RPS16|RPS18|RPS19|VCP|PRDX6|TUBA1B|TUBB3|TUBB4B|TUBB6|TUBB2B	-14
MyList	CORUM	33	CORUM:3055	Nop56p-associated pre-rRNA complex		-15	37	21	28162	104	87	12	14	3.7	4670|4691|4736|4869|6124|6130|6152|6203|6209|6217|6222|6727	HNRNPM|NCL|RPL10A|NPM1|RPL4|RPL7A|RPL24|RPS9|RPS15|RPS16|RPS18|SRP14	-13
MyList	Reactome Gene Sets	6	R-HSA-8953854	Metabolism of RNA		-15	10	13	28162	673	87	21	24	4.6	1665|1973|2521|3028|3181|3190|4670|4691|4736|5094|5721|5901|6124|6130|6152|6191|6203|6209|6217|6222|6223	DHX15|EIF4A1|FUS|HSD17B10|HNRNPA2B1|HNRNPK|HNRNPM|NCL|RPL10A|PCBP2|PSME2|RAN|RPL4|RPL7A|RPL24|RPS4X|RPS9|RPS15|RPS16|RPS18|RPS19	-12
MyList	KEGG Pathway	24	hsa01200	Carbon metabolism		-15	34	20	28162	114	87	12	14	3.7	38|1431|1738|2023|2821|3030|4191|5223|5226|5230|5315|7086	ACAT1|CS|DLD|ENO1|GPI|HADHA|MDH2|PGAM1|PGD|PGK1|PKM|TKT	-12
MyList	KEGG Pathway	24	ko01200	Carbon metabolism		-15	34	20	28162	114	87	12	14	3.7	38|1431|1738|2023|2821|3030|4191|5223|5226|5230|5315|7086	ACAT1|CS|DLD|ENO1|GPI|HADHA|MDH2|PGAM1|PGD|PGK1|PKM|TKT	-12
MyList	WikiPathways	27	WP4290	Metabolic reprogramming in colon cancer		-14	66	24	28162	44	87	9	10	3.3	2023|2194|2821|4191|5223|5226|5230|5315|7086	ENO1|FASN|GPI|MDH2|PGAM1|PGD|PGK1|PKM|TKT	-12
MyList	GO Biological Processes	19	GO:0046700	heterocycle catabolic process		-14	10	13	28162	597	87	19	22	4.4	38|1400|2521|3146|4670|4736|4869|5721|6124|6130|6152|6191|6203|6209|6217|6222|6223|7415|7431	ACAT1|CRMP1|FUS|HMGB1|HNRNPM|RPL10A|NPM1|PSME2|RPL4|RPL7A|RPL24|RPS4X|RPS9|RPS15|RPS16|RPS18|RPS19|VCP|VIM	-11
MyList	Reactome Gene Sets	6	R-HSA-9619483	Activation of AMPK downstream of NMDARs		-14	89	26	28162	29	87	8	9.2	3.1	801|805|808|10376|10381|10383|84617|347733	CALM1|CALM2|CALM3|TUBA1B|TUBB3|TUBB4B|TUBB6|TUBB2B	-11
MyList	GO Biological Processes	19	GO:0006614	SRP-dependent cotranslational protein targeting to membrane		-14	34	19	28162	105	87	11	13	3.6	4736|6124|6130|6152|6191|6203|6209|6217|6222|6223|6727	RPL10A|RPL4|RPL7A|RPL24|RPS4X|RPS9|RPS15|RPS16|RPS18|RPS19|SRP14	-11
MyList	GO Biological Processes	19	GO:0044270	cellular nitrogen compound catabolic process		-14	10	13	28162	602	87	19	22	4.4	38|1400|2521|3146|4670|4736|4869|5721|6124|6130|6152|6191|6203|6209|6217|6222|6223|7415|7431	ACAT1|CRMP1|FUS|HMGB1|HNRNPM|RPL10A|NPM1|PSME2|RPL4|RPL7A|RPL24|RPS4X|RPS9|RPS15|RPS16|RPS18|RPS19|VCP|VIM	-11
MyList	GO Biological Processes	19	GO:0006613	cotranslational protein targeting to membrane		-13	32	18	28162	110	87	11	13	3.6	4736|6124|6130|6152|6191|6203|6209|6217|6222|6223|6727	RPL10A|RPL4|RPL7A|RPL24|RPS4X|RPS9|RPS15|RPS16|RPS18|RPS19|SRP14	-11
MyList	Reactome Gene Sets	6	R-HSA-156827	L13a-mediated translational silencing of Ceruloplasmin expression		-13	32	18	28162	111	87	11	13	3.6	1973|4736|6124|6130|6152|6191|6203|6209|6217|6222|6223	EIF4A1|RPL10A|RPL4|RPL7A|RPL24|RPS4X|RPS9|RPS15|RPS16|RPS18|RPS19	-11
MyList	Reactome Gene Sets	6	R-HSA-72706	GTP hydrolysis and joining of the 60S ribosomal subunit		-13	32	18	28162	112	87	11	13	3.6	1973|4736|6124|6130|6152|6191|6203|6209|6217|6222|6223	EIF4A1|RPL10A|RPL4|RPL7A|RPL24|RPS4X|RPS9|RPS15|RPS16|RPS18|RPS19	-11
MyList	Reactome Gene Sets	6	R-HSA-1799339	SRP-dependent cotranslational protein targeting to membrane		-13	32	18	28162	112	87	11	13	3.6	4736|6124|6130|6152|6191|6203|6209|6217|6222|6223|6727	RPL10A|RPL4|RPL7A|RPL24|RPS4X|RPS9|RPS15|RPS16|RPS18|RPS19|SRP14	-11
MyList	Reactome Gene Sets	6	R-HSA-5626467	RHO GTPases activate IQGAPs		-13	81	25	28162	32	87	8	9.2	3.1	801|805|808|10376|10381|10383|84617|347733	CALM1|CALM2|CALM3|TUBA1B|TUBB3|TUBB4B|TUBB6|TUBB2B	-11
MyList	CORUM	33	CORUM:306	Ribosome, cytoplasmic		-13	40	20	28162	80	87	10	11	3.4	4736|6124|6130|6152|6191|6203|6209|6217|6222|6223	RPL10A|RPL4|RPL7A|RPL24|RPS4X|RPS9|RPS15|RPS16|RPS18|RPS19	-11
MyList	Reactome Gene Sets	6	R-HSA-168255	Influenza Infection		-13	25	17	28162	156	87	12	14	3.7	821|4736|5901|6124|6130|6152|6191|6203|6209|6217|6222|6223	CANX|RPL10A|RAN|RPL4|RPL7A|RPL24|RPS4X|RPS9|RPS15|RPS16|RPS18|RPS19	-11
MyList	Reactome Gene Sets	6	R-HSA-422475	Axon guidance		-13	11	13	28162	552	87	18	21	4.3	1400|3326|4736|5721|6124|6130|6152|6191|6203|6209|6217|6222|6223|10376|10381|10383|84617|347733	CRMP1|HSP90AB1|RPL10A|PSME2|RPL4|RPL7A|RPL24|RPS4X|RPS9|RPS15|RPS16|RPS18|RPS19|TUBA1B|TUBB3|TUBB4B|TUBB6|TUBB2B	-11
MyList	GO Biological Processes	19	GO:0034655	nucleobase-containing compound catabolic process		-13	10	13	28162	557	87	18	21	4.3	38|2521|3146|4670|4736|4869|5721|6124|6130|6152|6191|6203|6209|6217|6222|6223|7415|7431	ACAT1|FUS|HMGB1|HNRNPM|RPL10A|NPM1|PSME2|RPL4|RPL7A|RPL24|RPS4X|RPS9|RPS15|RPS16|RPS18|RPS19|VCP|VIM	-11
MyList	GO Biological Processes	19	GO:1901361	organic cyclic compound catabolic process		-13	9.5	12	28162	647	87	19	22	4.4	38|1400|2521|3146|4670|4736|4869|5721|6124|6130|6152|6191|6203|6209|6217|6222|6223|7415|7431	ACAT1|CRMP1|FUS|HMGB1|HNRNPM|RPL10A|NPM1|PSME2|RPL4|RPL7A|RPL24|RPS4X|RPS9|RPS15|RPS16|RPS18|RPS19|VCP|VIM	-11
MyList	Reactome Gene Sets	6	R-HSA-72613	Eukaryotic Translation Initiation		-13	30	18	28162	119	87	11	13	3.6	1973|4736|6124|6130|6152|6191|6203|6209|6217|6222|6223	EIF4A1|RPL10A|RPL4|RPL7A|RPL24|RPS4X|RPS9|RPS15|RPS16|RPS18|RPS19	-11
MyList	Reactome Gene Sets	6	R-HSA-72737	Cap-dependent Translation Initiation		-13	30	18	28162	119	87	11	13	3.6	1973|4736|6124|6130|6152|6191|6203|6209|6217|6222|6223	EIF4A1|RPL10A|RPL4|RPL7A|RPL24|RPS4X|RPS9|RPS15|RPS16|RPS18|RPS19	-11
MyList	GO Biological Processes	19	GO:0045047	protein targeting to ER		-13	30	18	28162	120	87	11	13	3.6	4736|6124|6130|6152|6191|6203|6209|6217|6222|6223|6727	RPL10A|RPL4|RPL7A|RPL24|RPS4X|RPS9|RPS15|RPS16|RPS18|RPS19|SRP14	-11
MyList	Reactome Gene Sets	6	R-HSA-9675108	Nervous system development		-13	10	12	28162	577	87	18	21	4.3	1400|3326|4736|5721|6124|6130|6152|6191|6203|6209|6217|6222|6223|10376|10381|10383|84617|347733	CRMP1|HSP90AB1|RPL10A|PSME2|RPL4|RPL7A|RPL24|RPS4X|RPS9|RPS15|RPS16|RPS18|RPS19|TUBA1B|TUBB3|TUBB4B|TUBB6|TUBB2B	-11
MyList	GO Biological Processes	19	GO:0072599	establishment of protein localization to endoplasmic reticulum		-13	29	17	28162	124	87	11	13	3.6	4736|6124|6130|6152|6191|6203|6209|6217|6222|6223|6727	RPL10A|RPL4|RPL7A|RPL24|RPS4X|RPS9|RPS15|RPS16|RPS18|RPS19|SRP14	-11
MyList	Reactome Gene Sets	6	R-HSA-192823	Viral mRNA Translation		-13	36	19	28162	89	87	10	11	3.4	4736|6124|6130|6152|6191|6203|6209|6217|6222|6223	RPL10A|RPL4|RPL7A|RPL24|RPS4X|RPS9|RPS15|RPS16|RPS18|RPS19	-11
MyList	Reactome Gene Sets	6	R-HSA-156902	Peptide chain elongation		-13	36	19	28162	89	87	10	11	3.4	4736|6124|6130|6152|6191|6203|6209|6217|6222|6223	RPL10A|RPL4|RPL7A|RPL24|RPS4X|RPS9|RPS15|RPS16|RPS18|RPS19	-11
MyList	WikiPathways	27	WP477	Cytoplasmic Ribosomal Proteins		-13	36	18	28162	90	87	10	11	3.4	4736|6124|6130|6152|6191|6203|6209|6217|6222|6223	RPL10A|RPL4|RPL7A|RPL24|RPS4X|RPS9|RPS15|RPS16|RPS18|RPS19	-10
MyList	Reactome Gene Sets	6	R-HSA-72764	Eukaryotic Translation Termination		-13	35	18	28162	93	87	10	11	3.4	4736|6124|6130|6152|6191|6203|6209|6217|6222|6223	RPL10A|RPL4|RPL7A|RPL24|RPS4X|RPS9|RPS15|RPS16|RPS18|RPS19	-10
MyList	Reactome Gene Sets	6	R-HSA-156842	Eukaryotic Translation Elongation		-13	35	18	28162	93	87	10	11	3.4	4736|6124|6130|6152|6191|6203|6209|6217|6222|6223	RPL10A|RPL4|RPL7A|RPL24|RPS4X|RPS9|RPS15|RPS16|RPS18|RPS19	-10
MyList	Reactome Gene Sets	6	R-HSA-2408557	Selenocysteine synthesis		-13	35	18	28162	93	87	10	11	3.4	4736|6124|6130|6152|6191|6203|6209|6217|6222|6223	RPL10A|RPL4|RPL7A|RPL24|RPS4X|RPS9|RPS15|RPS16|RPS18|RPS19	-10
MyList	Reactome Gene Sets	6	R-HSA-975956	Nonsense Mediated Decay (NMD) independent of the Exon Junction Complex (EJC)		-12	34	18	28162	95	87	10	11	3.4	4736|6124|6130|6152|6191|6203|6209|6217|6222|6223	RPL10A|RPL4|RPL7A|RPL24|RPS4X|RPS9|RPS15|RPS16|RPS18|RPS19	-10
MyList	GO Biological Processes	19	GO:0006091	generation of precursor metabolites and energy		-12	11	12	28162	524	87	17	20	4.3	38|231|498|801|1431|1738|2023|2821|3146|4191|5223|5226|5230|5315|7086|7415|11331	ACAT1|AKR1B1|ATP5F1A|CALM1|CS|DLD|ENO1|GPI|HMGB1|MDH2|PGAM1|PGD|PGK1|PKM|TKT|VCP|PHB2	-10
MyList	GO Biological Processes	19	GO:0019439	aromatic compound catabolic process		-12	9.5	12	28162	614	87	18	21	4.3	38|2521|3146|4670|4736|4869|5721|6124|6130|6152|6191|6203|6209|6217|6222|6223|7415|7431	ACAT1|FUS|HMGB1|HNRNPM|RPL10A|NPM1|PSME2|RPL4|RPL7A|RPL24|RPS4X|RPS9|RPS15|RPS16|RPS18|RPS19|VCP|VIM	-10
MyList	Reactome Gene Sets	6	R-HSA-71291	Metabolism of amino acids and derivatives		-12	13	13	28162	374	87	15	17	4	38|1152|1738|3028|4736|5721|6124|6130|6152|6191|6203|6209|6217|6222|6223	ACAT1|CKB|DLD|HSD17B10|RPL10A|PSME2|RPL4|RPL7A|RPL24|RPS4X|RPS9|RPS15|RPS16|RPS18|RPS19	-10
MyList	GO Biological Processes	19	GO:0006402	mRNA catabolic process		-12	13	13	28162	378	87	15	17	4	2521|4670|4736|4869|5721|6124|6130|6152|6191|6203|6209|6217|6222|6223|7431	FUS|HNRNPM|RPL10A|NPM1|PSME2|RPL4|RPL7A|RPL24|RPS4X|RPS9|RPS15|RPS16|RPS18|RPS19|VIM	-10
MyList	Reactome Gene Sets	6	R-HSA-72689	Formation of a pool of free 40S subunits		-12	32	17	28162	101	87	10	11	3.4	4736|6124|6130|6152|6191|6203|6209|6217|6222|6223	RPL10A|RPL4|RPL7A|RPL24|RPS4X|RPS9|RPS15|RPS16|RPS18|RPS19	-10
MyList	Reactome Gene Sets	6	R-HSA-9633012	Response of EIF2AK4 (GCN2) to amino acid deficiency		-12	32	17	28162	101	87	10	11	3.4	4736|6124|6130|6152|6191|6203|6209|6217|6222|6223	RPL10A|RPL4|RPL7A|RPL24|RPS4X|RPS9|RPS15|RPS16|RPS18|RPS19	-10
MyList	GO Biological Processes	19	GO:0006413	translational initiation		-12	20	15	28162	193	87	12	14	3.7	1973|4736|4869|6124|6130|6152|6191|6203|6209|6217|6222|6223	EIF4A1|RPL10A|NPM1|RPL4|RPL7A|RPL24|RPS4X|RPS9|RPS15|RPS16|RPS18|RPS19	-10
MyList	Reactome Gene Sets	6	R-HSA-389960	Formation of tubulin folding intermediates by CCT/TriC		-12	91	25	28162	25	87	7	8	2.9	908|10376|10381|10383|10574|84617|347733	CCT6A|TUBA1B|TUBB3|TUBB4B|CCT7|TUBB6|TUBB2B	-9.9
MyList	WikiPathways	27	WP534	Glycolysis and Gluconeogenesis		-12	58	21	28162	45	87	8	9.2	3.1	1738|2023|2821|3945|4191|5223|5230|5315	DLD|ENO1|GPI|LDHB|MDH2|PGAM1|PGK1|PKM	-9.8
MyList	Reactome Gene Sets	6	R-HSA-1445148	Translocation of SLC2A4 (GLUT4) to the plasma membrane		-12	40	19	28162	72	87	9	10	3.3	801|805|808|7532|10376|10381|10383|84617|347733	CALM1|CALM2|CALM3|YWHAG|TUBA1B|TUBB3|TUBB4B|TUBB6|TUBB2B	-9.8
MyList	GO Biological Processes	19	GO:0070972	protein localization to endoplasmic reticulum		-12	23	15	28162	152	87	11	13	3.6	4736|6124|6130|6152|6191|6203|6209|6217|6222|6223|6727	RPL10A|RPL4|RPL7A|RPL24|RPS4X|RPS9|RPS15|RPS16|RPS18|RPS19|SRP14	-9.7
MyList	Reactome Gene Sets	6	R-HSA-72312	rRNA processing		-12	19	14	28162	204	87	12	14	3.7	3028|4691|4736|6124|6130|6152|6191|6203|6209|6217|6222|6223	HSD17B10|NCL|RPL10A|RPL4|RPL7A|RPL24|RPS4X|RPS9|RPS15|RPS16|RPS18|RPS19	-9.7
MyList	Reactome Gene Sets	6	R-HSA-927802	Nonsense-Mediated Decay (NMD)		-12	28	16	28162	115	87	10	11	3.4	4736|6124|6130|6152|6191|6203|6209|6217|6222|6223	RPL10A|RPL4|RPL7A|RPL24|RPS4X|RPS9|RPS15|RPS16|RPS18|RPS19	-9.5
MyList	Reactome Gene Sets	6	R-HSA-975957	Nonsense Mediated Decay (NMD) enhanced by the Exon Junction Complex (EJC)		-12	28	16	28162	115	87	10	11	3.4	4736|6124|6130|6152|6191|6203|6209|6217|6222|6223	RPL10A|RPL4|RPL7A|RPL24|RPS4X|RPS9|RPS15|RPS16|RPS18|RPS19	-9.5
MyList	GO Biological Processes	19	GO:0006401	RNA catabolic process		-12	12	12	28162	417	87	15	17	4	2521|4670|4736|4869|5721|6124|6130|6152|6191|6203|6209|6217|6222|6223|7431	FUS|HNRNPM|RPL10A|NPM1|PSME2|RPL4|RPL7A|RPL24|RPS4X|RPS9|RPS15|RPS16|RPS18|RPS19|VIM	-9.5
MyList	Reactome Gene Sets	6	R-HSA-2408522	Selenoamino acid metabolism		-11	27	16	28162	118	87	10	11	3.4	4736|6124|6130|6152|6191|6203|6209|6217|6222|6223	RPL10A|RPL4|RPL7A|RPL24|RPS4X|RPS9|RPS15|RPS16|RPS18|RPS19	-9.4
MyList	GO Biological Processes	19	GO:0000184	nuclear-transcribed mRNA catabolic process, nonsense-mediated decay		-11	27	16	28162	120	87	10	11	3.4	4736|6124|6130|6152|6191|6203|6209|6217|6222|6223	RPL10A|RPL4|RPL7A|RPL24|RPS4X|RPS9|RPS15|RPS16|RPS18|RPS19	-9.3
MyList	Reactome Gene Sets	6	R-HSA-194315	Signaling by Rho GTPases		-11	8.3	11	28162	703	87	18	21	4.3	70|708|801|805|808|908|1152|3015|3326|7415|7431|7532|10376|10381|10383|10574|84617|347733	ACTC1|C1QBP|CALM1|CALM2|CALM3|CCT6A|CKB|H2AZ1|HSP90AB1|VCP|VIM|YWHAG|TUBA1B|TUBB3|TUBB4B|CCT7|TUBB6|TUBB2B	-9.3
MyList	GO Biological Processes	19	GO:0090150	establishment of protein localization to membrane		-11	13	12	28162	356	87	14	16	3.9	801|808|4736|6124|6130|6152|6191|6203|6209|6217|6222|6223|6727|7532	CALM1|CALM3|RPL10A|RPL4|RPL7A|RPL24|RPS4X|RPS9|RPS15|RPS16|RPS18|RPS19|SRP14|YWHAG	-9.3
MyList	Reactome Gene Sets	6	R-HSA-9010553	Regulation of expression of SLITs and ROBOs		-11	21	14	28162	171	87	11	13	3.6	4736|5721|6124|6130|6152|6191|6203|6209|6217|6222|6223	RPL10A|PSME2|RPL4|RPL7A|RPL24|RPS4X|RPS9|RPS15|RPS16|RPS18|RPS19	-9.2
MyList	Reactome Gene Sets	6	R-HSA-9716542	Signaling by Rho GTPases, Miro GTPases and RHOBTB3		-11	8.1	11	28162	719	87	18	21	4.3	70|708|801|805|808|908|1152|3015|3326|7415|7431|7532|10376|10381|10383|10574|84617|347733	ACTC1|C1QBP|CALM1|CALM2|CALM3|CCT6A|CKB|H2AZ1|HSP90AB1|VCP|VIM|YWHAG|TUBA1B|TUBB3|TUBB4B|CCT7|TUBB6|TUBB2B	-9.2
MyList	Reactome Gene Sets	6	R-HSA-389958	Cooperation of Prefoldin and TriC/CCT in actin and tubulin folding		-11	71	22	28162	32	87	7	8	2.9	908|10376|10381|10383|10574|84617|347733	CCT6A|TUBA1B|TUBB3|TUBB4B|CCT7|TUBB6|TUBB2B	-9.1
MyList	GO Biological Processes	19	GO:0006457	protein folding		-11	17	13	28162	235	87	12	14	3.7	821|908|2923|3313|3326|3329|5034|5479|7184|7415|10130|10574	CANX|CCT6A|PDIA3|HSPA9|HSP90AB1|HSPD1|P4HB|PPIB|HSP90B1|VCP|PDIA6|CCT7	-9
MyList	Reactome Gene Sets	6	R-HSA-6791226	Major pathway of rRNA processing in the nucleolus and cytosol		-11	19	14	28162	184	87	11	13	3.6	4691|4736|6124|6130|6152|6191|6203|6209|6217|6222|6223	NCL|RPL10A|RPL4|RPL7A|RPL24|RPS4X|RPS9|RPS15|RPS16|RPS18|RPS19	-8.9
MyList	Reactome Gene Sets	6	R-HSA-168273	Influenza Viral RNA Transcription and Replication		-11	24	15	28162	135	87	10	11	3.4	4736|6124|6130|6152|6191|6203|6209|6217|6222|6223	RPL10A|RPL4|RPL7A|RPL24|RPS4X|RPS9|RPS15|RPS16|RPS18|RPS19	-8.9
MyList	Reactome Gene Sets	6	R-HSA-8868773	rRNA processing in the nucleus and cytosol		-11	18	14	28162	194	87	11	13	3.6	4691|4736|6124|6130|6152|6191|6203|6209|6217|6222|6223	NCL|RPL10A|RPL4|RPL7A|RPL24|RPS4X|RPS9|RPS15|RPS16|RPS18|RPS19	-8.6
MyList	GO Biological Processes	19	GO:0019080	viral gene expression		-11	18	13	28162	198	87	11	13	3.6	4736|5094|6124|6130|6152|6191|6203|6209|6217|6222|6223	RPL10A|PCBP2|RPL4|RPL7A|RPL24|RPS4X|RPS9|RPS15|RPS16|RPS18|RPS19	-8.6
MyList	KEGG Pathway	24	ko03010	Ribosome		-10	21	14	28162	153	87	10	11	3.4	4736|6124|6130|6152|6191|6203|6209|6217|6222|6223	RPL10A|RPL4|RPL7A|RPL24|RPS4X|RPS9|RPS15|RPS16|RPS18|RPS19	-8.3
MyList	KEGG Pathway	24	hsa03010	Ribosome		-10	21	14	28162	153	87	10	11	3.4	4736|6124|6130|6152|6191|6203|6209|6217|6222|6223	RPL10A|RPL4|RPL7A|RPL24|RPS4X|RPS9|RPS15|RPS16|RPS18|RPS19	-8.3
MyList	GO Biological Processes	19	GO:0006612	protein targeting to membrane		-10	17	13	28162	211	87	11	13	3.6	4736|6124|6130|6152|6191|6203|6209|6217|6222|6223|6727	RPL10A|RPL4|RPL7A|RPL24|RPS4X|RPS9|RPS15|RPS16|RPS18|RPS19|SRP14	-8.3
MyList	Reactome Gene Sets	6	R-HSA-9711097	Cellular response to starvation		-10	21	14	28162	156	87	10	11	3.4	4736|6124|6130|6152|6191|6203|6209|6217|6222|6223	RPL10A|RPL4|RPL7A|RPL24|RPS4X|RPS9|RPS15|RPS16|RPS18|RPS19	-8.3
MyList	Reactome Gene Sets	6	R-HSA-9646399	Aggrephagy		-10	53	19	28162	43	87	7	8	2.9	7415|7431|10376|10381|10383|84617|347733	VCP|VIM|TUBA1B|TUBB3|TUBB4B|TUBB6|TUBB2B	-8.2
MyList	GO Biological Processes	19	GO:0006734	NADH metabolic process		-10	51	19	28162	44	87	7	8	2.9	2023|2821|4191|5223|5230|5315|7415	ENO1|GPI|MDH2|PGAM1|PGK1|PKM|VCP	-8.2
MyList	Reactome Gene Sets	6	R-HSA-376176	Signaling by ROBO receptors		-10	16	13	28162	218	87	11	13	3.6	4736|5721|6124|6130|6152|6191|6203|6209|6217|6222|6223	RPL10A|PSME2|RPL4|RPL7A|RPL24|RPS4X|RPS9|RPS15|RPS16|RPS18|RPS19	-8.1
MyList	Reactome Gene Sets	6	R-HSA-72766	Translation		-10	13	12	28162	291	87	12	14	3.7	1973|4736|6124|6130|6152|6191|6203|6209|6217|6222|6223|6727	EIF4A1|RPL10A|RPL4|RPL7A|RPL24|RPS4X|RPS9|RPS15|RPS16|RPS18|RPS19|SRP14	-8
MyList	Reactome Gene Sets	6	R-HSA-71387	Metabolism of carbohydrates		-9.9	13	12	28162	295	87	12	14	3.7	231|801|805|808|2023|2821|4191|5223|5226|5230|5315|7086	AKR1B1|CALM1|CALM2|CALM3|ENO1|GPI|MDH2|PGAM1|PGD|PGK1|PKM|TKT	-7.9
MyList	GO Biological Processes	19	GO:0032787	monocarboxylic acid metabolic process		-9.9	8	10	28162	645	87	16	18	4.2	38|1152|1738|2023|2194|2821|2950|3028|3030|3945|4282|5223|5226|5230|5315|7416	ACAT1|CKB|DLD|ENO1|FASN|GPI|GSTP1|HSD17B10|HADHA|LDHB|MIF|PGAM1|PGD|PGK1|PKM|VDAC1	-7.9
MyList	Reactome Gene Sets	6	R-HSA-438064	Post NMDA receptor activation events		-9.8	32	16	28162	80	87	8	9.2	3.1	801|805|808|10376|10381|10383|84617|347733	CALM1|CALM2|CALM3|TUBA1B|TUBB3|TUBB4B|TUBB6|TUBB2B	-7.9
MyList	Reactome Gene Sets	6	R-HSA-9663891	Selective autophagy		-9.8	32	16	28162	81	87	8	9.2	3.1	7415|7416|7431|10376|10381|10383|84617|347733	VCP|VDAC1|VIM|TUBA1B|TUBB3|TUBB4B|TUBB6|TUBB2B	-7.8
MyList	GO Biological Processes	19	GO:0019083	viral transcription		-9.6	18	13	28162	180	87	10	11	3.4	4736|6124|6130|6152|6191|6203|6209|6217|6222|6223	RPL10A|RPL4|RPL7A|RPL24|RPS4X|RPS9|RPS15|RPS16|RPS18|RPS19	-7.7
MyList	Reactome Gene Sets	6	R-HSA-389957	Prefoldin mediated transfer of substrate to CCT/TriC		-9.6	69	20	28162	28	87	6	6.9	2.7	908|10381|10383|10574|84617|347733	CCT6A|TUBB3|TUBB4B|CCT7|TUBB6|TUBB2B	-7.6
MyList	GO Biological Processes	19	GO:0044283	small molecule biosynthetic process		-9.4	7.5	9.6	28162	693	87	16	18	4.2	38|231|2023|2194|2821|2950|3028|4191|4282|5223|5226|5230|5315|5901|7086|7415	ACAT1|AKR1B1|ENO1|FASN|GPI|GSTP1|HSD17B10|MDH2|MIF|PGAM1|PGD|PGK1|PKM|RAN|TKT|VCP	-7.5
MyList	Reactome Gene Sets	6	R-HSA-447115	Interleukin-12 family signaling		-9.3	40	16	28162	57	87	7	8	2.9	302|821|3181|3313|4282|5034|5721	ANXA2|CANX|HNRNPA2B1|HSPA9|MIF|P4HB|PSME2	-7.4
MyList	Reactome Gene Sets	6	R-HSA-442755	Activation of NMDA receptors and postsynaptic events		-9.3	28	14	28162	93	87	8	9.2	3.1	801|805|808|10376|10381|10383|84617|347733	CALM1|CALM2|CALM3|TUBA1B|TUBB3|TUBB4B|TUBB6|TUBB2B	-7.4
MyList	CORUM	33	CORUM:338	40S ribosomal subunit, cytoplasmic		-9.3	63	19	28162	31	87	6	6.9	2.7	6191|6203|6209|6217|6222|6223	RPS4X|RPS9|RPS15|RPS16|RPS18|RPS19	-7.4
MyList	Reactome Gene Sets	6	R-HSA-72649	Translation initiation complex formation		-9.3	39	16	28162	58	87	7	8	2.9	1973|6191|6203|6209|6217|6222|6223	EIF4A1|RPS4X|RPS9|RPS15|RPS16|RPS18|RPS19	-7.3
MyList	Reactome Gene Sets	6	R-HSA-72702	Ribosomal scanning and start codon recognition		-9.3	39	16	28162	58	87	7	8	2.9	1973|6191|6203|6209|6217|6222|6223	EIF4A1|RPS4X|RPS9|RPS15|RPS16|RPS18|RPS19	-7.3
MyList	GO Biological Processes	19	GO:0006412	translation		-9.2	7.2	9.4	28162	717	87	16	18	4.2	708|1973|4691|4736|4869|5315|6124|6130|6152|6191|6203|6209|6217|6222|6223|7431	C1QBP|EIF4A1|NCL|RPL10A|NPM1|PKM|RPL4|RPL7A|RPL24|RPS4X|RPS9|RPS15|RPS16|RPS18|RPS19|VIM	-7.3
MyList	Reactome Gene Sets	6	R-HSA-72662	Activation of the mRNA upon binding of the cap-binding complex and eIFs, and subsequent binding to 43S		-9.2	38	16	28162	59	87	7	8	2.9	1973|6191|6203|6209|6217|6222|6223	EIF4A1|RPS4X|RPS9|RPS15|RPS16|RPS18|RPS19	-7.3
MyList	GO Biological Processes	19	GO:0046364	monosaccharide biosynthetic process		-9.2	27	14	28162	97	87	8	9.2	3.1	231|2023|2821|4191|5223|5226|5230|7086	AKR1B1|ENO1|GPI|MDH2|PGAM1|PGD|PGK1|TKT	-7.3
MyList	CORUM	33	CORUM:305	40S ribosomal subunit, cytoplasmic		-9.1	59	19	28162	33	87	6	6.9	2.7	6191|6203|6209|6217|6222|6223	RPS4X|RPS9|RPS15|RPS16|RPS18|RPS19	-7.2
MyList	GO Biological Processes	19	GO:0043043	peptide biosynthetic process		-9	7	9.2	28162	743	87	16	18	4.2	708|1973|4691|4736|4869|5315|6124|6130|6152|6191|6203|6209|6217|6222|6223|7431	C1QBP|EIF4A1|NCL|RPL10A|NPM1|PKM|RPL4|RPL7A|RPL24|RPS4X|RPS9|RPS15|RPS16|RPS18|RPS19|VIM	-7.1
MyList	GO Biological Processes	19	GO:0006605	protein targeting		-9	9.5	10	28162	441	87	13	15	3.8	3329|4736|6124|6130|6152|6191|6203|6209|6217|6222|6223|6727|7532	HSPD1|RPL10A|RPL4|RPL7A|RPL24|RPS4X|RPS9|RPS15|RPS16|RPS18|RPS19|SRP14|YWHAG	-7.1
MyList	Reactome Gene Sets	6	R-HSA-9612973	Autophagy		-9	19	13	28162	151	87	9	10	3.3	3326|7415|7416|7431|10376|10381|10383|84617|347733	HSP90AB1|VCP|VDAC1|VIM|TUBA1B|TUBB3|TUBB4B|TUBB6|TUBB2B	-7.1
MyList	GO Biological Processes	19	GO:0000956	nuclear-transcribed mRNA catabolic process		-9	15	12	28162	210	87	10	11	3.4	4736|6124|6130|6152|6191|6203|6209|6217|6222|6223	RPL10A|RPL4|RPL7A|RPL24|RPS4X|RPS9|RPS15|RPS16|RPS18|RPS19	-7.1
MyList	KEGG Pathway	24	hsa00010	Glycolysis / Gluconeogenesis		-8.8	34	15	28162	67	87	7	8	2.9	1738|2023|2821|3945|5223|5230|5315	DLD|ENO1|GPI|LDHB|PGAM1|PGK1|PKM	-6.9
MyList	KEGG Pathway	24	ko00010	Glycolysis / Gluconeogenesis		-8.8	34	15	28162	67	87	7	8	2.9	1738|2023|2821|3945|5223|5230|5315	DLD|ENO1|GPI|LDHB|PGAM1|PGK1|PKM	-6.9
MyList	GO Biological Processes	19	GO:0045055	regulated exocytosis		-8.7	6.6	8.9	28162	780	87	16	18	4.2	302|308|801|808|2821|2950|3146|3326|4282|5223|5315|6727|7415|8407|9588|10383	ANXA2|ANXA5|CALM1|CALM3|GPI|GSTP1|HMGB1|HSP90AB1|MIF|PGAM1|PKM|SRP14|VCP|TAGLN2|PRDX6|TUBB4B	-6.8
MyList	Reactome Gene Sets	6	R-HSA-1852241	Organelle biogenesis and maintenance		-8.7	12	11	28162	296	87	11	13	3.6	498|801|805|808|3313|7532|10376|10381|10383|84617|347733	ATP5F1A|CALM1|CALM2|CALM3|HSPA9|YWHAG|TUBA1B|TUBB3|TUBB4B|TUBB6|TUBB2B	-6.8
MyList	Reactome Gene Sets	6	R-HSA-190840	Microtubule-dependent trafficking of connexons from Golgi to the plasma membrane		-8.7	90	21	28162	18	87	5	5.7	2.5	10376|10381|10383|84617|347733	TUBA1B|TUBB3|TUBB4B|TUBB6|TUBB2B	-6.8
MyList	Reactome Gene Sets	6	R-HSA-190872	Transport of connexons to the plasma membrane		-8.6	85	20	28162	19	87	5	5.7	2.5	10376|10381|10383|84617|347733	TUBA1B|TUBB3|TUBB4B|TUBB6|TUBB2B	-6.7
MyList	Reactome Gene Sets	6	R-HSA-2995410	Nuclear Envelope (NE) Reassembly		-8.5	30	14	28162	75	87	7	8	2.9	5901|8815|10376|10381|10383|84617|347733	RAN|BANF1|TUBA1B|TUBB3|TUBB4B|TUBB6|TUBB2B	-6.6
MyList	Reactome Gene Sets	6	R-HSA-8852276	The role of GTSE1 in G2/M progression after G2 checkpoint		-8.4	29	14	28162	77	87	7	8	2.9	3326|5721|10376|10381|10383|84617|347733	HSP90AB1|PSME2|TUBA1B|TUBB3|TUBB4B|TUBB6|TUBB2B	-6.5
MyList	Reactome Gene Sets	6	R-HSA-389977	Post-chaperonin tubulin folding pathway		-8.2	74	19	28162	22	87	5	5.7	2.5	10376|10381|10383|84617|347733	TUBA1B|TUBB3|TUBB4B|TUBB6|TUBB2B	-6.4
MyList	Reactome Gene Sets	6	R-HSA-9020591	Interleukin-12 signaling		-8.2	41	15	28162	47	87	6	6.9	2.7	302|3181|3313|4282|5034|5721	ANXA2|HNRNPA2B1|HSPA9|MIF|P4HB|PSME2	-6.3
MyList	GO Biological Processes	19	GO:0035722	interleukin-12-mediated signaling pathway		-8.2	41	15	28162	47	87	6	6.9	2.7	302|3181|3313|4282|5034|5721	ANXA2|HNRNPA2B1|HSPA9|MIF|P4HB|PSME2	-6.3
MyList	GO Biological Processes	19	GO:0071349	cellular response to interleukin-12		-8	40	15	28162	49	87	6	6.9	2.7	302|3181|3313|4282|5034|5721	ANXA2|HNRNPA2B1|HSPA9|MIF|P4HB|PSME2	-6.2
MyList	GO Biological Processes	19	GO:0019693	ribose phosphate metabolic process		-8	8.9	9.3	28162	436	87	12	14	3.7	38|498|1738|2023|2194|2821|5223|5230|5315|5901|7086|7415	ACAT1|ATP5F1A|DLD|ENO1|FASN|GPI|PGAM1|PGK1|PKM|RAN|TKT|VCP	-6.2
MyList	Reactome Gene Sets	6	R-HSA-1632852	Macroautophagy		-8	19	12	28162	136	87	8	9.2	3.1	7415|7416|7431|10376|10381|10383|84617|347733	VCP|VDAC1|VIM|TUBA1B|TUBB3|TUBB4B|TUBB6|TUBB2B	-6.2
MyList	GO Biological Processes	19	GO:0070671	response to interleukin-12		-8	39	15	28162	50	87	6	6.9	2.7	302|3181|3313|4282|5034|5721	ANXA2|HNRNPA2B1|HSPA9|MIF|P4HB|PSME2	-6.2
MyList	WikiPathways	27	WP3888	VEGFA-VEGFR2 Signaling Pathway		-8	8.8	9.2	28162	439	87	12	14	3.7	3146|4691|4736|5034|5226|5230|6624|7086|9588|10130|10574|55379	HMGB1|NCL|RPL10A|P4HB|PGD|PGK1|FSCN1|TKT|PRDX6|PDIA6|CCT7|LRRC59	-6.1
MyList	Reactome Gene Sets	6	R-HSA-72695	Formation of the ternary complex, and subsequently, the 43S complex		-7.9	38	15	28162	51	87	6	6.9	2.7	6191|6203|6209|6217|6222|6223	RPS4X|RPS9|RPS15|RPS16|RPS18|RPS19	-6.1
MyList	GO Biological Processes	19	GO:0005996	monosaccharide metabolic process		-7.9	12	10	28162	272	87	10	11	3.4	231|2023|2821|3146|4191|5223|5226|5230|5315|7086	AKR1B1|ENO1|GPI|HMGB1|MDH2|PGAM1|PGD|PGK1|PKM|TKT	-6.1
MyList	KEGG Pathway	24	hsa_M00001	Glycolysis (Embden-Meyerhof pathway), glucose => pyruvate		-7.9	65	18	28162	25	87	5	5.7	2.5	2023|2821|5223|5230|5315	ENO1|GPI|PGAM1|PGK1|PKM	-6.1
MyList	KEGG Pathway	24	M00001	Glycolysis (Embden-Meyerhof pathway), glucose => pyruvate		-7.9	65	18	28162	25	87	5	5.7	2.5	2023|2821|5223|5230|5315	ENO1|GPI|PGAM1|PGK1|PKM	-6.1
MyList	Reactome Gene Sets	6	R-HSA-390466	Chaperonin-mediated protein folding		-7.9	25	13	28162	91	87	7	8	2.9	908|10376|10381|10383|10574|84617|347733	CCT6A|TUBA1B|TUBB3|TUBB4B|CCT7|TUBB6|TUBB2B	-6.1
MyList	GO Biological Processes	19	GO:0072657	protein localization to membrane		-7.8	6.8	8.5	28162	663	87	14	16	3.9	801|808|4736|6124|6130|6152|6191|6203|6209|6217|6222|6223|6727|7532	CALM1|CALM3|RPL10A|RPL4|RPL7A|RPL24|RPS4X|RPS9|RPS15|RPS16|RPS18|RPS19|SRP14|YWHAG	-6
MyList	KEGG Pathway	24	ko05130	Pathogenic Escherichia coli infection		-7.7	35	14	28162	55	87	6	6.9	2.7	4691|10376|10381|10383|84617|347733	NCL|TUBA1B|TUBB3|TUBB4B|TUBB6|TUBB2B	-5.9
MyList	KEGG Pathway	24	hsa05130	Pathogenic Escherichia coli infection		-7.7	35	14	28162	55	87	6	6.9	2.7	4691|10376|10381|10383|84617|347733	NCL|TUBA1B|TUBB3|TUBB4B|TUBB6|TUBB2B	-5.9
MyList	WikiPathways	27	WP2272	Pathogenic Escherichia coli infection		-7.7	35	14	28162	55	87	6	6.9	2.7	4691|10376|10381|10383|84617|347733	NCL|TUBA1B|TUBB3|TUBB4B|TUBB6|TUBB2B	-5.9
MyList	Reactome Gene Sets	6	R-HSA-3371497	HSP90 chaperone cycle for steroid hormone receptors (SHR)		-7.7	35	14	28162	55	87	6	6.9	2.7	3326|10376|10381|10383|84617|347733	HSP90AB1|TUBA1B|TUBB3|TUBB4B|TUBB6|TUBB2B	-5.9
MyList	GO Biological Processes	19	GO:0061718	glucose catabolic process to pyruvate		-7.7	60	17	28162	27	87	5	5.7	2.5	2023|2821|5223|5230|5315	ENO1|GPI|PGAM1|PGK1|PKM	-5.9
MyList	GO Biological Processes	19	GO:0006735	NADH regeneration		-7.7	60	17	28162	27	87	5	5.7	2.5	2023|2821|5223|5230|5315	ENO1|GPI|PGAM1|PGK1|PKM	-5.9
MyList	GO Biological Processes	19	GO:0061621	canonical glycolysis		-7.7	60	17	28162	27	87	5	5.7	2.5	2023|2821|5223|5230|5315	ENO1|GPI|PGAM1|PGK1|PKM	-5.9
MyList	Reactome Gene Sets	6	R-HSA-5358351	Signaling by Hedgehog		-7.7	17	11	28162	149	87	8	9.2	3.1	5034|5721|7415|10376|10381|10383|84617|347733	P4HB|PSME2|VCP|TUBA1B|TUBB3|TUBB4B|TUBB6|TUBB2B	-5.9
MyList	Reactome Gene Sets	6	R-HSA-391251	Protein folding		-7.7	23	12	28162	97	87	7	8	2.9	908|10376|10381|10383|10574|84617|347733	CCT6A|TUBA1B|TUBB3|TUBB4B|CCT7|TUBB6|TUBB2B	-5.9
MyList	GO Biological Processes	19	GO:0006090	pyruvate metabolic process		-7.7	17	11	28162	150	87	8	9.2	3.1	1738|2023|2821|3945|5223|5230|5315|7416	DLD|ENO1|GPI|LDHB|PGAM1|PGK1|PKM|VDAC1	-5.9
MyList	GO Biological Processes	19	GO:0061620	glycolytic process through glucose-6-phosphate		-7.6	58	17	28162	28	87	5	5.7	2.5	2023|2821|5223|5230|5315	ENO1|GPI|PGAM1|PGK1|PKM	-5.9
MyList	GO Biological Processes	19	GO:0061615	glycolytic process through fructose-6-phosphate		-7.6	56	16	28162	29	87	5	5.7	2.5	2023|2821|5223|5230|5315	ENO1|GPI|PGAM1|PGK1|PKM	-5.8
MyList	Reactome Gene Sets	6	R-HSA-6798695	Neutrophil degranulation		-7.5	8.1	8.7	28162	480	87	12	14	3.7	302|2821|2950|3146|3326|4282|5223|5315|6727|7415|9588|10383	ANXA2|GPI|GSTP1|HMGB1|HSP90AB1|MIF|PGAM1|PKM|SRP14|VCP|PRDX6|TUBB4B	-5.8
MyList	GO Biological Processes	19	GO:0043312	neutrophil degranulation		-7.5	8	8.7	28162	486	87	12	14	3.7	302|2821|2950|3146|3326|4282|5223|5315|6727|7415|9588|10383	ANXA2|GPI|GSTP1|HMGB1|HSP90AB1|MIF|PGAM1|PKM|SRP14|VCP|PRDX6|TUBB4B	-5.7
MyList	GO Biological Processes	19	GO:0002283	neutrophil activation involved in immune response		-7.4	7.9	8.6	28162	489	87	12	14	3.7	302|2821|2950|3146|3326|4282|5223|5315|6727|7415|9588|10383	ANXA2|GPI|GSTP1|HMGB1|HSP90AB1|MIF|PGAM1|PKM|SRP14|VCP|PRDX6|TUBB4B	-5.7
MyList	GO Biological Processes	19	GO:0042254	ribosome biogenesis		-7.4	11	9.4	28162	307	87	10	11	3.4	708|4736|4869|5901|6130|6152|6203|6209|6217|6223	C1QBP|RPL10A|NPM1|RAN|RPL7A|RPL24|RPS9|RPS15|RPS16|RPS19	-5.6
MyList	Reactome Gene Sets	6	R-HSA-9668328	Sealing of the nuclear envelope (NE) by ESCRT-III		-7.4	52	16	28162	31	87	5	5.7	2.5	10376|10381|10383|84617|347733	TUBA1B|TUBB3|TUBB4B|TUBB6|TUBB2B	-5.6
MyList	GO Biological Processes	19	GO:0034975	protein folding in endoplasmic reticulum		-7.4	1.10E+02	21	28162	12	87	4	4.6	2.2	821|2923|5034|7184	CANX|PDIA3|P4HB|HSP90B1	-5.6
MyList	WikiPathways	27	WP4629	Computational Model of Aerobic Glycolysis		-7.4	1.10E+02	21	28162	12	87	4	4.6	2.2	2023|2821|5230|5315	ENO1|GPI|PGK1|PKM	-5.6
MyList	CORUM	33	CORUM:3047	Parvulin-associated pre-rRNP complex		-7.4	1.10E+02	21	28162	12	87	4	4.6	2.2	1665|4736|6203|10376	DHX15|RPL10A|RPS9|TUBA1B	-5.6
MyList	KEGG Pathway	24	hsa_M00002	Glycolysis, core module involving three-carbon compounds		-7.4	1.10E+02	21	28162	12	87	4	4.6	2.2	2023|5223|5230|5315	ENO1|PGAM1|PGK1|PKM	-5.6
MyList	KEGG Pathway	24	M00002	Glycolysis, core module involving three-carbon compounds		-7.4	1.10E+02	21	28162	12	87	4	4.6	2.2	2023|5223|5230|5315	ENO1|PGAM1|PGK1|PKM	-5.6
MyList	GO Biological Processes	19	GO:0002446	neutrophil mediated immunity		-7.3	7.8	8.5	28162	500	87	12	14	3.7	302|2821|2950|3146|3326|4282|5223|5315|6727|7415|9588|10383	ANXA2|GPI|GSTP1|HMGB1|HSP90AB1|MIF|PGAM1|PKM|SRP14|VCP|PRDX6|TUBB4B	-5.6
MyList	GO Biological Processes	19	GO:0042119	neutrophil activation		-7.3	7.8	8.5	28162	501	87	12	14	3.7	302|2821|2950|3146|3326|4282|5223|5315|6727|7415|9588|10383	ANXA2|GPI|GSTP1|HMGB1|HSP90AB1|MIF|PGAM1|PKM|SRP14|VCP|PRDX6|TUBB4B	-5.6
MyList	GO Biological Processes	19	GO:0036230	granulocyte activation		-7.3	7.7	8.4	28162	506	87	12	14	3.7	302|2821|2950|3146|3326|4282|5223|5315|6727|7415|9588|10383	ANXA2|GPI|GSTP1|HMGB1|HSP90AB1|MIF|PGAM1|PKM|SRP14|VCP|PRDX6|TUBB4B	-5.5
MyList	GO Biological Processes	19	GO:0009150	purine ribonucleotide metabolic process		-7.3	8.7	8.7	28162	409	87	11	13	3.6	38|498|1738|2023|2194|2821|5223|5230|5315|5901|7415	ACAT1|ATP5F1A|DLD|ENO1|FASN|GPI|PGAM1|PGK1|PKM|RAN|VCP	-5.5
MyList	GO Biological Processes	19	GO:0005975	carbohydrate metabolic process		-7.2	6.8	8.1	28162	620	87	13	15	3.8	231|801|1431|2023|2821|3146|3945|4191|5223|5226|5230|5315|7086	AKR1B1|CALM1|CS|ENO1|GPI|HMGB1|LDHB|MDH2|PGAM1|PGD|PGK1|PKM|TKT	-5.5
MyList	Reactome Gene Sets	6	R-HSA-109582	Hemostasis		-7.2	6.8	8.1	28162	621	87	13	15	3.8	302|308|708|801|805|808|4282|8407|10376|10381|10383|84617|347733	ANXA2|ANXA5|C1QBP|CALM1|CALM2|CALM3|MIF|TAGLN2|TUBA1B|TUBB3|TUBB4B|TUBB6|TUBB2B	-5.5
MyList	Reactome Gene Sets	6	R-HSA-70263	Gluconeogenesis		-7.2	48	15	28162	34	87	5	5.7	2.5	2023|2821|4191|5223|5230	ENO1|GPI|MDH2|PGAM1|PGK1	-5.4
MyList	Reactome Gene Sets	6	R-HSA-195258	RHO GTPase Effectors		-7.2	9.9	9	28162	327	87	10	11	3.4	801|805|808|3015|7532|10376|10381|10383|84617|347733	CALM1|CALM2|CALM3|H2AZ1|YWHAG|TUBA1B|TUBB3|TUBB4B|TUBB6|TUBB2B	-5.4
MyList	WikiPathways	27	WP2359	Parkin-Ubiquitin Proteasomal System pathway		-7.1	28	12	28162	70	87	6	6.9	2.7	3313|10376|10381|10383|84617|347733	HSPA9|TUBA1B|TUBB3|TUBB4B|TUBB6|TUBB2B	-5.3
MyList	GO Biological Processes	19	GO:0009259	ribonucleotide metabolic process		-7.1	8.4	8.5	28162	426	87	11	13	3.6	38|498|1738|2023|2194|2821|5223|5230|5315|5901|7415	ACAT1|ATP5F1A|DLD|ENO1|FASN|GPI|PGAM1|PGK1|PKM|RAN|VCP	-5.3
MyList	GO Biological Processes	19	GO:1903311	regulation of mRNA metabolic process		-7.1	9.7	8.9	28162	334	87	10	11	3.4	708|2521|3181|3190|4670|4691|4869|5721|7431|9588	C1QBP|FUS|HNRNPA2B1|HNRNPK|HNRNPM|NCL|NPM1|PSME2|VIM|PRDX6	-5.3
MyList	GO Biological Processes	19	GO:0006007	glucose catabolic process		-7.1	45	15	28162	36	87	5	5.7	2.5	2023|2821|5223|5230|5315	ENO1|GPI|PGAM1|PGK1|PKM	-5.3
MyList	Reactome Gene Sets	6	R-HSA-190861	Gap junction assembly		-7.1	45	15	28162	36	87	5	5.7	2.5	10376|10381|10383|84617|347733	TUBA1B|TUBB3|TUBB4B|TUBB6|TUBB2B	-5.3
MyList	GO Biological Processes	19	GO:0043299	leukocyte degranulation		-7	7.2	8.1	28162	537	87	12	14	3.7	302|2821|2950|3146|3326|4282|5223|5315|6727|7415|9588|10383	ANXA2|GPI|GSTP1|HMGB1|HSP90AB1|MIF|PGAM1|PKM|SRP14|VCP|PRDX6|TUBB4B	-5.3
MyList	Reactome Gene Sets	6	R-HSA-8950505	Gene and protein expression by JAK-STAT signaling after Interleukin-12 stimulation		-6.9	43	14	28162	38	87	5	5.7	2.5	302|3181|3313|4282|5721	ANXA2|HNRNPA2B1|HSPA9|MIF|PSME2	-5.2
MyList	GO Biological Processes	19	GO:0006163	purine nucleotide metabolic process		-6.9	8.1	8.3	28162	442	87	11	13	3.6	38|498|1738|2023|2194|2821|5223|5230|5315|5901|7415	ACAT1|ATP5F1A|DLD|ENO1|FASN|GPI|PGAM1|PGK1|PKM|RAN|VCP	-5.2
MyList	GO Biological Processes	19	GO:0002274	myeloid leukocyte activation		-6.9	6.4	7.8	28162	661	87	13	15	3.8	302|2821|2950|3146|3326|3329|4282|5223|5315|6727|7415|9588|10383	ANXA2|GPI|GSTP1|HMGB1|HSP90AB1|HSPD1|MIF|PGAM1|PKM|SRP14|VCP|PRDX6|TUBB4B	-5.2
MyList	KEGG Pathway	24	hsa01230	Biosynthesis of amino acids		-6.9	26	12	28162	75	87	6	6.9	2.7	1431|2023|5223|5230|5315|7086	CS|ENO1|PGAM1|PGK1|PKM|TKT	-5.2
MyList	KEGG Pathway	24	ko01230	Biosynthesis of amino acids		-6.9	26	12	28162	75	87	6	6.9	2.7	1431|2023|5223|5230|5315|7086	CS|ENO1|PGAM1|PGK1|PKM|TKT	-5.2
MyList	GO Biological Processes	19	GO:0002275	myeloid cell activation involved in immune response		-6.9	7.1	8	28162	550	87	12	14	3.7	302|2821|2950|3146|3326|4282|5223|5315|6727|7415|9588|10383	ANXA2|GPI|GSTP1|HMGB1|HSP90AB1|MIF|PGAM1|PKM|SRP14|VCP|PRDX6|TUBB4B	-5.2
MyList	KEGG Pathway	24	ko00620	Pyruvate metabolism		-6.9	42	14	28162	39	87	5	5.7	2.5	38|1738|3945|4191|5315	ACAT1|DLD|LDHB|MDH2|PKM	-5.2
MyList	KEGG Pathway	24	hsa00620	Pyruvate metabolism		-6.9	42	14	28162	39	87	5	5.7	2.5	38|1738|3945|4191|5315	ACAT1|DLD|LDHB|MDH2|PKM	-5.2
MyList	GO Biological Processes	19	GO:0002444	myeloid leukocyte mediated immunity		-6.9	7	8	28162	553	87	12	14	3.7	302|2821|2950|3146|3326|4282|5223|5315|6727|7415|9588|10383	ANXA2|GPI|GSTP1|HMGB1|HSP90AB1|MIF|PGAM1|PKM|SRP14|VCP|PRDX6|TUBB4B	-5.1
MyList	GO Biological Processes	19	GO:0046390	ribose phosphate biosynthetic process		-6.8	13	9.6	28162	195	87	8	9.2	3.1	38|498|1738|2023|2194|5315|7086|7415	ACAT1|ATP5F1A|DLD|ENO1|FASN|PKM|TKT|VCP	-5.1
MyList	Reactome Gene Sets	6	R-HSA-9609736	Assembly and cell surface presentation of NMDA receptors		-6.8	39	14	28162	41	87	5	5.7	2.5	10376|10381|10383|84617|347733	TUBA1B|TUBB3|TUBB4B|TUBB6|TUBB2B	-5.1
MyList	Reactome Gene Sets	6	R-HSA-69275	G2/M Transition		-6.8	13	9.6	28162	196	87	8	9.2	3.1	3326|5721|7532|10376|10381|10383|84617|347733	HSP90AB1|PSME2|YWHAG|TUBA1B|TUBB3|TUBB4B|TUBB6|TUBB2B	-5
MyList	GO Biological Processes	19	GO:0072521	purine-containing compound metabolic process		-6.7	7.7	8.1	28162	460	87	11	13	3.6	38|498|1738|2023|2194|2821|5223|5230|5315|5901|7415	ACAT1|ATP5F1A|DLD|ENO1|FASN|GPI|PGAM1|PGK1|PKM|RAN|VCP	-5
MyList	GO Biological Processes	19	GO:0016052	carbohydrate catabolic process		-6.7	13	9.5	28162	197	87	8	9.2	3.1	801|2023|2821|3146|5223|5226|5230|5315	CALM1|ENO1|GPI|HMGB1|PGAM1|PGD|PGK1|PKM	-5
MyList	Reactome Gene Sets	6	R-HSA-449147	Signaling by Interleukins		-6.7	7.7	8.1	28162	462	87	11	13	3.6	302|821|3146|3181|3313|4282|5034|5721|6624|7184|7431	ANXA2|CANX|HMGB1|HNRNPA2B1|HSPA9|MIF|P4HB|PSME2|FSCN1|HSP90B1|VIM	-5
MyList	Reactome Gene Sets	6	R-HSA-453274	Mitotic G2-G2/M phases		-6.7	13	9.5	28162	198	87	8	9.2	3.1	3326|5721|7532|10376|10381|10383|84617|347733	HSP90AB1|PSME2|YWHAG|TUBA1B|TUBB3|TUBB4B|TUBB6|TUBB2B	-5
MyList	WikiPathways	27	WP411	mRNA Processing		-6.7	17	10	28162	133	87	7	8	2.9	1665|2521|3181|3190|4670|5094|6421	DHX15|FUS|HNRNPA2B1|HNRNPK|HNRNPM|PCBP2|SFPQ	-5
MyList	Reactome Gene Sets	6	R-HSA-8955332	Carboxyterminal post-translational modifications of tubulin		-6.7	39	14	28162	42	87	5	5.7	2.5	10376|10381|10383|84617|347733	TUBA1B|TUBB3|TUBB4B|TUBB6|TUBB2B	-5
MyList	GO Biological Processes	19	GO:0022613	ribonucleoprotein complex biogenesis		-6.6	7.5	8	28162	473	87	11	13	3.6	708|3326|4736|4869|5901|6130|6152|6203|6209|6217|6223	C1QBP|HSP90AB1|RPL10A|NPM1|RAN|RPL7A|RPL24|RPS9|RPS15|RPS16|RPS19	-4.9
MyList	Reactome Gene Sets	6	R-HSA-112314	Neurotransmitter receptors and postsynaptic signal transmission		-6.6	13	9.3	28162	205	87	8	9.2	3.1	801|805|808|10376|10381|10383|84617|347733	CALM1|CALM2|CALM3|TUBA1B|TUBB3|TUBB4B|TUBB6|TUBB2B	-4.9
MyList	GO Biological Processes	19	GO:0008380	RNA splicing		-6.6	7.4	7.9	28162	481	87	11	13	3.6	708|1665|2521|3181|3190|4670|4691|5094|6421|9588|79026	C1QBP|DHX15|FUS|HNRNPA2B1|HNRNPK|HNRNPM|NCL|PCBP2|SFPQ|PRDX6|AHNAK	-4.9
MyList	GO Biological Processes	19	GO:0051343	positive regulation of cyclic-nucleotide phosphodiesterase activity		-6.5	1.90E+02	24	28162	5	87	3	3.4	2	801|805|808	CALM1|CALM2|CALM3	-4.9
MyList	CORUM	33	CORUM:6289	prohibitin 2 complex, mitochondrial		-6.5	1.90E+02	24	28162	5	87	3	3.4	2	5245|7417|11331	PHB|VDAC2|PHB2	-4.9
MyList	GO Biological Processes	19	GO:0016051	carbohydrate biosynthetic process		-6.5	12	9.2	28162	210	87	8	9.2	3.1	231|2023|2821|4191|5223|5226|5230|7086	AKR1B1|ENO1|GPI|MDH2|PGAM1|PGD|PGK1|TKT	-4.8
MyList	WikiPathways	27	WP4018	Pathways in clear cell renal cell carcinoma		-6.5	22	11	28162	87	87	6	6.9	2.7	2023|2194|2821|3945|5230|5315	ENO1|FASN|GPI|LDHB|PGK1|PKM	-4.8
MyList	GO Biological Processes	19	GO:0000398	mRNA splicing, via spliceosome		-6.5	8.5	8.2	28162	383	87	10	11	3.4	708|1665|2521|3181|3190|4670|4691|5094|6421|9588	C1QBP|DHX15|FUS|HNRNPA2B1|HNRNPK|HNRNPM|NCL|PCBP2|SFPQ|PRDX6	-4.8
MyList	GO Biological Processes	19	GO:0000377	RNA splicing, via transesterification reactions with bulged adenosine as nucleophile		-6.5	8.5	8.2	28162	383	87	10	11	3.4	708|1665|2521|3181|3190|4670|4691|5094|6421|9588	C1QBP|DHX15|FUS|HNRNPA2B1|HNRNPK|HNRNPM|NCL|PCBP2|SFPQ|PRDX6	-4.8
MyList	Reactome Gene Sets	6	R-HSA-8876725	Protein methylation		-6.5	68	16	28162	19	87	4	4.6	2.2	801|805|808|7415	CALM1|CALM2|CALM3|VCP	-4.8
MyList	GO Biological Processes	19	GO:0002366	leukocyte activation involved in immune response		-6.5	5.8	7.3	28162	720	87	13	15	3.8	302|2821|2950|3146|3326|3329|4282|5223|5315|6727|7415|9588|10383	ANXA2|GPI|GSTP1|HMGB1|HSP90AB1|HSPD1|MIF|PGAM1|PKM|SRP14|VCP|PRDX6|TUBB4B	-4.8
MyList	GO Biological Processes	19	GO:0000375	RNA splicing, via transesterification reactions		-6.5	8.4	8.1	28162	386	87	10	11	3.4	708|1665|2521|3181|3190|4670|4691|5094|6421|9588	C1QBP|DHX15|FUS|HNRNPA2B1|HNRNPK|HNRNPM|NCL|PCBP2|SFPQ|PRDX6	-4.8
MyList	GO Biological Processes	19	GO:0002263	cell activation involved in immune response		-6.5	5.8	7.3	28162	724	87	13	15	3.8	302|2821|2950|3146|3326|3329|4282|5223|5315|6727|7415|9588|10383	ANXA2|GPI|GSTP1|HMGB1|HSP90AB1|HSPD1|MIF|PGAM1|PKM|SRP14|VCP|PRDX6|TUBB4B	-4.8
MyList	GO Biological Processes	19	GO:0043484	regulation of RNA splicing		-6.5	16	9.8	28162	145	87	7	8	2.9	708|2521|3181|3190|4691|9588|79026	C1QBP|FUS|HNRNPA2B1|HNRNPK|NCL|PRDX6|AHNAK	-4.8
MyList	Reactome Gene Sets	6	R-HSA-437239	Recycling pathway of L1		-6.5	34	13	28162	47	87	5	5.7	2.5	10376|10381|10383|84617|347733	TUBA1B|TUBB3|TUBB4B|TUBB6|TUBB2B	-4.8
MyList	Reactome Gene Sets	6	R-HSA-190828	Gap junction trafficking		-6.5	34	13	28162	47	87	5	5.7	2.5	10376|10381|10383|84617|347733	TUBA1B|TUBB3|TUBB4B|TUBB6|TUBB2B	-4.8
MyList	GO Biological Processes	19	GO:0019319	hexose biosynthetic process		-6.4	21	11	28162	91	87	6	6.9	2.7	231|2023|2821|4191|5223|5230	AKR1B1|ENO1|GPI|MDH2|PGAM1|PGK1	-4.7
MyList	Reactome Gene Sets	6	R-HSA-70326	Glucose metabolism		-6.4	21	11	28162	91	87	6	6.9	2.7	2023|2821|4191|5223|5230|5315	ENO1|GPI|MDH2|PGAM1|PGK1|PKM	-4.7
MyList	Reactome Gene Sets	6	R-HSA-157858	Gap junction trafficking and regulation		-6.4	33	12	28162	49	87	5	5.7	2.5	10376|10381|10383|84617|347733	TUBA1B|TUBB3|TUBB4B|TUBB6|TUBB2B	-4.7
MyList	Reactome Gene Sets	6	R-HSA-380320	Recruitment of NuMA to mitotic centrosomes		-6.3	21	11	28162	94	87	6	6.9	2.7	7532|10376|10381|10383|84617|347733	YWHAG|TUBA1B|TUBB3|TUBB4B|TUBB6|TUBB2B	-4.7
MyList	GO Biological Processes	19	GO:0055086	nucleobase-containing small molecule metabolic process		-6.3	6.2	7.4	28162	623	87	12	14	3.7	38|498|1400|1738|2023|2194|2821|5223|5230|5315|5901|7415	ACAT1|ATP5F1A|CRMP1|DLD|ENO1|FASN|GPI|PGAM1|PGK1|PKM|RAN|VCP	-4.7
MyList	GO Biological Processes	19	GO:0032516	positive regulation of phosphoprotein phosphatase activity		-6.3	62	15	28162	21	87	4	4.6	2.2	801|805|808|3326	CALM1|CALM2|CALM3|HSP90AB1	-4.7
MyList	Reactome Gene Sets	6	R-HSA-6811436	COPI-independent Golgi-to-ER retrograde traffic		-6.3	32	12	28162	51	87	5	5.7	2.5	10376|10381|10383|84617|347733	TUBA1B|TUBB3|TUBB4B|TUBB6|TUBB2B	-4.6
MyList	GO Biological Processes	19	GO:0019674	NAD metabolic process		-6.3	32	12	28162	51	87	5	5.7	2.5	2023|2821|5223|5230|5315	ENO1|GPI|PGAM1|PGK1|PKM	-4.6
MyList	Reactome Gene Sets	6	R-HSA-9022535	Loss of phosphorylation of MECP2 at T308		-6.2	1.60E+02	22	28162	6	87	3	3.4	2	801|805|808	CALM1|CALM2|CALM3	-4.6
MyList	Reactome Gene Sets	6	R-HSA-111957	Cam-PDE 1 activation		-6.2	1.60E+02	22	28162	6	87	3	3.4	2	801|805|808	CALM1|CALM2|CALM3	-4.6
MyList	Reactome Gene Sets	6	R-HSA-9609646	HCMV Infection		-6.2	14	9.3	28162	160	87	7	8	2.9	3190|10155|10376|10381|10383|84617|347733	HNRNPK|TRIM28|TUBA1B|TUBB3|TUBB4B|TUBB6|TUBB2B	-4.5
MyList	Reactome Gene Sets	6	R-HSA-68886	M Phase		-6.2	7.7	7.7	28162	418	87	10	11	3.4	3015|5721|5901|7532|8815|10376|10381|10383|84617|347733	H2AZ1|PSME2|RAN|YWHAG|BANF1|TUBA1B|TUBB3|TUBB4B|TUBB6|TUBB2B	-4.5
MyList	Reactome Gene Sets	6	R-HSA-5620924	Intraflagellar transport		-6.2	30	12	28162	54	87	5	5.7	2.5	10376|10381|10383|84617|347733	TUBA1B|TUBB3|TUBB4B|TUBB6|TUBB2B	-4.5
MyList	Reactome Gene Sets	6	R-HSA-68882	Mitotic Anaphase		-6.1	11	8.6	28162	236	87	8	9.2	3.1	5721|5901|8815|10376|10381|10383|84617|347733	PSME2|RAN|BANF1|TUBA1B|TUBB3|TUBB4B|TUBB6|TUBB2B	-4.5
MyList	Reactome Gene Sets	6	R-HSA-8949215	Mitochondrial calcium ion transport		-6.1	56	15	28162	23	87	4	4.6	2.2	5245|7416|7417|11331	PHB|VDAC1|VDAC2|PHB2	-4.5
MyList	Reactome Gene Sets	6	R-HSA-2555396	Mitotic Metaphase and Anaphase		-6.1	11	8.5	28162	237	87	8	9.2	3.1	5721|5901|8815|10376|10381|10383|84617|347733	PSME2|RAN|BANF1|TUBA1B|TUBB3|TUBB4B|TUBB6|TUBB2B	-4.5
MyList	Reactome Gene Sets	6	R-HSA-71406	Pyruvate metabolism and Citric Acid (TCA) cycle		-6.1	29	12	28162	55	87	5	5.7	2.5	1431|1738|3945|4191|7416	CS|DLD|LDHB|MDH2|VDAC1	-4.5
MyList	KEGG Pathway	24	ko04922	Glucagon signaling pathway		-6.1	19	10	28162	103	87	6	6.9	2.7	801|805|808|3945|5223|5315	CALM1|CALM2|CALM3|LDHB|PGAM1|PKM	-4.4
MyList	GO Biological Processes	19	GO:0009117	nucleotide metabolic process		-6.1	6.6	7.3	28162	538	87	11	13	3.6	38|498|1738|2023|2194|2821|5223|5230|5315|5901|7415	ACAT1|ATP5F1A|DLD|ENO1|FASN|GPI|PGAM1|PGK1|PKM|RAN|VCP	-4.4
MyList	GO Biological Processes	19	GO:0019320	hexose catabolic process		-6.1	29	12	28162	56	87	5	5.7	2.5	2023|2821|5223|5230|5315	ENO1|GPI|PGAM1|PGK1|PKM	-4.4
MyList	KEGG Pathway	24	ko04141	Protein processing in endoplasmic reticulum		-6.1	14	9.1	28162	166	87	7	8	2.9	821|2923|3326|5034|7184|7415|10130	CANX|PDIA3|HSP90AB1|P4HB|HSP90B1|VCP|PDIA6	-4.4
MyList	GO Biological Processes	19	GO:0044282	small molecule catabolic process		-6	7.5	7.5	28162	434	87	10	11	3.4	38|1738|2023|2821|3028|3030|5223|5226|5230|5315	ACAT1|DLD|ENO1|GPI|HSD17B10|HADHA|PGAM1|PGD|PGK1|PKM	-4.4
MyList	KEGG Pathway	24	hsa04141	Protein processing in endoplasmic reticulum		-6	13	9	28162	169	87	7	8	2.9	821|2923|3326|5034|7184|7415|10130	CANX|PDIA3|HSP90AB1|P4HB|HSP90B1|VCP|PDIA6	-4.4
MyList	GO Biological Processes	19	GO:0006753	nucleoside phosphate metabolic process		-6	6.5	7.2	28162	547	87	11	13	3.6	38|498|1738|2023|2194|2821|5223|5230|5315|5901|7415	ACAT1|ATP5F1A|DLD|ENO1|FASN|GPI|PGAM1|PGK1|PKM|RAN|VCP	-4.4
MyList	GO Biological Processes	19	GO:0051099	positive regulation of binding		-6	13	9	28162	170	87	7	8	2.9	302|801|808|3146|3326|5901|10155	ANXA2|CALM1|CALM3|HMGB1|HSP90AB1|RAN|TRIM28	-4.4
MyList	GO Biological Processes	19	GO:0007005	mitochondrion organization		-6	6.5	7.2	28162	548	87	11	13	3.6	498|801|808|3028|3313|3329|5245|7416|7417|7532|11331	ATP5F1A|CALM1|CALM3|HSD17B10|HSPA9|HSPD1|PHB|VDAC1|VDAC2|YWHAG|PHB2	-4.4
MyList	GO Biological Processes	19	GO:0051156	glucose 6-phosphate metabolic process		-6	52	14	28162	25	87	4	4.6	2.2	2821|5223|5226|7086	GPI|PGAM1|PGD|TKT	-4.4
MyList	KEGG Pathway	24	hsa04922	Glucagon signaling pathway		-6	18	9.9	28162	107	87	6	6.9	2.7	801|805|808|3945|5223|5315	CALM1|CALM2|CALM3|LDHB|PGAM1|PKM	-4.4
MyList	Reactome Gene Sets	6	R-HSA-983189	Kinesins		-6	27	11	28162	59	87	5	5.7	2.5	10376|10381|10383|84617|347733	TUBA1B|TUBB3|TUBB4B|TUBB6|TUBB2B	-4.3
MyList	GO Biological Processes	19	GO:0019318	hexose metabolic process		-6	10	8.3	28162	250	87	8	9.2	3.1	231|2023|2821|3146|4191|5223|5230|5315	AKR1B1|ENO1|GPI|HMGB1|MDH2|PGAM1|PGK1|PKM	-4.3
MyList	GO Biological Processes	19	GO:0051169	nuclear transport		-5.9	8.5	7.8	28162	343	87	9	10	3.3	3181|3313|3326|4869|5901|6209|8815|10155|11331	HNRNPA2B1|HSPA9|HSP90AB1|NPM1|RAN|RPS15|BANF1|TRIM28|PHB2	-4.3
MyList	GO Biological Processes	19	GO:0009152	purine ribonucleotide biosynthetic process		-5.9	13	8.8	28162	175	87	7	8	2.9	38|498|1738|2023|2194|5315|7415	ACAT1|ATP5F1A|DLD|ENO1|FASN|PKM|VCP	-4.3
MyList	Reactome Gene Sets	6	R-HSA-69278	Cell Cycle, Mitotic		-5.9	6.3	7.1	28162	561	87	11	13	3.6	3015|3326|5721|5901|7532|8815|10376|10381|10383|84617|347733	H2AZ1|HSP90AB1|PSME2|RAN|YWHAG|BANF1|TUBA1B|TUBB3|TUBB4B|TUBB6|TUBB2B	-4.3
MyList	GO Biological Processes	19	GO:0019058	viral life cycle		-5.9	8.3	7.7	28162	349	87	9	10	3.3	3326|5034|5094|5245|5479|5901|7415|8815|10155	HSP90AB1|P4HB|PCBP2|PHB|PPIB|RAN|VCP|BANF1|TRIM28	-4.3
MyList	GO Biological Processes	19	GO:0046365	monosaccharide catabolic process		-5.9	26	11	28162	62	87	5	5.7	2.5	2023|2821|5223|5230|5315	ENO1|GPI|PGAM1|PGK1|PKM	-4.2
MyList	GO Biological Processes	19	GO:0070199	establishment of protein localization to chromosome		-5.9	48	14	28162	27	87	4	4.6	2.2	908|9555|10574|55506	CCT6A|MACROH2A1|CCT7|MACROH2A2	-4.2
MyList	Reactome Gene Sets	6	R-HSA-5610787	Hedgehog 'off' state		-5.8	17	9.6	28162	113	87	6	6.9	2.7	5721|10376|10381|10383|84617|347733	PSME2|TUBA1B|TUBB3|TUBB4B|TUBB6|TUBB2B	-4.2
MyList	Reactome Gene Sets	6	R-HSA-1640170	Cell Cycle		-5.8	5.6	6.8	28162	692	87	12	14	3.7	3015|3326|4869|5721|5901|7532|8815|10376|10381|10383|84617|347733	H2AZ1|HSP90AB1|NPM1|PSME2|RAN|YWHAG|BANF1|TUBA1B|TUBB3|TUBB4B|TUBB6|TUBB2B	-4.2
MyList	GO Biological Processes	19	GO:0060316	positive regulation of ryanodine-sensitive calcium-release channel activity		-5.8	1.20E+02	19	28162	8	87	3	3.4	2	801|805|808	CALM1|CALM2|CALM3	-4.2
MyList	GO Biological Processes	19	GO:0000056	ribosomal small subunit export from nucleus		-5.8	1.20E+02	19	28162	8	87	3	3.4	2	4869|5901|6209	NPM1|RAN|RPS15	-4.2
MyList	KEGG Pathway	24	ko00630	Glyoxylate and dicarboxylate metabolism		-5.8	46	13	28162	28	87	4	4.6	2.2	38|1431|1738|4191	ACAT1|CS|DLD|MDH2	-4.2
MyList	KEGG Pathway	24	hsa00630	Glyoxylate and dicarboxylate metabolism		-5.8	46	13	28162	28	87	4	4.6	2.2	38|1431|1738|4191	ACAT1|CS|DLD|MDH2	-4.2
MyList	Reactome Gene Sets	6	R-HSA-1268020	Mitochondrial protein import		-5.8	25	11	28162	64	87	5	5.7	2.5	498|1431|3313|3329|7416	ATP5F1A|CS|HSPA9|HSPD1|VDAC1	-4.2
MyList	GO Biological Processes	19	GO:0042255	ribosome assembly		-5.8	25	11	28162	64	87	5	5.7	2.5	708|4869|6152|6209|6223	C1QBP|NPM1|RPL24|RPS15|RPS19	-4.2
MyList	GO Biological Processes	19	GO:0006986	response to unfolded protein		-5.8	12	8.5	28162	185	87	7	8	2.9	821|3313|3326|3329|7184|7415|10130	CANX|HSPA9|HSP90AB1|HSPD1|HSP90B1|VCP|PDIA6	-4.2
MyList	Reactome Gene Sets	6	R-HSA-112315	Transmission across Chemical Synapses		-5.7	9.6	7.9	28162	270	87	8	9.2	3.1	801|805|808|10376|10381|10383|84617|347733	CALM1|CALM2|CALM3|TUBA1B|TUBB3|TUBB4B|TUBB6|TUBB2B	-4.1
MyList	GO Biological Processes	19	GO:0009260	ribonucleotide biosynthetic process		-5.7	12	8.5	28162	188	87	7	8	2.9	38|498|1738|2023|2194|5315|7415	ACAT1|ATP5F1A|DLD|ENO1|FASN|PKM|VCP	-4.1
MyList	Reactome Gene Sets	6	R-HSA-1280215	Cytokine Signaling in Immune system		-5.7	5.4	6.7	28162	715	87	12	14	3.7	302|821|1973|3146|3181|3313|4282|5034|5721|6624|7184|7431	ANXA2|CANX|EIF4A1|HMGB1|HNRNPA2B1|HSPA9|MIF|P4HB|PSME2|FSCN1|HSP90B1|VIM	-4.1
MyList	GO Biological Processes	19	GO:0050821	protein stabilization		-5.7	12	8.4	28162	191	87	7	8	2.9	908|3326|3329|5245|5479|10574|11331	CCT6A|HSP90AB1|HSPD1|PHB|PPIB|CCT7|PHB2	-4.1
MyList	Reactome Gene Sets	6	R-HSA-2132295	MHC class II antigen presentation		-5.6	16	9.2	28162	123	87	6	6.9	2.7	821|10376|10381|10383|84617|347733	CANX|TUBA1B|TUBB3|TUBB4B|TUBB6|TUBB2B	-4
MyList	GO Biological Processes	19	GO:1901844	regulation of cell communication by electrical coupling involved in cardiac conduction		-5.6	1.10E+02	18	28162	9	87	3	3.4	2	801|805|808	CALM1|CALM2|CALM3	-4
MyList	Reactome Gene Sets	6	R-HSA-9619229	Activation of RAC1 downstream of NMDARs		-5.6	1.10E+02	18	28162	9	87	3	3.4	2	801|805|808	CALM1|CALM2|CALM3	-4
MyList	Reactome Gene Sets	6	R-HSA-5339562	Uptake and actions of bacterial toxins		-5.6	42	13	28162	31	87	4	4.6	2.2	801|805|808|3326	CALM1|CALM2|CALM3|HSP90AB1	-4
MyList	GO Biological Processes	19	GO:0006164	purine nucleotide biosynthetic process		-5.6	12	8.2	28162	197	87	7	8	2.9	38|498|1738|2023|2194|5315|7415	ACAT1|ATP5F1A|DLD|ENO1|FASN|PKM|VCP	-4
MyList	GO Biological Processes	19	GO:0051054	positive regulation of DNA metabolic process		-5.6	11	8.2	28162	198	87	7	8	2.9	908|2521|3146|3181|3326|10155|10574	CCT6A|FUS|HMGB1|HNRNPA2B1|HSP90AB1|TRIM28|CCT7	-4
MyList	Reactome Gene Sets	6	R-HSA-70171	Glycolysis		-5.6	23	10	28162	71	87	5	5.7	2.5	2023|2821|5223|5230|5315	ENO1|GPI|PGAM1|PGK1|PKM	-4
MyList	KEGG Pathway	24	ko00640	Propanoate metabolism		-5.5	40	12	28162	32	87	4	4.6	2.2	38|1738|3030|3945	ACAT1|DLD|HADHA|LDHB	-4
MyList	KEGG Pathway	24	hsa00640	Propanoate metabolism		-5.5	40	12	28162	32	87	4	4.6	2.2	38|1738|3030|3945	ACAT1|DLD|HADHA|LDHB	-4
MyList	GO Biological Processes	19	GO:0019079	viral genome replication		-5.5	15	8.9	28162	129	87	6	6.9	2.7	5094|5245|5479|7415|8815|10155	PCBP2|PHB|PPIB|VCP|BANF1|TRIM28	-3.9
MyList	GO Biological Processes	19	GO:0010922	positive regulation of phosphatase activity		-5.5	39	12	28162	33	87	4	4.6	2.2	801|805|808|3326	CALM1|CALM2|CALM3|HSP90AB1	-3.9
MyList	Reactome Gene Sets	6	R-HSA-442729	CREB1 phosphorylation through the activation of CaMKII/CaMKK/CaMKIV cascasde		-5.5	97	17	28162	10	87	3	3.4	2	801|805|808	CALM1|CALM2|CALM3	-3.9
MyList	GO Biological Processes	19	GO:0051342	regulation of cyclic-nucleotide phosphodiesterase activity		-5.5	97	17	28162	10	87	3	3.4	2	801|805|808	CALM1|CALM2|CALM3	-3.9
MyList	GO Biological Processes	19	GO:0035966	response to topologically incorrect protein		-5.4	11	8	28162	206	87	7	8	2.9	821|3313|3326|3329|7184|7415|10130	CANX|HSPA9|HSP90AB1|HSPD1|HSP90B1|VCP|PDIA6	-3.9
MyList	GO Biological Processes	19	GO:0045727	positive regulation of translation		-5.4	15	8.8	28162	133	87	6	6.9	2.7	708|4869|5315|6191|6203|7431	C1QBP|NPM1|PKM|RPS4X|RPS9|VIM	-3.9
MyList	GO Biological Processes	19	GO:0072522	purine-containing compound biosynthetic process		-5.4	11	8	28162	208	87	7	8	2.9	38|498|1738|2023|2194|5315|7415	ACAT1|ATP5F1A|DLD|ENO1|FASN|PKM|VCP	-3.9
MyList	Reactome Gene Sets	6	R-HSA-1280218	Adaptive Immune System		-5.4	5.1	6.4	28162	763	87	12	14	3.7	801|805|808|821|2923|3146|5721|10376|10381|10383|84617|347733	CALM1|CALM2|CALM3|CANX|PDIA3|HMGB1|PSME2|TUBA1B|TUBB3|TUBB4B|TUBB6|TUBB2B	-3.8
MyList	Reactome Gene Sets	6	R-HSA-9609690	HCMV Early Events		-5.4	14	8.7	28162	135	87	6	6.9	2.7	10155|10376|10381|10383|84617|347733	TRIM28|TUBA1B|TUBB3|TUBB4B|TUBB6|TUBB2B	-3.8
MyList	GO Biological Processes	19	GO:0006006	glucose metabolic process		-5.4	11	7.9	28162	210	87	7	8	2.9	2023|2821|3146|4191|5223|5230|5315	ENO1|GPI|HMGB1|MDH2|PGAM1|PGK1|PKM	-3.8
MyList	Reactome Gene Sets	6	R-HSA-9706574	RHOBTB GTPase Cycle		-5.4	37	12	28162	35	87	4	4.6	2.2	908|3326|7431|10574	CCT6A|HSP90AB1|VIM|CCT7	-3.8
MyList	WikiPathways	27	WP5049	Glycolysis in senescence		-5.3	88	16	28162	11	87	3	3.4	2	2023|5230|5315	ENO1|PGK1|PKM	-3.8
MyList	Reactome Gene Sets	6	R-HSA-2025928	Calcineurin activates NFAT		-5.3	88	16	28162	11	87	3	3.4	2	801|805|808	CALM1|CALM2|CALM3	-3.8
MyList	Reactome Gene Sets	6	R-HSA-5673000	RAF activation		-5.3	36	12	28162	36	87	4	4.6	2.2	801|805|808|5245	CALM1|CALM2|CALM3|PHB	-3.8
MyList	Reactome Gene Sets	6	R-HSA-446203	Asparagine N-linked glycosylation		-5.3	8.5	7.3	28162	304	87	8	9.2	3.1	821|2923|7415|10376|10381|10383|84617|347733	CANX|PDIA3|VCP|TUBA1B|TUBB3|TUBB4B|TUBB6|TUBB2B	-3.8
MyList	GO Biological Processes	19	GO:0070588	calcium ion transmembrane transport		-5.3	8.5	7.3	28162	304	87	8	9.2	3.1	302|801|805|808|5245|7416|11331|79026	ANXA2|CALM1|CALM2|CALM3|PHB|VDAC1|PHB2|AHNAK	-3.8
MyList	Canonical Pathways	11	M66	PID MYC ACTIV PATHWAY		-5.3	20	9.7	28162	79	87	5	5.7	2.5	1973|2023|3329|4691|4869	EIF4A1|ENO1|HSPD1|NCL|NPM1	-3.8
MyList	GO Biological Processes	19	GO:0009205	purine ribonucleoside triphosphate metabolic process		-5.3	20	9.6	28162	80	87	5	5.7	2.5	498|2023|5315|5901|7415	ATP5F1A|ENO1|PKM|RAN|VCP	-3.8
MyList	KEGG Pathway	24	ko05418	Fluid shear stress and atherosclerosis		-5.3	14	8.4	28162	142	87	6	6.9	2.7	801|805|808|2950|3326|7184	CALM1|CALM2|CALM3|GSTP1|HSP90AB1|HSP90B1	-3.7
MyList	GO Biological Processes	19	GO:0010564	regulation of cell cycle process		-5.3	4.9	6.2	28162	789	87	12	14	3.7	801|805|808|3326|4282|4869|5721|6421|7532|9555|10383|11331	CALM1|CALM2|CALM3|HSP90AB1|MIF|NPM1|PSME2|SFPQ|YWHAG|MACROH2A1|TUBB4B|PHB2	-3.7
MyList	GO Biological Processes	19	GO:0007006	mitochondrial membrane organization		-5.2	13	8.4	28162	144	87	6	6.9	2.7	498|801|808|3313|7417|7532	ATP5F1A|CALM1|CALM3|HSPA9|VDAC2|YWHAG	-3.7
MyList	GO Biological Processes	19	GO:0046034	ATP metabolic process		-5.2	8.3	7.2	28162	313	87	8	9.2	3.1	498|1738|2023|2821|5223|5230|5315|7415	ATP5F1A|DLD|ENO1|GPI|PGAM1|PGK1|PKM|VCP	-3.7
MyList	Reactome Gene Sets	6	R-HSA-451306	Ionotropic activity of kainate receptors		-5.2	81	15	28162	12	87	3	3.4	2	801|805|808	CALM1|CALM2|CALM3	-3.7
MyList	Reactome Gene Sets	6	R-HSA-111932	CaMK IV-mediated phosphorylation of CREB		-5.2	81	15	28162	12	87	3	3.4	2	801|805|808	CALM1|CALM2|CALM3	-3.7
MyList	GO Biological Processes	19	GO:0060315	negative regulation of ryanodine-sensitive calcium-release channel activity		-5.2	81	15	28162	12	87	3	3.4	2	801|805|808	CALM1|CALM2|CALM3	-3.7
MyList	Reactome Gene Sets	6	R-HSA-1474151	Tetrahydrobiopterin (BH4) synthesis, recycling, salvage and regulation		-5.2	81	15	28162	12	87	3	3.4	2	801|805|808	CALM1|CALM2|CALM3	-3.7
MyList	Reactome Gene Sets	6	R-HSA-451308	Activation of Ca-permeable Kainate Receptor		-5.2	81	15	28162	12	87	3	3.4	2	801|805|808	CALM1|CALM2|CALM3	-3.7
MyList	KEGG Pathway	24	M00004	Pentose phosphate pathway (Pentose phosphate cycle)		-5.2	81	15	28162	12	87	3	3.4	2	2821|5226|7086	GPI|PGD|TKT	-3.7
MyList	KEGG Pathway	24	hsa_M00004	Pentose phosphate pathway (Pentose phosphate cycle)		-5.2	81	15	28162	12	87	3	3.4	2	2821|5226|7086	GPI|PGD|TKT	-3.7
MyList	GO Biological Processes	19	GO:0045859	regulation of protein kinase activity		-5.2	4.9	6.2	28162	798	87	12	14	3.7	801|805|808|2950|3146|3326|4869|5245|7345|7532|9555|11331	CALM1|CALM2|CALM3|GSTP1|HMGB1|HSP90AB1|NPM1|PHB|UCHL1|YWHAG|MACROH2A1|PHB2	-3.7
MyList	GO Biological Processes	19	GO:1900182	positive regulation of protein localization to nucleus		-5.2	19	9.3	28162	85	87	5	5.7	2.5	908|3326|5901|10155|10574	CCT6A|HSP90AB1|RAN|TRIM28|CCT7	-3.6
MyList	KEGG Pathway	24	hsa05418	Fluid shear stress and atherosclerosis		-5.2	13	8.2	28162	148	87	6	6.9	2.7	801|805|808|2950|3326|7184	CALM1|CALM2|CALM3|GSTP1|HSP90AB1|HSP90B1	-3.6
MyList	GO Biological Processes	19	GO:0034620	cellular response to unfolded protein		-5.2	13	8.2	28162	149	87	6	6.9	2.7	821|3313|3329|7184|7415|10130	CANX|HSPA9|HSPD1|HSP90B1|VCP|PDIA6	-3.6
MyList	GO Biological Processes	19	GO:1903170	negative regulation of calcium ion transmembrane transport		-5.1	32	11	28162	40	87	4	4.6	2.2	801|805|808|7416	CALM1|CALM2|CALM3|VDAC1	-3.6
MyList	Reactome Gene Sets	6	R-HSA-445355	Smooth Muscle Contraction		-5.1	32	11	28162	40	87	4	4.6	2.2	302|801|805|808	ANXA2|CALM1|CALM2|CALM3	-3.6
MyList	GO Biological Processes	19	GO:0009144	purine nucleoside triphosphate metabolic process		-5.1	19	9.2	28162	86	87	5	5.7	2.5	498|2023|5315|5901|7415	ATP5F1A|ENO1|PKM|RAN|VCP	-3.6
MyList	GO Biological Processes	19	GO:0006397	mRNA processing		-5.1	5.9	6.5	28162	546	87	10	11	3.4	708|1665|2521|3181|3190|4670|4691|5094|6421|9588	C1QBP|DHX15|FUS|HNRNPA2B1|HNRNPK|HNRNPM|NCL|PCBP2|SFPQ|PRDX6	-3.6
MyList	GO Biological Processes	19	GO:0009199	ribonucleoside triphosphate metabolic process		-5.1	19	9.2	28162	87	87	5	5.7	2.5	498|2023|5315|5901|7415	ATP5F1A|ENO1|PKM|RAN|VCP	-3.6
MyList	Reactome Gene Sets	6	R-HSA-5607763	CLEC7A (Dectin-1) induces NFAT activation		-5.1	75	15	28162	13	87	3	3.4	2	801|805|808	CALM1|CALM2|CALM3	-3.6
MyList	GO Biological Processes	19	GO:0005513	detection of calcium ion		-5.1	75	15	28162	13	87	3	3.4	2	801|805|808	CALM1|CALM2|CALM3	-3.6
MyList	Reactome Gene Sets	6	R-HSA-203615	eNOS activation		-5.1	75	15	28162	13	87	3	3.4	2	801|805|808	CALM1|CALM2|CALM3	-3.6
MyList	Reactome Gene Sets	6	R-HSA-5210891	Uptake and function of anthrax toxins		-5.1	75	15	28162	13	87	3	3.4	2	801|805|808	CALM1|CALM2|CALM3	-3.6
MyList	Reactome Gene Sets	6	R-HSA-425561	Sodium/Calcium exchangers		-5.1	75	15	28162	13	87	3	3.4	2	801|805|808	CALM1|CALM2|CALM3	-3.6
MyList	KEGG Pathway	24	hsa04540	Gap junction		-5.1	18	9.1	28162	88	87	5	5.7	2.5	10376|10381|10383|84617|347733	TUBA1B|TUBB3|TUBB4B|TUBB6|TUBB2B	-3.6
MyList	KEGG Pathway	24	ko04540	Gap junction		-5.1	18	9.1	28162	88	87	5	5.7	2.5	10376|10381|10383|84617|347733	TUBA1B|TUBB3|TUBB4B|TUBB6|TUBB2B	-3.6
MyList	GO Biological Processes	19	GO:0006094	gluconeogenesis		-5.1	18	9.1	28162	88	87	5	5.7	2.5	2023|2821|4191|5223|5230	ENO1|GPI|MDH2|PGAM1|PGK1	-3.6
MyList	KEGG Pathway	24	ko04145	Phagosome		-5.1	13	8	28162	154	87	6	6.9	2.7	821|10376|10381|10383|84617|347733	CANX|TUBA1B|TUBB3|TUBB4B|TUBB6|TUBB2B	-3.6
MyList	GO Biological Processes	19	GO:0006403	RNA localization		-5.1	9.6	7.4	28162	235	87	7	8	2.9	908|3181|4869|5901|6209|6421|10574	CCT6A|HNRNPA2B1|NPM1|RAN|RPS15|SFPQ|CCT7	-3.6
MyList	Reactome Gene Sets	6	R-HSA-9012999	RHO GTPase cycle		-5	6.6	6.6	28162	443	87	9	10	3.3	70|708|908|1152|3326|7415|7431|10376|10574	ACTC1|C1QBP|CCT6A|CKB|HSP90AB1|VCP|VIM|TUBA1B|CCT7	-3.5
MyList	GO Biological Processes	19	GO:0034502	protein localization to chromosome		-5	18	8.9	28162	91	87	5	5.7	2.5	908|7415|9555|10574|55506	CCT6A|VCP|MACROH2A1|CCT7|MACROH2A2	-3.5
MyList	GO Biological Processes	19	GO:0021762	substantia nigra development		-5	30	11	28162	43	87	4	4.6	2.2	801|805|808|1152	CALM1|CALM2|CALM3|CKB	-3.5
MyList	Reactome Gene Sets	6	R-HSA-9697154	Disorders of Nervous System Development		-5	69	14	28162	14	87	3	3.4	2	801|805|808	CALM1|CALM2|CALM3	-3.5
MyList	GO Biological Processes	19	GO:0051280	negative regulation of release of sequestered calcium ion into cytosol		-5	69	14	28162	14	87	3	3.4	2	801|805|808	CALM1|CALM2|CALM3	-3.5
MyList	Reactome Gene Sets	6	R-HSA-9005891	Loss of function of MECP2 in Rett syndrome		-5	69	14	28162	14	87	3	3.4	2	801|805|808	CALM1|CALM2|CALM3	-3.5
MyList	GO Biological Processes	19	GO:0033750	ribosome localization		-5	69	14	28162	14	87	3	3.4	2	4869|5901|6209	NPM1|RAN|RPS15	-3.5
MyList	Reactome Gene Sets	6	R-HSA-9675151	Disorders of Developmental Biology		-5	69	14	28162	14	87	3	3.4	2	801|805|808	CALM1|CALM2|CALM3	-3.5
MyList	Reactome Gene Sets	6	R-HSA-418359	Reduction of cytosolic Ca++ levels		-5	69	14	28162	14	87	3	3.4	2	801|805|808	CALM1|CALM2|CALM3	-3.5
MyList	Reactome Gene Sets	6	R-HSA-9005895	Pervasive developmental disorders		-5	69	14	28162	14	87	3	3.4	2	801|805|808	CALM1|CALM2|CALM3	-3.5
MyList	GO Biological Processes	19	GO:1904814	regulation of protein localization to chromosome, telomeric region		-5	69	14	28162	14	87	3	3.4	2	908|9555|10574	CCT6A|MACROH2A1|CCT7	-3.5
MyList	GO Biological Processes	19	GO:1901836	regulation of transcription of nucleolar large rRNA by RNA polymerase I		-5	69	14	28162	14	87	3	3.4	2	4691|9555|55506	NCL|MACROH2A1|MACROH2A2	-3.5
MyList	GO Biological Processes	19	GO:0010649	regulation of cell communication by electrical coupling		-5	69	14	28162	14	87	3	3.4	2	801|805|808	CALM1|CALM2|CALM3	-3.5
MyList	GO Biological Processes	19	GO:0000054	ribosomal subunit export from nucleus		-5	69	14	28162	14	87	3	3.4	2	4869|5901|6209	NPM1|RAN|RPS15	-3.5
MyList	Reactome Gene Sets	6	R-HSA-442720	CREB1 phosphorylation through the activation of Adenylate Cyclase		-5	69	14	28162	14	87	3	3.4	2	801|805|808	CALM1|CALM2|CALM3	-3.5
MyList	GO Biological Processes	19	GO:2001242	regulation of intrinsic apoptotic signaling pathway		-5	12	7.9	28162	160	87	6	6.9	2.7	2023|3190|4282|5034|6421|7417	ENO1|HNRNPK|MIF|P4HB|SFPQ|VDAC2	-3.5
MyList	GO Biological Processes	19	GO:0006913	nucleocytoplasmic transport		-5	7.6	6.8	28162	340	87	8	9.2	3.1	3181|3313|3326|4869|5901|6209|10155|11331	HNRNPA2B1|HSPA9|HSP90AB1|NPM1|RAN|RPS15|TRIM28|PHB2	-3.5
MyList	GO Biological Processes	19	GO:0080135	regulation of cellular response to stress		-5	5.1	6.1	28162	702	87	11	13	3.6	2023|2521|2950|3146|3190|3326|4282|4869|5034|6421|10155	ENO1|FUS|GSTP1|HMGB1|HNRNPK|HSP90AB1|MIF|NPM1|P4HB|SFPQ|TRIM28	-3.5
MyList	GO Biological Processes	19	GO:0035307	positive regulation of protein dephosphorylation		-4.9	29	10	28162	45	87	4	4.6	2.2	801|805|808|3326	CALM1|CALM2|CALM3|HSP90AB1	-3.4
MyList	Reactome Gene Sets	6	R-HSA-1592230	Mitochondrial biogenesis		-4.9	17	8.7	28162	95	87	5	5.7	2.5	498|801|805|808|3313	ATP5F1A|CALM1|CALM2|CALM3|HSPA9	-3.4
MyList	GO Biological Processes	19	GO:0034250	positive regulation of cellular amide metabolic process		-4.9	12	7.8	28162	163	87	6	6.9	2.7	708|4869|5315|6191|6203|7431	C1QBP|NPM1|PKM|RPS4X|RPS9|VIM	-3.4
MyList	GO Biological Processes	19	GO:2001252	positive regulation of chromosome organization		-4.9	12	7.8	28162	164	87	6	6.9	2.7	908|3181|6421|9555|10155|10574	CCT6A|HNRNPA2B1|SFPQ|MACROH2A1|TRIM28|CCT7	-3.4
MyList	GO Biological Processes	19	GO:2001233	regulation of apoptotic signaling pathway		-4.9	7.4	6.7	28162	348	87	8	9.2	3.1	2023|2923|2950|3190|4282|5034|6421|7417	ENO1|PDIA3|GSTP1|HNRNPK|MIF|P4HB|SFPQ|VDAC2	-3.4
MyList	GO Biological Processes	19	GO:0071428	rRNA-containing ribonucleoprotein complex export from nucleus		-4.9	65	14	28162	15	87	3	3.4	2	4869|5901|6209	NPM1|RAN|RPS15	-3.4
MyList	GO Biological Processes	19	GO:0010638	positive regulation of organelle organization		-4.9	5.5	6.2	28162	584	87	10	11	3.4	302|908|3181|6421|6624|7416|7532|9555|10155|10574	ANXA2|CCT6A|HNRNPA2B1|SFPQ|FSCN1|VDAC1|YWHAG|MACROH2A1|TRIM28|CCT7	-3.4
MyList	KEGG Pathway	24	ko04915	Estrogen signaling pathway		-4.9	17	8.6	28162	98	87	5	5.7	2.5	801|805|808|3326|7184	CALM1|CALM2|CALM3|HSP90AB1|HSP90B1	-3.4
MyList	Reactome Gene Sets	6	R-HSA-6802955	Paradoxical activation of RAF signaling by kinase inactive BRAF		-4.9	28	10	28162	47	87	4	4.6	2.2	801|805|808|5245	CALM1|CALM2|CALM3|PHB	-3.4
MyList	Reactome Gene Sets	6	R-HSA-9649948	Signaling downstream of RAS mutants		-4.9	28	10	28162	47	87	4	4.6	2.2	801|805|808|5245	CALM1|CALM2|CALM3|PHB	-3.4
MyList	Reactome Gene Sets	6	R-HSA-6802946	Signaling by moderate kinase activity BRAF mutants		-4.9	28	10	28162	47	87	4	4.6	2.2	801|805|808|5245	CALM1|CALM2|CALM3|PHB	-3.4
MyList	CORUM	33	CORUM:308	60S ribosomal subunit, cytoplasmic		-4.9	28	10	28162	47	87	4	4.6	2.2	4736|6124|6130|6152	RPL10A|RPL4|RPL7A|RPL24	-3.4
MyList	GO Biological Processes	19	GO:0044275	cellular carbohydrate catabolic process		-4.9	28	10	28162	47	87	4	4.6	2.2	801|3146|5223|5226	CALM1|HMGB1|PGAM1|PGD	-3.4
MyList	Reactome Gene Sets	6	R-HSA-6802949	Signaling by RAS mutants		-4.9	28	10	28162	47	87	4	4.6	2.2	801|805|808|5245	CALM1|CALM2|CALM3|PHB	-3.4
MyList	KEGG Pathway	24	hsa04145	Phagosome		-4.9	12	7.6	28162	168	87	6	6.9	2.7	821|10376|10381|10383|84617|347733	CANX|TUBA1B|TUBB3|TUBB4B|TUBB6|TUBB2B	-3.4
MyList	GO Biological Processes	19	GO:0035967	cellular response to topologically incorrect protein		-4.9	12	7.6	28162	168	87	6	6.9	2.7	821|3313|3329|7184|7415|10130	CANX|HSPA9|HSPD1|HSP90B1|VCP|PDIA6	-3.4
MyList	Reactome Gene Sets	6	R-HSA-6811434	COPI-dependent Golgi-to-ER retrograde traffic		-4.8	16	8.5	28162	99	87	5	5.7	2.5	10376|10381|10383|84617|347733	TUBA1B|TUBB3|TUBB4B|TUBB6|TUBB2B	-3.4
MyList	GO Biological Processes	19	GO:0051052	regulation of DNA metabolic process		-4.8	7.3	6.6	28162	355	87	8	9.2	3.1	908|2521|3146|3181|3326|4869|10155|10574	CCT6A|FUS|HMGB1|HNRNPA2B1|HSP90AB1|NPM1|TRIM28|CCT7	-3.4
MyList	KEGG Pathway	24	hsa00280	Valine, leucine and isoleucine degradation		-4.8	27	10	28162	48	87	4	4.6	2.2	38|1738|3028|3030	ACAT1|DLD|HSD17B10|HADHA	-3.4
MyList	KEGG Pathway	24	ko00280	Valine, leucine and isoleucine degradation		-4.8	27	10	28162	48	87	4	4.6	2.2	38|1738|3028|3030	ACAT1|DLD|HSD17B10|HADHA	-3.4
MyList	GO Biological Processes	19	GO:0048024	regulation of mRNA splicing, via spliceosome		-4.8	16	8.5	28162	100	87	5	5.7	2.5	708|3181|3190|4691|9588	C1QBP|HNRNPA2B1|HNRNPK|NCL|PRDX6	-3.4
MyList	GO Biological Processes	19	GO:0051098	regulation of binding		-4.8	7.2	6.6	28162	358	87	8	9.2	3.1	302|801|808|1400|3146|3326|5901|10155	ANXA2|CALM1|CALM3|CRMP1|HMGB1|HSP90AB1|RAN|TRIM28	-3.3
MyList	GO Biological Processes	19	GO:0051284	positive regulation of sequestering of calcium ion		-4.8	61	13	28162	16	87	3	3.4	2	801|805|808	CALM1|CALM2|CALM3	-3.3
MyList	GO Biological Processes	19	GO:0006098	pentose-phosphate shunt		-4.8	61	13	28162	16	87	3	3.4	2	5223|5226|7086	PGAM1|PGD|TKT	-3.3
MyList	Reactome Gene Sets	6	R-HSA-6807878	COPI-mediated anterograde transport		-4.8	16	8.4	28162	101	87	5	5.7	2.5	10376|10381|10383|84617|347733	TUBA1B|TUBB3|TUBB4B|TUBB6|TUBB2B	-3.3
MyList	GO Biological Processes	19	GO:0001933	negative regulation of protein phosphorylation		-4.8	7.1	6.5	28162	363	87	8	9.2	3.1	801|805|808|2950|4869|7345|7532|9555	CALM1|CALM2|CALM3|GSTP1|NPM1|UCHL1|YWHAG|MACROH2A1	-3.3
MyList	GO Biological Processes	19	GO:0009165	nucleotide biosynthetic process		-4.7	8.6	6.9	28162	264	87	7	8	2.9	38|498|1738|2023|2194|5315|7415	ACAT1|ATP5F1A|DLD|ENO1|FASN|PKM|VCP	-3.3
MyList	KEGG Pathway	24	hsa_M00003	Gluconeogenesis, oxaloacetate => fructose-6P		-4.7	57	13	28162	17	87	3	3.4	2	2023|5223|5230	ENO1|PGAM1|PGK1	-3.3
MyList	Reactome Gene Sets	6	R-HSA-70221	Glycogen breakdown (glycogenolysis)		-4.7	57	13	28162	17	87	3	3.4	2	801|805|808	CALM1|CALM2|CALM3	-3.3
MyList	WikiPathways	27	WP1946	Cori Cycle		-4.7	57	13	28162	17	87	3	3.4	2	2821|5223|5230	GPI|PGAM1|PGK1	-3.3
MyList	KEGG Pathway	24	M00003	Gluconeogenesis, oxaloacetate => fructose-6P		-4.7	57	13	28162	17	87	3	3.4	2	2023|5223|5230	ENO1|PGAM1|PGK1	-3.3
MyList	GO Biological Processes	19	GO:0042790	nucleolar large rRNA transcription by RNA polymerase I		-4.7	57	13	28162	17	87	3	3.4	2	4691|9555|55506	NCL|MACROH2A1|MACROH2A2	-3.3
MyList	Reactome Gene Sets	6	R-HSA-202131	Metabolism of nitric oxide: NOS3 activation and regulation		-4.7	57	13	28162	17	87	3	3.4	2	801|805|808	CALM1|CALM2|CALM3	-3.3
MyList	Reactome Gene Sets	6	R-HSA-1428517	The citric acid (TCA) cycle and respiratory electron transport		-4.7	11	7.4	28162	178	87	6	6.9	2.7	498|1431|1738|3945|4191|7416	ATP5F1A|CS|DLD|LDHB|MDH2|VDAC1	-3.3
MyList	GO Biological Processes	19	GO:1901293	nucleoside phosphate biosynthetic process		-4.7	8.5	6.8	28162	267	87	7	8	2.9	38|498|1738|2023|2194|5315|7415	ACAT1|ATP5F1A|DLD|ENO1|FASN|PKM|VCP	-3.2
MyList	KEGG Pathway	24	ko05034	Alcoholism		-4.7	11	7.3	28162	180	87	6	6.9	2.7	801|805|808|3015|9555|55506	CALM1|CALM2|CALM3|H2AZ1|MACROH2A1|MACROH2A2	-3.2
MyList	GO Biological Processes	19	GO:0034660	ncRNA metabolic process		-4.7	5.9	6.1	28162	494	87	9	10	3.3	3028|3181|4736|5901|6130|6203|6209|6217|6223	HSD17B10|HNRNPA2B1|RPL10A|RAN|RPL7A|RPS9|RPS15|RPS16|RPS19	-3.2
MyList	GO Biological Processes	19	GO:0006740	NADPH regeneration		-4.6	54	13	28162	18	87	3	3.4	2	5223|5226|7086	PGAM1|PGD|TKT	-3.2
MyList	WikiPathways	27	WP78	TCA Cycle (aka Krebs or citric acid cycle)		-4.6	54	13	28162	18	87	3	3.4	2	1431|1738|4191	CS|DLD|MDH2	-3.2
MyList	GO Biological Processes	19	GO:0010523	negative regulation of calcium ion transport into cytosol		-4.6	54	13	28162	18	87	3	3.4	2	801|805|808	CALM1|CALM2|CALM3	-3.2
MyList	Reactome Gene Sets	6	R-HSA-72163	mRNA Splicing - Major Pathway		-4.6	11	7.3	28162	183	87	6	6.9	2.7	1665|2521|3181|3190|4670|5094	DHX15|FUS|HNRNPA2B1|HNRNPK|HNRNPM|PCBP2	-3.2
MyList	GO Biological Processes	19	GO:0009141	nucleoside triphosphate metabolic process		-4.6	15	8.1	28162	109	87	5	5.7	2.5	498|2023|5315|5901|7415	ATP5F1A|ENO1|PKM|RAN|VCP	-3.2
MyList	GO Biological Processes	19	GO:0071900	regulation of protein serine/threonine kinase activity		-4.6	5.9	6.1	28162	497	87	9	10	3.3	801|805|808|2950|3326|7345|7532|9555|11331	CALM1|CALM2|CALM3|GSTP1|HSP90AB1|UCHL1|YWHAG|MACROH2A1|PHB2	-3.2
MyList	KEGG Pathway	24	hsa05034	Alcoholism		-4.6	10	7.2	28162	185	87	6	6.9	2.7	801|805|808|3015|9555|55506	CALM1|CALM2|CALM3|H2AZ1|MACROH2A1|MACROH2A2	-3.2
MyList	GO Biological Processes	19	GO:0044839	cell cycle G2/M phase transition		-4.6	8.2	6.7	28162	276	87	7	8	2.9	801|808|4869|5721|7532|9555|10383	CALM1|CALM3|NPM1|PSME2|YWHAG|MACROH2A1|TUBB4B	-3.2
MyList	GO Biological Processes	19	GO:0043388	positive regulation of DNA binding		-4.6	23	9.2	28162	56	87	4	4.6	2.2	801|808|3146|10155	CALM1|CALM3|HMGB1|TRIM28	-3.1
MyList	GO Biological Processes	19	GO:0006754	ATP biosynthetic process		-4.6	23	9.2	28162	56	87	4	4.6	2.2	498|2023|5315|7415	ATP5F1A|ENO1|PKM|VCP	-3.1
MyList	GO Biological Processes	19	GO:0006096	glycolytic process		-4.5	14	7.9	28162	114	87	5	5.7	2.5	2023|2821|5223|5230|5315	ENO1|GPI|PGAM1|PGK1|PKM	-3.1
MyList	Reactome Gene Sets	6	R-HSA-2467813	Separation of Sister Chromatids		-4.5	10	7.1	28162	191	87	6	6.9	2.7	5721|10376|10381|10383|84617|347733	PSME2|TUBA1B|TUBB3|TUBB4B|TUBB6|TUBB2B	-3.1
MyList	Reactome Gene Sets	6	R-HSA-72172	mRNA Splicing		-4.5	10	7.1	28162	191	87	6	6.9	2.7	1665|2521|3181|3190|4670|5094	DHX15|FUS|HNRNPA2B1|HNRNPK|HNRNPM|PCBP2	-3.1
MyList	GO Biological Processes	19	GO:0006757	ATP generation from ADP		-4.5	14	7.8	28162	115	87	5	5.7	2.5	2023|2821|5223|5230|5315	ENO1|GPI|PGAM1|PGK1|PKM	-3.1
MyList	GO Biological Processes	19	GO:0006935	chemotaxis		-4.5	5	5.8	28162	644	87	10	11	3.4	708|1400|2950|3146|4282|5479|6152|6223|10381|347733	C1QBP|CRMP1|GSTP1|HMGB1|MIF|PPIB|RPL24|RPS19|TUBB3|TUBB2B	-3.1
MyList	GO Biological Processes	19	GO:0042330	taxis		-4.5	5	5.7	28162	646	87	10	11	3.4	708|1400|2950|3146|4282|5479|6152|6223|10381|347733	C1QBP|CRMP1|GSTP1|HMGB1|MIF|PPIB|RPL24|RPS19|TUBB3|TUBB2B	-3.1
MyList	Reactome Gene Sets	6	R-HSA-8978934	Metabolism of cofactors		-4.5	49	12	28162	20	87	3	3.4	2	801|805|808	CALM1|CALM2|CALM3	-3.1
MyList	GO Biological Processes	19	GO:0009083	branched-chain amino acid catabolic process		-4.5	49	12	28162	20	87	3	3.4	2	38|1738|3028	ACAT1|DLD|HSD17B10	-3.1
MyList	Reactome Gene Sets	6	R-HSA-163615	PKA activation		-4.5	49	12	28162	20	87	3	3.4	2	801|805|808	CALM1|CALM2|CALM3	-3.1
MyList	GO Biological Processes	19	GO:0048025	negative regulation of mRNA splicing, via spliceosome		-4.5	49	12	28162	20	87	3	3.4	2	708|3181|3190	C1QBP|HNRNPA2B1|HNRNPK	-3.1
MyList	CORUM	33	CORUM:1332	Large Drosha complex		-4.5	49	12	28162	20	87	3	3.4	2	1665|2521|4670	DHX15|FUS|HNRNPM	-3.1
MyList	GO Biological Processes	19	GO:0035306	positive regulation of dephosphorylation		-4.5	22	9	28162	58	87	4	4.6	2.2	801|805|808|3326	CALM1|CALM2|CALM3|HSP90AB1	-3.1
MyList	Reactome Gene Sets	6	R-HSA-9648025	EML4 and NUDC in mitotic spindle formation		-4.5	14	7.7	28162	117	87	5	5.7	2.5	10376|10381|10383|84617|347733	TUBA1B|TUBB3|TUBB4B|TUBB6|TUBB2B	-3.1
MyList	GO Biological Processes	19	GO:0034470	ncRNA processing		-4.5	6.5	6.1	28162	400	87	8	9.2	3.1	3028|3181|4736|6130|6203|6209|6217|6223	HSD17B10|HNRNPA2B1|RPL10A|RPL7A|RPS9|RPS15|RPS16|RPS19	-3
MyList	Reactome Gene Sets	6	R-HSA-397014	Muscle contraction		-4.5	9.9	6.9	28162	197	87	6	6.9	2.7	70|302|801|805|808|7431	ACTC1|ANXA2|CALM1|CALM2|CALM3|VIM	-3
MyList	GO Biological Processes	19	GO:0043666	regulation of phosphoprotein phosphatase activity		-4.5	14	7.7	28162	119	87	5	5.7	2.5	801|805|808|3326|7184	CALM1|CALM2|CALM3|HSP90AB1|HSP90B1	-3
MyList	Reactome Gene Sets	6	R-HSA-373760	L1CAM interactions		-4.5	14	7.7	28162	119	87	5	5.7	2.5	10376|10381|10383|84617|347733	TUBA1B|TUBB3|TUBB4B|TUBB6|TUBB2B	-3
MyList	GO Biological Processes	19	GO:0071897	DNA biosynthetic process		-4.5	9.8	6.9	28162	198	87	6	6.9	2.7	908|3181|3326|5245|7415|10574	CCT6A|HNRNPA2B1|HSP90AB1|PHB|VCP|CCT7	-3
MyList	GO Biological Processes	19	GO:0048857	neural nucleus development		-4.4	22	8.9	28162	60	87	4	4.6	2.2	801|805|808|1152	CALM1|CALM2|CALM3|CKB	-3
MyList	GO Biological Processes	19	GO:0010801	negative regulation of peptidyl-threonine phosphorylation		-4.4	46	12	28162	21	87	3	3.4	2	801|805|808	CALM1|CALM2|CALM3	-3
MyList	Reactome Gene Sets	6	R-HSA-70895	Branched-chain amino acid catabolism		-4.4	46	12	28162	21	87	3	3.4	2	38|1738|3028	ACAT1|DLD|HSD17B10	-3
MyList	Reactome Gene Sets	6	R-HSA-5218921	VEGFR2 mediated cell proliferation		-4.4	46	12	28162	21	87	3	3.4	2	801|805|808	CALM1|CALM2|CALM3	-3
MyList	Reactome Gene Sets	6	R-HSA-442982	Ras activation upon Ca2+ influx through NMDA receptor		-4.4	46	12	28162	21	87	3	3.4	2	801|805|808	CALM1|CALM2|CALM3	-3
MyList	Reactome Gene Sets	6	R-HSA-5617833	Cilium Assembly		-4.4	9.7	6.9	28162	201	87	6	6.9	2.7	7532|10376|10381|10383|84617|347733	YWHAG|TUBA1B|TUBB3|TUBB4B|TUBB6|TUBB2B	-3
MyList	GO Biological Processes	19	GO:0031647	regulation of protein stability		-4.4	7.6	6.4	28162	297	87	7	8	2.9	908|3326|3329|5245|5479|10574|11331	CCT6A|HSP90AB1|HSPD1|PHB|PPIB|CCT7|PHB2	-3
MyList	GO Biological Processes	19	GO:0051926	negative regulation of calcium ion transport		-4.4	21	8.8	28162	61	87	4	4.6	2.2	801|805|808|7416	CALM1|CALM2|CALM3|VDAC1	-3
MyList	GO Biological Processes	19	GO:0042326	negative regulation of phosphorylation		-4.4	6.3	6.1	28162	408	87	8	9.2	3.1	801|805|808|2950|4869|7345|7532|9555	CALM1|CALM2|CALM3|GSTP1|NPM1|UCHL1|YWHAG|MACROH2A1	-3
MyList	GO Biological Processes	19	GO:0046031	ADP metabolic process		-4.4	13	7.6	28162	122	87	5	5.7	2.5	2023|2821|5223|5230|5315	ENO1|GPI|PGAM1|PGK1|PKM	-3
MyList	GO Biological Processes	19	GO:0006816	calcium ion transport		-4.4	6.3	6	28162	409	87	8	9.2	3.1	302|801|805|808|5245|7416|11331|79026	ANXA2|CALM1|CALM2|CALM3|PHB|VDAC1|PHB2|AHNAK	-3
MyList	Reactome Gene Sets	6	R-HSA-9006931	Signaling by Nuclear Receptors		-4.4	7.6	6.4	28162	299	87	7	8	2.9	801|805|808|1738|2194|3015|3326	CALM1|CALM2|CALM3|DLD|FASN|H2AZ1|HSP90AB1	-3
MyList	Reactome Gene Sets	6	R-HSA-112316	Neuronal System		-4.4	6.3	6	28162	410	87	8	9.2	3.1	801|805|808|10376|10381|10383|84617|347733	CALM1|CALM2|CALM3|TUBA1B|TUBB3|TUBB4B|TUBB6|TUBB2B	-3
MyList	Reactome Gene Sets	6	R-HSA-68877	Mitotic Prometaphase		-4.4	9.5	6.8	28162	204	87	6	6.9	2.7	7532|10376|10381|10383|84617|347733	YWHAG|TUBA1B|TUBB3|TUBB4B|TUBB6|TUBB2B	-3
MyList	Reactome Gene Sets	6	R-HSA-438066	Unblocking of NMDA receptors, glutamate binding and activation		-4.4	44	11	28162	22	87	3	3.4	2	801|805|808	CALM1|CALM2|CALM3	-3
MyList	Reactome Gene Sets	6	R-HSA-9617324	Negative regulation of NMDA receptor-mediated neuronal transmission		-4.4	44	11	28162	22	87	3	3.4	2	801|805|808	CALM1|CALM2|CALM3	-3
MyList	KEGG Pathway	24	M00009	Citrate cycle (TCA cycle, Krebs cycle)		-4.4	44	11	28162	22	87	3	3.4	2	1431|1738|4191	CS|DLD|MDH2	-3
MyList	Reactome Gene Sets	6	R-HSA-71403	Citric acid cycle (TCA cycle)		-4.4	44	11	28162	22	87	3	3.4	2	1431|1738|4191	CS|DLD|MDH2	-3
MyList	GO Biological Processes	19	GO:0010881	regulation of cardiac muscle contraction by regulation of the release of sequestered calcium ion		-4.4	44	11	28162	22	87	3	3.4	2	801|805|808	CALM1|CALM2|CALM3	-3
MyList	Reactome Gene Sets	6	R-HSA-111931	PKA-mediated phosphorylation of CREB		-4.4	44	11	28162	22	87	3	3.4	2	801|805|808	CALM1|CALM2|CALM3	-3
MyList	KEGG Pathway	24	hsa_M00009	Citrate cycle (TCA cycle, Krebs cycle)		-4.4	44	11	28162	22	87	3	3.4	2	1431|1738|4191	CS|DLD|MDH2	-3
MyList	Reactome Gene Sets	6	R-HSA-5653656	Vesicle-mediated transport		-4.4	4.8	5.6	28162	673	87	10	11	3.4	801|805|808|7184|7532|10376|10381|10383|84617|347733	CALM1|CALM2|CALM3|HSP90B1|YWHAG|TUBA1B|TUBB3|TUBB4B|TUBB6|TUBB2B	-2.9
MyList	Reactome Gene Sets	6	R-HSA-2500257	Resolution of Sister Chromatid Cohesion		-4.3	13	7.4	28162	126	87	5	5.7	2.5	10376|10381|10383|84617|347733	TUBA1B|TUBB3|TUBB4B|TUBB6|TUBB2B	-2.9
MyList	GO Biological Processes	19	GO:0002831	regulation of response to biotic stimulus		-4.3	6.2	5.9	28162	420	87	8	9.2	3.1	708|3146|3326|3329|5094|5721|6223|6421	C1QBP|HMGB1|HSP90AB1|HSPD1|PCBP2|PSME2|RPS19|SFPQ	-2.9
MyList	Reactome Gene Sets	6	R-HSA-9013418	RHOBTB2 GTPase cycle		-4.3	42	11	28162	23	87	3	3.4	2	908|3326|10574	CCT6A|HSP90AB1|CCT7	-2.9
MyList	GO Biological Processes	19	GO:0009081	branched-chain amino acid metabolic process		-4.3	42	11	28162	23	87	3	3.4	2	38|1738|3028	ACAT1|DLD|HSD17B10	-2.9
MyList	Reactome Gene Sets	6	R-HSA-9637690	Response of Mtb to phagocytosis		-4.3	42	11	28162	23	87	3	3.4	2	2023|5230|6421	ENO1|PGK1|SFPQ	-2.9
MyList	CORUM	33	CORUM:5615	Emerin complex 52		-4.3	42	11	28162	23	87	3	3.4	2	708|1152|3190	C1QBP|CKB|HNRNPK	-2.9
MyList	Reactome Gene Sets	6	R-HSA-114608	Platelet degranulation		-4.3	13	7.3	28162	129	87	5	5.7	2.5	308|801|805|808|8407	ANXA5|CALM1|CALM2|CALM3|TAGLN2	-2.9
MyList	GO Biological Processes	19	GO:0002221	pattern recognition receptor signaling pathway		-4.3	9.2	6.6	28162	212	87	6	6.9	2.7	708|3146|3329|5245|7184|11331	C1QBP|HMGB1|HSPD1|PHB|HSP90B1|PHB2	-2.9
MyList	Canonical Pathways	11	M255	PID HIF1 TFPATHWAY		-4.3	20	8.4	28162	66	87	4	4.6	2.2	2023|4869|5230|5315	ENO1|NPM1|PGK1|PKM	-2.9
MyList	GO Biological Processes	19	GO:1900180	regulation of protein localization to nucleus		-4.3	12	7.3	28162	130	87	5	5.7	2.5	908|3326|5901|10155|10574	CCT6A|HSP90AB1|RAN|TRIM28|CCT7	-2.9
MyList	Reactome Gene Sets	6	R-HSA-5627123	RHO GTPases activate PAKs		-4.3	40	11	28162	24	87	3	3.4	2	801|805|808	CALM1|CALM2|CALM3	-2.9
MyList	Reactome Gene Sets	6	R-HSA-9620244	Long-term potentiation		-4.3	40	11	28162	24	87	3	3.4	2	801|805|808	CALM1|CALM2|CALM3	-2.9
MyList	GO Biological Processes	19	GO:0009206	purine ribonucleoside triphosphate biosynthetic process		-4.3	19	8.4	28162	67	87	4	4.6	2.2	498|2023|5315|7415	ATP5F1A|ENO1|PKM|VCP	-2.9
MyList	GO Biological Processes	19	GO:0006165	nucleoside diphosphate phosphorylation		-4.2	12	7.2	28162	132	87	5	5.7	2.5	2023|2821|5223|5230|5315	ENO1|GPI|PGAM1|PGK1|PKM	-2.8
MyList	Reactome Gene Sets	6	R-HSA-8856688	Golgi-to-ER retrograde transport		-4.2	12	7.2	28162	133	87	5	5.7	2.5	10376|10381|10383|84617|347733	TUBA1B|TUBB3|TUBB4B|TUBB6|TUBB2B	-2.8
MyList	GO Biological Processes	19	GO:0046939	nucleotide phosphorylation		-4.2	12	7.2	28162	133	87	5	5.7	2.5	2023|2821|5223|5230|5315	ENO1|GPI|PGAM1|PGK1|PKM	-2.8
MyList	GO Biological Processes	19	GO:0009145	purine nucleoside triphosphate biosynthetic process		-4.2	19	8.3	28162	68	87	4	4.6	2.2	498|2023|5315|7415	ATP5F1A|ENO1|PKM|VCP	-2.8
MyList	Reactome Gene Sets	6	R-HSA-76005	Response to elevated platelet cytosolic Ca2+		-4.2	12	7.2	28162	134	87	5	5.7	2.5	308|801|805|808|8407	ANXA5|CALM1|CALM2|CALM3|TAGLN2	-2.8
MyList	GO Biological Processes	19	GO:0033119	negative regulation of RNA splicing		-4.2	39	11	28162	25	87	3	3.4	2	708|3181|3190	C1QBP|HNRNPA2B1|HNRNPK	-2.8
MyList	GO Biological Processes	19	GO:0006851	mitochondrial calcium ion transmembrane transport		-4.2	39	11	28162	25	87	3	3.4	2	5245|7416|11331	PHB|VDAC1|PHB2	-2.8
MyList	GO Biological Processes	19	GO:0086064	cell communication by electrical coupling involved in cardiac conduction		-4.2	39	11	28162	25	87	3	3.4	2	801|805|808	CALM1|CALM2|CALM3	-2.8
MyList	GO Biological Processes	19	GO:0009135	purine nucleoside diphosphate metabolic process		-4.2	12	7.1	28162	135	87	5	5.7	2.5	2023|2821|5223|5230|5315	ENO1|GPI|PGAM1|PGK1|PKM	-2.8
MyList	GO Biological Processes	19	GO:0009179	purine ribonucleoside diphosphate metabolic process		-4.2	12	7.1	28162	135	87	5	5.7	2.5	2023|2821|5223|5230|5315	ENO1|GPI|PGAM1|PGK1|PKM	-2.8
MyList	GO Biological Processes	19	GO:0009185	ribonucleoside diphosphate metabolic process		-4.2	12	7	28162	138	87	5	5.7	2.5	2023|2821|5223|5230|5315	ENO1|GPI|PGAM1|PGK1|PKM	-2.8
MyList	GO Biological Processes	19	GO:0039529	RIG-I signaling pathway		-4.2	37	10	28162	26	87	3	3.4	2	708|5245|11331	C1QBP|PHB|PHB2	-2.8
MyList	GO Biological Processes	19	GO:0060314	regulation of ryanodine-sensitive calcium-release channel activity		-4.2	37	10	28162	26	87	3	3.4	2	801|805|808	CALM1|CALM2|CALM3	-2.8
MyList	Reactome Gene Sets	6	R-HSA-180024	DARPP-32 events		-4.2	37	10	28162	26	87	3	3.4	2	801|805|808	CALM1|CALM2|CALM3	-2.8
MyList	GO Biological Processes	19	GO:0050684	regulation of mRNA processing		-4.1	12	7	28162	139	87	5	5.7	2.5	708|3181|3190|4691|9588	C1QBP|HNRNPA2B1|HNRNPK|NCL|PRDX6	-2.8
MyList	GO Biological Processes	19	GO:0042273	ribosomal large subunit biogenesis		-4.1	18	8	28162	72	87	4	4.6	2.2	4736|4869|6130|6152	RPL10A|NPM1|RPL7A|RPL24	-2.7
MyList	Reactome Gene Sets	6	R-HSA-5663220	RHO GTPases Activate Formins		-4.1	12	7	28162	140	87	5	5.7	2.5	10376|10381|10383|84617|347733	TUBA1B|TUBB3|TUBB4B|TUBB6|TUBB2B	-2.7
MyList	GO Biological Processes	19	GO:0006364	rRNA processing		-4.1	8.5	6.3	28162	228	87	6	6.9	2.7	4736|6130|6203|6209|6217|6223	RPL10A|RPL7A|RPS9|RPS15|RPS16|RPS19	-2.7
MyList	GO Biological Processes	19	GO:0097190	apoptotic signaling pathway		-4.1	5	5.4	28162	580	87	9	10	3.3	2023|2923|2950|3190|4282|5034|6421|7417|7532	ENO1|PDIA3|GSTP1|HNRNPK|MIF|P4HB|SFPQ|VDAC2|YWHAG	-2.7
MyList	GO Biological Processes	19	GO:0009201	ribonucleoside triphosphate biosynthetic process		-4.1	18	8	28162	73	87	4	4.6	2.2	498|2023|5315|7415	ATP5F1A|ENO1|PKM|VCP	-2.7
MyList	Reactome Gene Sets	6	R-HSA-9635486	Infection with Mycobacterium tuberculosis		-4.1	36	10	28162	27	87	3	3.4	2	2023|5230|6421	ENO1|PGK1|SFPQ	-2.7
MyList	GO Biological Processes	19	GO:0010882	regulation of cardiac muscle contraction by calcium ion signaling		-4.1	36	10	28162	27	87	3	3.4	2	801|805|808	CALM1|CALM2|CALM3	-2.7
MyList	GO Biological Processes	19	GO:0031954	positive regulation of protein autophosphorylation		-4.1	36	10	28162	27	87	3	3.4	2	801|805|808	CALM1|CALM2|CALM3	-2.7
MyList	Reactome Gene Sets	6	R-HSA-9648002	RAS processing		-4.1	36	10	28162	27	87	3	3.4	2	801|805|808	CALM1|CALM2|CALM3	-2.7
MyList	GO Biological Processes	19	GO:0097549	chromatin organization involved in negative regulation of transcription		-4.1	11	6.9	28162	142	87	5	5.7	2.5	3015|3146|9555|10155|55506	H2AZ1|HMGB1|MACROH2A1|TRIM28|MACROH2A2	-2.7
MyList	GO Biological Processes	19	GO:0035304	regulation of protein dephosphorylation		-4.1	11	6.9	28162	142	87	5	5.7	2.5	801|805|808|3326|7184	CALM1|CALM2|CALM3|HSP90AB1|HSP90B1	-2.7
MyList	Reactome Gene Sets	6	R-HSA-382551	Transport of small molecules		-4.1	4.4	5.2	28162	729	87	10	11	3.4	801|805|808|5034|5245|5721|7415|7416|7417|11331	CALM1|CALM2|CALM3|P4HB|PHB|PSME2|VCP|VDAC1|VDAC2|PHB2	-2.7
MyList	GO Biological Processes	19	GO:0090407	organophosphate biosynthetic process		-4.1	5	5.4	28162	587	87	9	10	3.3	38|498|1152|1738|2023|2194|5315|7086|7415	ACAT1|ATP5F1A|CKB|DLD|ENO1|FASN|PKM|TKT|VCP	-2.7
MyList	GO Biological Processes	19	GO:0042274	ribosomal small subunit biogenesis		-4.1	17	7.9	28162	75	87	4	4.6	2.2	4869|6209|6217|6223	NPM1|RPS15|RPS16|RPS19	-2.7
MyList	Reactome Gene Sets	6	R-HSA-1855204	Synthesis of IP3 and IP4 in the cytosol		-4.1	35	9.9	28162	28	87	3	3.4	2	801|805|808	CALM1|CALM2|CALM3	-2.7
MyList	KEGG Pathway	24	ko04744	Phototransduction		-4.1	35	9.9	28162	28	87	3	3.4	2	801|805|808	CALM1|CALM2|CALM3	-2.7
MyList	GO Biological Processes	19	GO:1903169	regulation of calcium ion transmembrane transport		-4.1	11	6.8	28162	145	87	5	5.7	2.5	801|805|808|7416|79026	CALM1|CALM2|CALM3|VDAC1|AHNAK	-2.7
MyList	GO Biological Processes	19	GO:0097305	response to alcohol		-4.1	8.3	6.2	28162	234	87	6	6.9	2.7	70|801|808|2950|5245|6191	ACTC1|CALM1|CALM3|GSTP1|PHB|RPS4X	-2.7
MyList	KEGG Pathway	24	hsa04915	Estrogen signaling pathway		-4	11	6.8	28162	146	87	5	5.7	2.5	801|805|808|3326|7184	CALM1|CALM2|CALM3|HSP90AB1|HSP90B1	-2.7
MyList	GO Biological Processes	19	GO:0006342	chromatin silencing		-4	17	7.7	28162	77	87	4	4.6	2.2	3015|3146|9555|55506	H2AZ1|HMGB1|MACROH2A1|MACROH2A2	-2.6
MyList	KEGG Pathway	24	hsa04612	Antigen processing and presentation		-4	17	7.7	28162	77	87	4	4.6	2.2	821|2923|3326|5721	CANX|PDIA3|HSP90AB1|PSME2	-2.6
MyList	KEGG Pathway	24	ko04612	Antigen processing and presentation		-4	17	7.7	28162	77	87	4	4.6	2.2	821|2923|3326|5721	CANX|PDIA3|HSP90AB1|PSME2	-2.6
MyList	GO Biological Processes	19	GO:0016072	rRNA metabolic process		-4	8.2	6.2	28162	238	87	6	6.9	2.7	4736|6130|6203|6209|6217|6223	RPL10A|RPL7A|RPS9|RPS15|RPS16|RPS19	-2.6
MyList	GO Biological Processes	19	GO:0010880	regulation of release of sequestered calcium ion into cytosol by sarcoplasmic reticulum		-4	33	9.7	28162	29	87	3	3.4	2	801|805|808	CALM1|CALM2|CALM3	-2.6
MyList	GO Biological Processes	19	GO:0071168	protein localization to chromatin		-4	33	9.7	28162	29	87	3	3.4	2	7415|9555|55506	VCP|MACROH2A1|MACROH2A2	-2.6
MyList	Reactome Gene Sets	6	R-HSA-442742	CREB1 phosphorylation through NMDA receptor-mediated activation of RAS signaling		-4	33	9.7	28162	29	87	3	3.4	2	801|805|808	CALM1|CALM2|CALM3	-2.6
MyList	Reactome Gene Sets	6	R-HSA-8982491	Glycogen metabolism		-4	33	9.7	28162	29	87	3	3.4	2	801|805|808	CALM1|CALM2|CALM3	-2.6
MyList	Reactome Gene Sets	6	R-HSA-5218920	VEGFR2 mediated vascular permeability		-4	33	9.7	28162	29	87	3	3.4	2	801|805|808	CALM1|CALM2|CALM3	-2.6
MyList	GO Biological Processes	19	GO:0050686	negative regulation of mRNA processing		-4	33	9.7	28162	29	87	3	3.4	2	708|3181|3190	C1QBP|HNRNPA2B1|HNRNPK	-2.6
MyList	GO Biological Processes	19	GO:0002697	regulation of immune effector process		-4	5.5	5.5	28162	467	87	8	9.2	3.1	708|2821|3146|3329|5094|5245|6223|11331	C1QBP|GPI|HMGB1|HSPD1|PCBP2|PHB|RPS19|PHB2	-2.6
MyList	GO Biological Processes	19	GO:0006323	DNA packaging		-4	8.1	6.1	28162	240	87	6	6.9	2.7	3146|4869|8815|9555|10155|55506	HMGB1|NPM1|BANF1|MACROH2A1|TRIM28|MACROH2A2	-2.6
MyList	GO Biological Processes	19	GO:0001666	response to hypoxia		-4	6.5	5.8	28162	348	87	7	8	2.9	2023|5034|5230|5315|5721|7184|11331	ENO1|P4HB|PGK1|PKM|PSME2|HSP90B1|PHB2	-2.6
MyList	Reactome Gene Sets	6	R-HSA-418360	Platelet calcium homeostasis		-4	32	9.6	28162	30	87	3	3.4	2	801|805|808	CALM1|CALM2|CALM3	-2.6
MyList	KEGG Pathway	24	hsa00020	Citrate cycle (TCA cycle)		-4	32	9.6	28162	30	87	3	3.4	2	1431|1738|4191	CS|DLD|MDH2	-2.6
MyList	KEGG Pathway	24	ko00020	Citrate cycle (TCA cycle)		-4	32	9.6	28162	30	87	3	3.4	2	1431|1738|4191	CS|DLD|MDH2	-2.6
MyList	GO Biological Processes	19	GO:0070198	protein localization to chromosome, telomeric region		-4	32	9.6	28162	30	87	3	3.4	2	908|9555|10574	CCT6A|MACROH2A1|CCT7	-2.6
MyList	KEGG Pathway	24	ko00030	Pentose phosphate pathway		-4	32	9.6	28162	30	87	3	3.4	2	2821|5226|7086	GPI|PGD|TKT	-2.6
MyList	GO Biological Processes	19	GO:0010800	positive regulation of peptidyl-threonine phosphorylation		-4	32	9.6	28162	30	87	3	3.4	2	801|805|808	CALM1|CALM2|CALM3	-2.6
MyList	KEGG Pathway	24	hsa00030	Pentose phosphate pathway		-4	32	9.6	28162	30	87	3	3.4	2	2821|5226|7086	GPI|PGD|TKT	-2.6
MyList	GO Biological Processes	19	GO:0071103	DNA conformation change		-4	6.4	5.7	28162	352	87	7	8	2.9	3146|3181|4869|8815|9555|10155|55506	HMGB1|HNRNPA2B1|NPM1|BANF1|MACROH2A1|TRIM28|MACROH2A2	-2.6
MyList	Reactome Gene Sets	6	R-HSA-72203	Processing of Capped Intron-Containing Pre-mRNA		-4	8	6.1	28162	244	87	6	6.9	2.7	1665|2521|3181|3190|4670|5094	DHX15|FUS|HNRNPA2B1|HNRNPK|HNRNPM|PCBP2	-2.6
MyList	GO Biological Processes	19	GO:0010833	telomere maintenance via telomere lengthening		-3.9	16	7.6	28162	80	87	4	4.6	2.2	908|3181|3326|10574	CCT6A|HNRNPA2B1|HSP90AB1|CCT7	-2.6
MyList	GO Biological Processes	19	GO:0000226	microtubule cytoskeleton organization		-3.9	4.8	5.2	28162	610	87	9	10	3.3	1400|4869|5901|7415|10376|10381|10383|84617|347733	CRMP1|NPM1|RAN|VCP|TUBA1B|TUBB3|TUBB4B|TUBB6|TUBB2B	-2.6
MyList	Reactome Gene Sets	6	R-HSA-199977	ER to Golgi Anterograde Transport		-3.9	11	6.6	28162	154	87	5	5.7	2.5	10376|10381|10383|84617|347733	TUBA1B|TUBB3|TUBB4B|TUBB6|TUBB2B	-2.6
MyList	GO Biological Processes	19	GO:0034401	chromatin organization involved in regulation of transcription		-3.9	11	6.6	28162	154	87	5	5.7	2.5	3015|3146|9555|10155|55506	H2AZ1|HMGB1|MACROH2A1|TRIM28|MACROH2A2	-2.6
MyList	Reactome Gene Sets	6	R-HSA-70268	Pyruvate metabolism		-3.9	31	9.4	28162	31	87	3	3.4	2	1738|3945|7416	DLD|LDHB|VDAC1	-2.6
MyList	GO Biological Processes	19	GO:0009132	nucleoside diphosphate metabolic process		-3.9	10	6.5	28162	156	87	5	5.7	2.5	2023|2821|5223|5230|5315	ENO1|GPI|PGAM1|PGK1|PKM	-2.6
MyList	GO Biological Processes	19	GO:0036293	response to decreased oxygen levels		-3.9	6.3	5.6	28162	360	87	7	8	2.9	2023|5034|5230|5315|5721|7184|11331	ENO1|P4HB|PGK1|PKM|PSME2|HSP90B1|PHB2	-2.5
MyList	GO Biological Processes	19	GO:1901019	regulation of calcium ion transmembrane transporter activity		-3.9	16	7.4	28162	83	87	4	4.6	2.2	801|805|808|79026	CALM1|CALM2|CALM3|AHNAK	-2.5
MyList	Reactome Gene Sets	6	R-HSA-1168372	Downstream signaling events of B Cell Receptor (BCR)		-3.9	16	7.4	28162	83	87	4	4.6	2.2	801|805|808|5721	CALM1|CALM2|CALM3|PSME2	-2.5
MyList	GO Biological Processes	19	GO:0030001	metal ion transport		-3.9	5.3	5.4	28162	486	87	8	9.2	3.1	302|801|805|808|5245|7416|11331|79026	ANXA2|CALM1|CALM2|CALM3|PHB|VDAC1|PHB2|AHNAK	-2.5
MyList	Reactome Gene Sets	6	R-HSA-451326	Activation of kainate receptors upon glutamate binding		-3.9	30	9.2	28162	32	87	3	3.4	2	801|805|808	CALM1|CALM2|CALM3	-2.5
MyList	Reactome Gene Sets	6	R-HSA-983695	Antigen activates B Cell Receptor (BCR) leading to generation of second messengers		-3.9	30	9.2	28162	32	87	3	3.4	2	801|805|808	CALM1|CALM2|CALM3	-2.5
MyList	KEGG Pathway	24	hsa04744	Phototransduction		-3.9	30	9.2	28162	32	87	3	3.4	2	801|805|808	CALM1|CALM2|CALM3	-2.5
MyList	GO Biological Processes	19	GO:0071353	cellular response to interleukin-4		-3.9	30	9.2	28162	32	87	3	3.4	2	2194|3326|10376	FASN|HSP90AB1|TUBA1B	-2.5
MyList	GO Biological Processes	19	GO:0010644	cell communication by electrical coupling		-3.9	30	9.2	28162	32	87	3	3.4	2	801|805|808	CALM1|CALM2|CALM3	-2.5
MyList	WikiPathways	27	WP289	Myometrial Relaxation and Contraction Pathways		-3.9	10	6.5	28162	158	87	5	5.7	2.5	70|801|805|808|7532	ACTC1|CALM1|CALM2|CALM3|YWHAG	-2.5
MyList	Reactome Gene Sets	6	R-HSA-6802957	Oncogenic MAPK signaling		-3.9	15	7.4	28162	84	87	4	4.6	2.2	801|805|808|5245	CALM1|CALM2|CALM3|PHB	-2.5
MyList	GO Biological Processes	19	GO:0009142	nucleoside triphosphate biosynthetic process		-3.9	15	7.4	28162	84	87	4	4.6	2.2	498|2023|5315|7415	ATP5F1A|ENO1|PKM|VCP	-2.5
MyList	GO Biological Processes	19	GO:0051345	positive regulation of hydrolase activity		-3.8	4.2	5	28162	779	87	10	11	3.4	801|805|808|3146|3326|3329|5245|5721|7415|11331	CALM1|CALM2|CALM3|HMGB1|HSP90AB1|HSPD1|PHB|PSME2|VCP|PHB2	-2.5
MyList	GO Biological Processes	19	GO:0014808	release of sequestered calcium ion into cytosol by sarcoplasmic reticulum		-3.8	29	9.1	28162	33	87	3	3.4	2	801|805|808	CALM1|CALM2|CALM3	-2.5
MyList	GO Biological Processes	19	GO:0039528	cytoplasmic pattern recognition receptor signaling pathway in response to virus		-3.8	29	9.1	28162	33	87	3	3.4	2	708|5245|11331	C1QBP|PHB|PHB2	-2.5
MyList	Reactome Gene Sets	6	R-HSA-9022692	Regulation of MECP2 expression and activity		-3.8	29	9.1	28162	33	87	3	3.4	2	801|805|808	CALM1|CALM2|CALM3	-2.5
MyList	GO Biological Processes	19	GO:0006356	regulation of transcription by RNA polymerase I		-3.8	29	9.1	28162	33	87	3	3.4	2	4691|9555|55506	NCL|MACROH2A1|MACROH2A2	-2.5
MyList	Reactome Gene Sets	6	R-HSA-2871809	FCERI mediated Ca+2 mobilization		-3.8	29	9.1	28162	33	87	3	3.4	2	801|805|808	CALM1|CALM2|CALM3	-2.5
MyList	GO Biological Processes	19	GO:0009303	rRNA transcription		-3.8	29	9.1	28162	33	87	3	3.4	2	4691|9555|55506	NCL|MACROH2A1|MACROH2A2	-2.5
MyList	GO Biological Processes	19	GO:0009060	aerobic respiration		-3.8	15	7.3	28162	86	87	4	4.6	2.2	1431|1738|4191|7415	CS|DLD|MDH2|VCP	-2.5
MyList	GO Biological Processes	19	GO:0030901	midbrain development		-3.8	15	7.3	28162	86	87	4	4.6	2.2	801|805|808|1152	CALM1|CALM2|CALM3|CKB	-2.5
MyList	GO Biological Processes	19	GO:0034248	regulation of cellular amide metabolic process		-3.8	5.2	5.3	28162	495	87	8	9.2	3.1	708|4691|4869|5223|5315|6191|6203|7431	C1QBP|NCL|NPM1|PGAM1|PKM|RPS4X|RPS9|VIM	-2.5
MyList	Reactome Gene Sets	6	R-HSA-199991	Membrane Trafficking		-3.8	4.6	5.1	28162	634	87	9	10	3.3	801|805|808|7532|10376|10381|10383|84617|347733	CALM1|CALM2|CALM3|YWHAG|TUBA1B|TUBB3|TUBB4B|TUBB6|TUBB2B	-2.5
MyList	KEGG Pathway	24	ko04022	cGMP-PKG signaling pathway		-3.8	9.9	6.4	28162	163	87	5	5.7	2.5	801|805|808|7416|7417	CALM1|CALM2|CALM3|VDAC1|VDAC2	-2.5
MyList	Reactome Gene Sets	6	R-HSA-9609507	Protein localization		-3.8	9.9	6.4	28162	163	87	5	5.7	2.5	498|1431|3313|3329|7416	ATP5F1A|CS|HSPA9|HSPD1|VDAC1	-2.5
MyList	WikiPathways	27	WP143	Fatty Acid Beta Oxidation		-3.8	29	9	28162	34	87	3	3.4	2	38|1738|3030	ACAT1|DLD|HADHA	-2.5
MyList	GO Biological Processes	19	GO:0006099	tricarboxylic acid cycle		-3.8	29	9	28162	34	87	3	3.4	2	1431|1738|4191	CS|DLD|MDH2	-2.5
MyList	Reactome Gene Sets	6	R-HSA-5576892	Phase 0 - rapid depolarisation		-3.8	29	9	28162	34	87	3	3.4	2	801|805|808	CALM1|CALM2|CALM3	-2.5
MyList	GO Biological Processes	19	GO:1903514	release of sequestered calcium ion into cytosol by endoplasmic reticulum		-3.8	29	9	28162	34	87	3	3.4	2	801|805|808	CALM1|CALM2|CALM3	-2.5
MyList	GO Biological Processes	19	GO:1901020	negative regulation of calcium ion transmembrane transporter activity		-3.8	29	9	28162	34	87	3	3.4	2	801|805|808	CALM1|CALM2|CALM3	-2.5
MyList	GO Biological Processes	19	GO:1901385	regulation of voltage-gated calcium channel activity		-3.8	29	9	28162	34	87	3	3.4	2	801|808|79026	CALM1|CALM3|AHNAK	-2.5
MyList	GO Biological Processes	19	GO:1904063	negative regulation of cation transmembrane transport		-3.8	15	7.2	28162	88	87	4	4.6	2.2	801|805|808|7416	CALM1|CALM2|CALM3|VDAC1	-2.5
MyList	GO Biological Processes	19	GO:1903312	negative regulation of mRNA metabolic process		-3.8	15	7.2	28162	88	87	4	4.6	2.2	708|2521|3181|3190	C1QBP|FUS|HNRNPA2B1|HNRNPK	-2.5
MyList	GO Biological Processes	19	GO:0044770	cell cycle phase transition		-3.8	4.5	5.1	28162	641	87	9	10	3.3	801|808|4869|5721|6152|7532|9555|10383|11331	CALM1|CALM3|NPM1|PSME2|RPL24|YWHAG|MACROH2A1|TUBB4B|PHB2	-2.5
MyList	Reactome Gene Sets	6	R-HSA-532668	N-glycan trimming in the ER and Calnexin/Calreticulin cycle		-3.8	28	8.8	28162	35	87	3	3.4	2	821|2923|7415	CANX|PDIA3|VCP	-2.4
MyList	GO Biological Processes	19	GO:0070670	response to interleukin-4		-3.8	28	8.8	28162	35	87	3	3.4	2	2194|3326|10376	FASN|HSP90AB1|TUBA1B	-2.4
MyList	GO Biological Processes	19	GO:0006739	NADP metabolic process		-3.8	28	8.8	28162	35	87	3	3.4	2	5223|5226|7086	PGAM1|PGD|TKT	-2.4
MyList	GO Biological Processes	19	GO:0039694	viral RNA genome replication		-3.8	28	8.8	28162	35	87	3	3.4	2	5094|5245|10155	PCBP2|PHB|TRIM28	-2.4
MyList	Reactome Gene Sets	6	R-HSA-983231	Factors involved in megakaryocyte development and platelet production		-3.8	9.6	6.2	28162	168	87	5	5.7	2.5	10376|10381|10383|84617|347733	TUBA1B|TUBB3|TUBB4B|TUBB6|TUBB2B	-2.4
MyList	WikiPathways	27	WP3925	Amino Acid metabolism		-3.7	14	7	28162	91	87	4	4.6	2.2	1431|1738|4191|5315	CS|DLD|MDH2|PKM	-2.4
MyList	GO Biological Processes	19	GO:1904358	positive regulation of telomere maintenance via telomere lengthening		-3.7	27	8.7	28162	36	87	3	3.4	2	908|3181|10574	CCT6A|HNRNPA2B1|CCT7	-2.4
MyList	KEGG Pathway	24	hsa05010	Alzheimer's disease		-3.7	9.5	6.2	28162	171	87	5	5.7	2.5	498|801|805|808|3028	ATP5F1A|CALM1|CALM2|CALM3|HSD17B10	-2.4
MyList	KEGG Pathway	24	ko05010	Alzheimer's disease		-3.7	9.5	6.2	28162	171	87	5	5.7	2.5	498|801|805|808|3028	ATP5F1A|CALM1|CALM2|CALM3|HSD17B10	-2.4
MyList	GO Biological Processes	19	GO:0051702	biological process involved in interaction with symbiont		-3.7	14	7	28162	92	87	4	4.6	2.2	302|3329|5245|5479	ANXA2|HSPD1|PHB|PPIB	-2.4
MyList	GO Biological Processes	19	GO:0070482	response to oxygen levels		-3.7	5.9	5.4	28162	385	87	7	8	2.9	2023|5034|5230|5315|5721|7184|11331	ENO1|P4HB|PGK1|PKM|PSME2|HSP90B1|PHB2	-2.4
MyList	KEGG Pathway	24	hsa04022	cGMP-PKG signaling pathway		-3.7	9.4	6.1	28162	173	87	5	5.7	2.5	801|805|808|7416|7417	CALM1|CALM2|CALM3|VDAC1|VDAC2	-2.4
MyList	Reactome Gene Sets	6	R-HSA-111933	Calmodulin induced events		-3.7	26	8.6	28162	37	87	3	3.4	2	801|805|808	CALM1|CALM2|CALM3	-2.4
MyList	GO Biological Processes	19	GO:1901021	positive regulation of calcium ion transmembrane transporter activity		-3.7	26	8.6	28162	37	87	3	3.4	2	801|805|808	CALM1|CALM2|CALM3	-2.4
MyList	Reactome Gene Sets	6	R-HSA-111997	CaM pathway		-3.7	26	8.6	28162	37	87	3	3.4	2	801|805|808	CALM1|CALM2|CALM3	-2.4
MyList	Reactome Gene Sets	6	R-HSA-3299685	Detoxification of Reactive Oxygen Species		-3.7	26	8.6	28162	37	87	3	3.4	2	2950|5034|9588	GSTP1|P4HB|PRDX6	-2.4
MyList	Reactome Gene Sets	6	R-HSA-2514859	Inactivation, recovery and regulation of the phototransduction cascade		-3.7	26	8.6	28162	37	87	3	3.4	2	801|805|808	CALM1|CALM2|CALM3	-2.4
MyList	GO Biological Processes	19	GO:0033044	regulation of chromosome organization		-3.7	7.1	5.7	28162	273	87	6	6.9	2.7	908|3181|6421|9555|10155|10574	CCT6A|HNRNPA2B1|SFPQ|MACROH2A1|TRIM28|CCT7	-2.4
MyList	GO Biological Processes	19	GO:0034504	protein localization to nucleus		-3.7	7.1	5.6	28162	275	87	6	6.9	2.7	908|3326|5901|10155|10574|11331	CCT6A|HSP90AB1|RAN|TRIM28|CCT7|PHB2	-2.4
MyList	GO Biological Processes	19	GO:0006631	fatty acid metabolic process		-3.7	5.8	5.3	28162	392	87	7	8	2.9	38|1738|2194|2950|3028|3030|4282	ACAT1|DLD|FASN|GSTP1|HSD17B10|HADHA|MIF	-2.3
MyList	GO Biological Processes	19	GO:0010921	regulation of phosphatase activity		-3.7	9.2	6.1	28162	176	87	5	5.7	2.5	801|805|808|3326|7184	CALM1|CALM2|CALM3|HSP90AB1|HSP90B1	-2.3
MyList	WikiPathways	27	WP4553	FBXL10 enhancement of MAP/ERK signaling in diffuse large B-cell lymphoma		-3.7	26	8.4	28162	38	87	3	3.4	2	3015|9555|55506	H2AZ1|MACROH2A1|MACROH2A2	-2.3
MyList	GO Biological Processes	19	GO:0006084	acetyl-CoA metabolic process		-3.7	26	8.4	28162	38	87	3	3.4	2	38|1738|2194	ACAT1|DLD|FASN	-2.3
MyList	GO Biological Processes	19	GO:0042307	positive regulation of protein import into nucleus		-3.7	26	8.4	28162	38	87	3	3.4	2	3326|5901|10155	HSP90AB1|RAN|TRIM28	-2.3
MyList	Reactome Gene Sets	6	R-HSA-2514856	The phototransduction cascade		-3.7	26	8.4	28162	38	87	3	3.4	2	801|805|808	CALM1|CALM2|CALM3	-2.3
MyList	GO Biological Processes	19	GO:0045936	negative regulation of phosphate metabolic process		-3.6	4.9	5.1	28162	526	87	8	9.2	3.1	801|805|808|2950|4869|7345|7532|9555	CALM1|CALM2|CALM3|GSTP1|NPM1|UCHL1|YWHAG|MACROH2A1	-2.3
MyList	GO Biological Processes	19	GO:0015980	energy derivation by oxidation of organic compounds		-3.6	7	5.6	28162	278	87	6	6.9	2.7	801|1431|1738|3146|4191|7415	CALM1|CS|DLD|HMGB1|MDH2|VCP	-2.3
MyList	GO Biological Processes	19	GO:0010563	negative regulation of phosphorus metabolic process		-3.6	4.9	5	28162	527	87	8	9.2	3.1	801|805|808|2950|4869|7345|7532|9555	CALM1|CALM2|CALM3|GSTP1|NPM1|UCHL1|YWHAG|MACROH2A1	-2.3
MyList	KEGG Pathway	24	ko05152	Tuberculosis		-3.6	9	6	28162	179	87	5	5.7	2.5	801|805|808|3313|3329	CALM1|CALM2|CALM3|HSPA9|HSPD1	-2.3
MyList	Reactome Gene Sets	6	R-HSA-111996	Ca-dependent events		-3.6	25	8.3	28162	39	87	3	3.4	2	801|805|808	CALM1|CALM2|CALM3	-2.3
MyList	Canonical Pathways	11	M14	PID AURORA B PATHWAY		-3.6	25	8.3	28162	39	87	3	3.4	2	4691|4869|7431	NCL|NPM1|VIM	-2.3
MyList	Reactome Gene Sets	6	R-HSA-109581	Apoptosis		-3.6	9	6	28162	180	87	5	5.7	2.5	708|3146|5721|7431|7532	C1QBP|HMGB1|PSME2|VIM|YWHAG	-2.3
MyList	GO Biological Processes	19	GO:0051817	modulation of process of other organism involved in symbiotic interaction		-3.6	13	6.7	28162	98	87	4	4.6	2.2	302|5245|5479|11331	ANXA2|PHB|PPIB|PHB2	-2.3
MyList	GO Biological Processes	19	GO:0097193	intrinsic apoptotic signaling pathway		-3.6	6.9	5.5	28162	283	87	6	6.9	2.7	2023|3190|4282|5034|6421|7417	ENO1|HNRNPK|MIF|P4HB|SFPQ|VDAC2	-2.3
MyList	KEGG Pathway	24	hsa04020	Calcium signaling pathway		-3.6	8.9	5.9	28162	182	87	5	5.7	2.5	801|805|808|7416|7417	CALM1|CALM2|CALM3|VDAC1|VDAC2	-2.3
MyList	KEGG Pathway	24	ko04020	Calcium signaling pathway		-3.6	8.9	5.9	28162	182	87	5	5.7	2.5	801|805|808|7416|7417	CALM1|CALM2|CALM3|VDAC1|VDAC2	-2.3
MyList	GO Biological Processes	19	GO:0051281	positive regulation of release of sequestered calcium ion into cytosol		-3.6	24	8.2	28162	40	87	3	3.4	2	801|805|808	CALM1|CALM2|CALM3	-2.3
MyList	GO Biological Processes	19	GO:0070296	sarcoplasmic reticulum calcium ion transport		-3.6	24	8.2	28162	40	87	3	3.4	2	801|805|808	CALM1|CALM2|CALM3	-2.3
MyList	Reactome Gene Sets	6	R-HSA-9664323	FCGR3A-mediated IL10 synthesis		-3.6	24	8.2	28162	40	87	3	3.4	2	801|805|808	CALM1|CALM2|CALM3	-2.3
MyList	WikiPathways	27	WP500	Glycogen Synthesis and Degradation		-3.6	24	8.2	28162	40	87	3	3.4	2	801|805|808	CALM1|CALM2|CALM3	-2.3
MyList	GO Biological Processes	19	GO:1904591	positive regulation of protein import		-3.6	24	8.2	28162	40	87	3	3.4	2	3326|5901|10155	HSP90AB1|RAN|TRIM28	-2.3
MyList	GO Biological Processes	19	GO:0006611	protein export from nucleus		-3.6	8.8	5.9	28162	183	87	5	5.7	2.5	3181|3313|4869|5901|6209	HNRNPA2B1|HSPA9|NPM1|RAN|RPS15	-2.3
MyList	Reactome Gene Sets	6	R-HSA-5607764	CLEC7A (Dectin-1) signaling		-3.6	13	6.6	28162	101	87	4	4.6	2.2	801|805|808|5721	CALM1|CALM2|CALM3|PSME2	-2.3
MyList	Reactome Gene Sets	6	R-HSA-948021	Transport to the Golgi and subsequent modification		-3.6	8.7	5.9	28162	185	87	5	5.7	2.5	10376|10381|10383|84617|347733	TUBA1B|TUBB3|TUBB4B|TUBB6|TUBB2B	-2.3
MyList	GO Biological Processes	19	GO:0002181	cytoplasmic translation		-3.5	13	6.6	28162	102	87	4	4.6	2.2	1973|4736|5315|6152	EIF4A1|RPL10A|PKM|RPL24	-2.2
MyList	GO Biological Processes	19	GO:1903827	regulation of cellular protein localization		-3.5	4.7	4.9	28162	548	87	8	9.2	3.1	908|3326|5901|7415|7532|9555|10155|10574	CCT6A|HSP90AB1|RAN|VCP|YWHAG|MACROH2A1|TRIM28|CCT7	-2.2
MyList	GO Biological Processes	19	GO:0043488	regulation of mRNA stability		-3.5	8.6	5.8	28162	188	87	5	5.7	2.5	2521|4670|4869|5721|7431	FUS|HNRNPM|NPM1|PSME2|VIM	-2.2
MyList	GO Biological Processes	19	GO:1903829	positive regulation of cellular protein localization		-3.5	6.6	5.4	28162	295	87	6	6.9	2.7	908|3326|5901|7532|10155|10574	CCT6A|HSP90AB1|RAN|YWHAG|TRIM28|CCT7	-2.2
MyList	GO Biological Processes	19	GO:0034976	response to endoplasmic reticulum stress		-3.5	6.6	5.4	28162	296	87	6	6.9	2.7	821|2923|5034|7184|7415|10130	CANX|PDIA3|P4HB|HSP90B1|VCP|PDIA6	-2.2
MyList	Reactome Gene Sets	6	R-HSA-9656223	Signaling by RAF1 mutants		-3.5	23	7.9	28162	43	87	3	3.4	2	801|805|808	CALM1|CALM2|CALM3	-2.2
MyList	Reactome Gene Sets	6	R-HSA-1489509	DAG and IP3 signaling		-3.5	23	7.9	28162	43	87	3	3.4	2	801|805|808	CALM1|CALM2|CALM3	-2.2
MyList	GO Biological Processes	19	GO:0031400	negative regulation of protein modification process		-3.5	4.7	4.8	28162	556	87	8	9.2	3.1	801|805|808|2950|4869|7345|7532|9555	CALM1|CALM2|CALM3|GSTP1|NPM1|UCHL1|YWHAG|MACROH2A1	-2.2
MyList	KEGG Pathway	24	hsa05152	Tuberculosis		-3.5	8.4	5.8	28162	192	87	5	5.7	2.5	801|805|808|3313|3329	CALM1|CALM2|CALM3|HSPA9|HSPD1	-2.2
MyList	WikiPathways	27	WP4756	Renin Angiotensin Aldosterone System (RAAS)		-3.5	22	7.8	28162	44	87	3	3.4	2	801|805|808	CALM1|CALM2|CALM3	-2.2
MyList	GO Biological Processes	19	GO:0017038	protein import		-3.5	8.3	5.7	28162	194	87	5	5.7	2.5	3326|3329|5901|10155|11331	HSP90AB1|HSPD1|RAN|TRIM28|PHB2	-2.2
MyList	GO Biological Processes	19	GO:0006417	regulation of translation		-3.4	5.3	5	28162	426	87	7	8	2.9	708|4691|4869|5315|6191|6203|7431	C1QBP|NCL|NPM1|PKM|RPS4X|RPS9|VIM	-2.2
MyList	GO Biological Processes	19	GO:0031497	chromatin assembly		-3.4	8.3	5.7	28162	196	87	5	5.7	2.5	3146|4869|9555|10155|55506	HMGB1|NPM1|MACROH2A1|TRIM28|MACROH2A2	-2.2
MyList	WikiPathways	27	WP98	Prostaglandin Synthesis and Regulation		-3.4	22	7.7	28162	45	87	3	3.4	2	231|302|308	AKR1B1|ANXA2|ANXA5	-2.1
MyList	GO Biological Processes	19	GO:0050657	nucleic acid transport		-3.4	8.2	5.6	28162	198	87	5	5.7	2.5	3181|4869|5901|6209|6421	HNRNPA2B1|NPM1|RAN|RPS15|SFPQ	-2.1
MyList	GO Biological Processes	19	GO:0043487	regulation of RNA stability		-3.4	8.2	5.6	28162	198	87	5	5.7	2.5	2521|4670|4869|5721|7431	FUS|HNRNPM|NPM1|PSME2|VIM	-2.1
MyList	GO Biological Processes	19	GO:0050658	RNA transport		-3.4	8.2	5.6	28162	198	87	5	5.7	2.5	3181|4869|5901|6209|6421	HNRNPA2B1|NPM1|RAN|RPS15|SFPQ	-2.1
MyList	GO Biological Processes	19	GO:0060326	cell chemotaxis		-3.4	6.3	5.2	28162	307	87	6	6.9	2.7	708|2950|3146|4282|5479|6223	C1QBP|GSTP1|HMGB1|MIF|PPIB|RPS19	-2.1
MyList	GO Biological Processes	19	GO:2000278	regulation of DNA biosynthetic process		-3.4	12	6.3	28162	111	87	4	4.6	2.2	908|3181|3326|10574	CCT6A|HNRNPA2B1|HSP90AB1|CCT7	-2.1
MyList	GO Biological Processes	19	GO:0051168	nuclear export		-3.4	8.1	5.6	28162	201	87	5	5.7	2.5	3181|3313|4869|5901|6209	HNRNPA2B1|HSPA9|NPM1|RAN|RPS15	-2.1
MyList	GO Biological Processes	19	GO:0051236	establishment of RNA localization		-3.4	8.1	5.6	28162	201	87	5	5.7	2.5	3181|4869|5901|6209|6421	HNRNPA2B1|NPM1|RAN|RPS15|SFPQ	-2.1
MyList	Reactome Gene Sets	6	R-HSA-983705	Signaling by the B Cell Receptor (BCR)		-3.4	12	6.2	28162	112	87	4	4.6	2.2	801|805|808|5721	CALM1|CALM2|CALM3|PSME2	-2.1
MyList	Reactome Gene Sets	6	R-HSA-6811442	Intra-Golgi and retrograde Golgi-to-ER traffic		-3.4	8	5.6	28162	202	87	5	5.7	2.5	10376|10381|10383|84617|347733	TUBA1B|TUBB3|TUBB4B|TUBB6|TUBB2B	-2.1
MyList	GO Biological Processes	19	GO:2001258	negative regulation of cation channel activity		-3.4	21	7.5	28162	47	87	3	3.4	2	801|805|808	CALM1|CALM2|CALM3	-2.1
MyList	GO Biological Processes	19	GO:0031952	regulation of protein autophosphorylation		-3.4	21	7.5	28162	47	87	3	3.4	2	801|805|808	CALM1|CALM2|CALM3	-2.1
MyList	GO Biological Processes	19	GO:0062012	regulation of small molecule metabolic process		-3.4	5.2	4.9	28162	438	87	7	8	2.9	2023|2194|3146|5223|5721|5901|7415	ENO1|FASN|HMGB1|PGAM1|PSME2|RAN|VCP	-2.1
MyList	KEGG Pathway	24	hsa01212	Fatty acid metabolism		-3.4	20	7.4	28162	48	87	3	3.4	2	38|2194|3030	ACAT1|FASN|HADHA	-2.1
MyList	GO Biological Processes	19	GO:0010799	regulation of peptidyl-threonine phosphorylation		-3.4	20	7.4	28162	48	87	3	3.4	2	801|805|808	CALM1|CALM2|CALM3	-2.1
MyList	KEGG Pathway	24	ko01212	Fatty acid metabolism		-3.4	20	7.4	28162	48	87	3	3.4	2	38|2194|3030	ACAT1|FASN|HADHA	-2.1
MyList	GO Biological Processes	19	GO:0071456	cellular response to hypoxia		-3.3	7.9	5.5	28162	206	87	5	5.7	2.5	2023|5034|5230|5721|11331	ENO1|P4HB|PGK1|PSME2|PHB2	-2.1
MyList	Reactome Gene Sets	6	R-HSA-5357801	Programmed Cell Death		-3.3	7.7	5.4	28162	210	87	5	5.7	2.5	708|3146|5721|7431|7532	C1QBP|HMGB1|PSME2|VIM|YWHAG	-2
MyList	GO Biological Processes	19	GO:0061013	regulation of mRNA catabolic process		-3.3	7.7	5.4	28162	210	87	5	5.7	2.5	2521|4670|4869|5721|7431	FUS|HNRNPM|NPM1|PSME2|VIM	-2
MyList	GO Biological Processes	19	GO:0035303	regulation of dephosphorylation		-3.3	7.7	5.4	28162	210	87	5	5.7	2.5	801|805|808|3326|7184	CALM1|CALM2|CALM3|HSP90AB1|HSP90B1	-2
MyList	GO Biological Processes	19	GO:0051101	regulation of DNA binding		-3.3	11	6	28162	118	87	4	4.6	2.2	801|808|3146|10155	CALM1|CALM3|HMGB1|TRIM28	-2
MyList	Reactome Gene Sets	6	R-HSA-1483249	Inositol phosphate metabolism		-3.3	19	7.3	28162	50	87	3	3.4	2	801|805|808	CALM1|CALM2|CALM3	-2
MyList	GO Biological Processes	19	GO:0051208	sequestering of calcium ion		-3.3	11	6	28162	119	87	4	4.6	2.2	801|805|808|7184	CALM1|CALM2|CALM3|HSP90B1	-2
MyList	GO Biological Processes	19	GO:0034766	negative regulation of ion transmembrane transport		-3.3	11	6	28162	120	87	4	4.6	2.2	801|805|808|7416	CALM1|CALM2|CALM3|VDAC1	-2
MyList	GO Biological Processes	19	GO:0032206	positive regulation of telomere maintenance		-3.3	19	7.2	28162	51	87	3	3.4	2	908|3181|10574	CCT6A|HNRNPA2B1|CCT7	-2
MyList	Reactome Gene Sets	6	R-HSA-112043	PLC beta mediated events		-3.3	19	7.2	28162	51	87	3	3.4	2	801|805|808	CALM1|CALM2|CALM3	-2
MyList	GO Biological Processes	19	GO:0036294	cellular response to decreased oxygen levels		-3.3	7.6	5.4	28162	214	87	5	5.7	2.5	2023|5034|5230|5721|11331	ENO1|P4HB|PGK1|PSME2|PHB2	-2
MyList	GO Biological Processes	19	GO:1904951	positive regulation of establishment of protein localization		-3.3	5.9	5	28162	328	87	6	6.9	2.7	908|3326|5901|7532|10155|10574	CCT6A|HSP90AB1|RAN|YWHAG|TRIM28|CCT7	-2
MyList	GO Biological Processes	19	GO:0034763	negative regulation of transmembrane transport		-3.3	11	6	28162	121	87	4	4.6	2.2	801|805|808|7416	CALM1|CALM2|CALM3|VDAC1	-2
MyList	GO Biological Processes	19	GO:0048545	response to steroid hormone		-3.2	5.9	5	28162	330	87	6	6.9	2.7	801|808|2950|3146|5245|11331	CALM1|CALM3|GSTP1|HMGB1|PHB|PHB2	-2
MyList	GO Biological Processes	19	GO:0050778	positive regulation of immune response		-3.2	3.8	4.4	28162	761	87	9	10	3.3	708|3146|3326|3329|5245|5721|6223|6421|11331	C1QBP|HMGB1|HSP90AB1|HSPD1|PHB|PSME2|RPS19|SFPQ|PHB2	-2
MyList	GO Biological Processes	19	GO:0035821	modulation of process of other organism		-3.2	11	5.9	28162	123	87	4	4.6	2.2	302|5245|5479|11331	ANXA2|PHB|PPIB|PHB2	-2
MyList	GO Biological Processes	19	GO:0035384	thioester biosynthetic process		-3.2	18	7	28162	53	87	3	3.4	2	38|1738|2194	ACAT1|DLD|FASN	-2
MyList	GO Biological Processes	19	GO:0090151	establishment of protein localization to mitochondrial membrane		-3.2	18	7	28162	53	87	3	3.4	2	801|808|7532	CALM1|CALM3|YWHAG	-2
MyList	GO Biological Processes	19	GO:0010524	positive regulation of calcium ion transport into cytosol		-3.2	18	7	28162	53	87	3	3.4	2	801|805|808	CALM1|CALM2|CALM3	-2
MyList	GO Biological Processes	19	GO:0071616	acyl-CoA biosynthetic process		-3.2	18	7	28162	53	87	3	3.4	2	38|1738|2194	ACAT1|DLD|FASN	-2
MyList	GO Biological Processes	19	GO:1902749	regulation of cell cycle G2/M phase transition		-3.2	7.4	5.3	28162	219	87	5	5.7	2.5	4869|5721|7532|9555|10383	NPM1|PSME2|YWHAG|MACROH2A1|TUBB4B	-2
MyList	GO Biological Processes	19	GO:0032388	positive regulation of intracellular transport		-3.2	7.4	5.3	28162	219	87	5	5.7	2.5	302|3326|5901|7532|10155	ANXA2|HSP90AB1|RAN|YWHAG|TRIM28	-2
MyList	KEGG Pathway	24	hsa04114	Oocyte meiosis		-3.2	10	5.9	28162	124	87	4	4.6	2.2	801|805|808|7532	CALM1|CALM2|CALM3|YWHAG	-2
MyList	KEGG Pathway	24	ko04114	Oocyte meiosis		-3.2	10	5.9	28162	124	87	4	4.6	2.2	801|805|808|7532	CALM1|CALM2|CALM3|YWHAG	-2
MyList	GO Biological Processes	19	GO:0097529	myeloid leukocyte migration		-3.2	7.4	5.3	28162	220	87	5	5.7	2.5	708|3146|4282|5479|6223	C1QBP|HMGB1|MIF|PPIB|RPS19	-1.9
MyList	GO Biological Processes	19	GO:0098662	inorganic cation transmembrane transport		-3.2	3.8	4.4	28162	769	87	9	10	3.3	302|498|801|805|808|5245|7416|11331|79026	ANXA2|ATP5F1A|CALM1|CALM2|CALM3|PHB|VDAC1|PHB2|AHNAK	-1.9
MyList	GO Biological Processes	19	GO:0045814	negative regulation of gene expression, epigenetic		-3.2	10	5.8	28162	125	87	4	4.6	2.2	3015|3146|9555|55506	H2AZ1|HMGB1|MACROH2A1|MACROH2A2	-1.9
MyList	GO Biological Processes	19	GO:2001020	regulation of response to DNA damage stimulus		-3.2	7.3	5.3	28162	221	87	5	5.7	2.5	2521|3146|3190|4282|10155	FUS|HMGB1|HNRNPK|MIF|TRIM28	-1.9
MyList	GO Biological Processes	19	GO:0006333	chromatin assembly or disassembly		-3.2	7.3	5.3	28162	221	87	5	5.7	2.5	3146|4869|9555|10155|55506	HMGB1|NPM1|MACROH2A1|TRIM28|MACROH2A2	-1.9
MyList	WikiPathways	27	WP2864	Apoptosis-related network due to altered Notch3 in ovarian cancer		-3.2	18	7	28162	54	87	3	3.4	2	308|3329|7431	ANXA5|HSPD1|VIM	-1.9
MyList	Reactome Gene Sets	6	R-HSA-8939211	ESR-mediated signaling		-3.2	7.3	5.2	28162	223	87	5	5.7	2.5	801|805|808|3015|3326	CALM1|CALM2|CALM3|H2AZ1|HSP90AB1	-1.9
MyList	GO Biological Processes	19	GO:0030968	endoplasmic reticulum unfolded protein response		-3.2	10	5.8	28162	127	87	4	4.6	2.2	821|7184|7415|10130	CANX|HSP90B1|VCP|PDIA6	-1.9
MyList	GO Biological Processes	19	GO:0045471	response to ethanol		-3.2	10	5.8	28162	127	87	4	4.6	2.2	70|2950|5245|6191	ACTC1|GSTP1|PHB|RPS4X	-1.9
MyList	GO Biological Processes	19	GO:1904062	regulation of cation transmembrane transport		-3.2	5.7	4.9	28162	340	87	6	6.9	2.7	801|805|808|7416|11331|79026	CALM1|CALM2|CALM3|VDAC1|PHB2|AHNAK	-1.9
MyList	GO Biological Processes	19	GO:0050920	regulation of chemotaxis		-3.2	7.2	5.2	28162	224	87	5	5.7	2.5	708|2950|3146|4282|347733	C1QBP|GSTP1|HMGB1|MIF|TUBB2B	-1.9
MyList	GO Biological Processes	19	GO:0072330	monocarboxylic acid biosynthetic process		-3.2	7.2	5.2	28162	224	87	5	5.7	2.5	2194|2950|3028|4282|5315	FASN|GSTP1|HSD17B10|MIF|PKM	-1.9
MyList	Reactome Gene Sets	6	R-HSA-5578775	Ion homeostasis		-3.2	17	6.8	28162	56	87	3	3.4	2	801|805|808	CALM1|CALM2|CALM3	-1.9
MyList	Reactome Gene Sets	6	R-HSA-2151201	Transcriptional activation of mitochondrial biogenesis		-3.2	17	6.8	28162	56	87	3	3.4	2	801|805|808	CALM1|CALM2|CALM3	-1.9
MyList	GO Biological Processes	19	GO:0042306	regulation of protein import into nucleus		-3.2	17	6.8	28162	56	87	3	3.4	2	3326|5901|10155	HSP90AB1|RAN|TRIM28	-1.9
MyList	Reactome Gene Sets	6	R-HSA-112040	G-protein mediated events		-3.2	17	6.8	28162	56	87	3	3.4	2	801|805|808	CALM1|CALM2|CALM3	-1.9
MyList	GO Biological Processes	19	GO:0030595	leukocyte chemotaxis		-3.2	7.1	5.2	28162	227	87	5	5.7	2.5	708|3146|4282|5479|6223	C1QBP|HMGB1|MIF|PPIB|RPS19	-1.9
MyList	GO Biological Processes	19	GO:0071426	ribonucleoprotein complex export from nucleus		-3.1	10	5.7	28162	130	87	4	4.6	2.2	3181|4869|5901|6209	HNRNPA2B1|NPM1|RAN|RPS15	-1.9
MyList	Reactome Gene Sets	6	R-HSA-162909	Host Interactions of HIV factors		-3.1	10	5.7	28162	130	87	4	4.6	2.2	4869|5721|5901|8815	NPM1|PSME2|RAN|BANF1	-1.9
MyList	GO Biological Processes	19	GO:0071166	ribonucleoprotein complex localization		-3.1	9.9	5.7	28162	131	87	4	4.6	2.2	3181|4869|5901|6209	HNRNPA2B1|NPM1|RAN|RPS15	-1.9
MyList	GO Biological Processes	19	GO:0072329	monocarboxylic acid catabolic process		-3.1	9.9	5.7	28162	131	87	4	4.6	2.2	38|3028|3030|5226	ACAT1|HSD17B10|HADHA|PGD	-1.9
MyList	Reactome Gene Sets	6	R-HSA-936837	Ion transport by P-type ATPases		-3.1	17	6.7	28162	57	87	3	3.4	2	801|805|808	CALM1|CALM2|CALM3	-1.9
MyList	GO Biological Processes	19	GO:0071826	ribonucleoprotein complex subunit organization		-3.1	7	5.1	28162	231	87	5	5.7	2.5	3326|6152|6209|6223|7415	HSP90AB1|RPL24|RPS15|RPS19|VCP	-1.9
MyList	GO Biological Processes	19	GO:0071453	cellular response to oxygen levels		-3.1	7	5.1	28162	231	87	5	5.7	2.5	2023|5034|5230|5721|11331	ENO1|P4HB|PGK1|PSME2|PHB2	-1.9
MyList	GO Biological Processes	19	GO:0086065	cell communication involved in cardiac conduction		-3.1	17	6.7	28162	58	87	3	3.4	2	801|805|808	CALM1|CALM2|CALM3	-1.9
MyList	GO Biological Processes	19	GO:0006936	muscle contraction		-3.1	5.5	4.7	28162	352	87	6	6.9	2.7	70|801|805|808|2023|7431	ACTC1|CALM1|CALM2|CALM3|ENO1|VIM	-1.8
MyList	Reactome Gene Sets	6	R-HSA-2454202	Fc epsilon receptor (FCERI) signaling		-3.1	9.7	5.6	28162	134	87	4	4.6	2.2	801|805|808|5721	CALM1|CALM2|CALM3|PSME2	-1.8
MyList	GO Biological Processes	19	GO:1904589	regulation of protein import		-3.1	16	6.6	28162	59	87	3	3.4	2	3326|5901|10155	HSP90AB1|RAN|TRIM28	-1.8
MyList	GO Biological Processes	19	GO:0140238	presynaptic endocytosis		-3.1	16	6.6	28162	59	87	3	3.4	2	801|808|821	CALM1|CALM3|CANX	-1.8
MyList	GO Biological Processes	19	GO:0048488	synaptic vesicle endocytosis		-3.1	16	6.6	28162	59	87	3	3.4	2	801|808|821	CALM1|CALM3|CANX	-1.8
MyList	GO Biological Processes	19	GO:0051384	response to glucocorticoid		-3.1	9.6	5.6	28162	135	87	4	4.6	2.2	801|808|2950|3146	CALM1|CALM3|GSTP1|HMGB1	-1.8
MyList	GO Biological Processes	19	GO:0060048	cardiac muscle contraction		-3.1	9.6	5.6	28162	135	87	4	4.6	2.2	70|801|805|808	ACTC1|CALM1|CALM2|CALM3	-1.8
MyList	GO Biological Processes	19	GO:0032615	interleukin-12 production		-3.1	16	6.6	28162	60	87	3	3.4	2	708|3146|3329	C1QBP|HMGB1|HSPD1	-1.8
MyList	GO Biological Processes	19	GO:1904356	regulation of telomere maintenance via telomere lengthening		-3.1	16	6.6	28162	60	87	3	3.4	2	908|3181|10574	CCT6A|HNRNPA2B1|CCT7	-1.8
MyList	GO Biological Processes	19	GO:0032655	regulation of interleukin-12 production		-3.1	16	6.6	28162	60	87	3	3.4	2	708|3146|3329	C1QBP|HMGB1|HSPD1	-1.8
MyList	GO Biological Processes	19	GO:0051924	regulation of calcium ion transport		-3.1	6.8	5	28162	238	87	5	5.7	2.5	801|805|808|7416|79026	CALM1|CALM2|CALM3|VDAC1|AHNAK	-1.8
MyList	KEGG Pathway	24	hsa04910	Insulin signaling pathway		-3	9.4	5.5	28162	138	87	4	4.6	2.2	801|805|808|2194	CALM1|CALM2|CALM3|FASN	-1.8
MyList	KEGG Pathway	24	ko04910	Insulin signaling pathway		-3	9.4	5.5	28162	138	87	4	4.6	2.2	801|805|808|2194	CALM1|CALM2|CALM3|FASN	-1.8
MyList	GO Biological Processes	19	GO:0009615	response to virus		-3	5.4	4.7	28162	361	87	6	6.9	2.7	708|2023|5094|5245|8815|11331	C1QBP|ENO1|PCBP2|PHB|BANF1|PHB2	-1.8
MyList	GO Biological Processes	19	GO:0046824	positive regulation of nucleocytoplasmic transport		-3	16	6.5	28162	61	87	3	3.4	2	3326|5901|10155	HSP90AB1|RAN|TRIM28	-1.8
MyList	GO Biological Processes	19	GO:0007062	sister chromatid cohesion		-3	16	6.4	28162	62	87	3	3.4	2	6421|9555|11331	SFPQ|MACROH2A1|PHB2	-1.8
MyList	Reactome Gene Sets	6	R-HSA-8986944	Transcriptional Regulation by MECP2		-3	16	6.4	28162	62	87	3	3.4	2	801|805|808	CALM1|CALM2|CALM3	-1.8
MyList	Reactome Gene Sets	6	R-HSA-4086398	Ca2+ pathway		-3	16	6.4	28162	62	87	3	3.4	2	801|805|808	CALM1|CALM2|CALM3	-1.8
MyList	GO Biological Processes	19	GO:0051851	modulation by host of symbiont process		-3	16	6.4	28162	62	87	3	3.4	2	302|5245|5479	ANXA2|PHB|PPIB	-1.8
MyList	GO Biological Processes	19	GO:0006469	negative regulation of protein kinase activity		-3	6.6	4.9	28162	244	87	5	5.7	2.5	2950|4869|7345|7532|9555	GSTP1|NPM1|UCHL1|YWHAG|MACROH2A1	-1.8
MyList	GO Biological Processes	19	GO:0046395	carboxylic acid catabolic process		-3	6.6	4.9	28162	244	87	5	5.7	2.5	38|1738|3028|3030|5226	ACAT1|DLD|HSD17B10|HADHA|PGD	-1.8
MyList	Reactome Gene Sets	6	R-HSA-5621481	C-type lectin receptors (CLRs)		-3	9.1	5.4	28162	142	87	4	4.6	2.2	801|805|808|5721	CALM1|CALM2|CALM3|PSME2	-1.8
MyList	GO Biological Processes	19	GO:0072655	establishment of protein localization to mitochondrion		-3	9.1	5.4	28162	142	87	4	4.6	2.2	801|808|3329|7532	CALM1|CALM3|HSPD1|YWHAG	-1.8
MyList	GO Biological Processes	19	GO:0006405	RNA export from nucleus		-3	9.1	5.4	28162	142	87	4	4.6	2.2	3181|4869|5901|6209	HNRNPA2B1|NPM1|RAN|RPS15	-1.8
MyList	KEGG Pathway	24	hsa05012	Parkinson's disease		-3	9.1	5.4	28162	142	87	4	4.6	2.2	498|7345|7416|7417	ATP5F1A|UCHL1|VDAC1|VDAC2	-1.8
MyList	GO Biological Processes	19	GO:0043270	positive regulation of ion transport		-3	3.9	4.2	28162	660	87	8	9.2	3.1	302|801|805|808|3326|5901|7532|10155	ANXA2|CALM1|CALM2|CALM3|HSP90AB1|RAN|YWHAG|TRIM28	-1.8
MyList	GO Biological Processes	19	GO:0006606	protein import into nucleus		-3	9.1	5.4	28162	143	87	4	4.6	2.2	3326|5901|10155|11331	HSP90AB1|RAN|TRIM28|PHB2	-1.7
MyList	GO Biological Processes	19	GO:0010959	regulation of metal ion transport		-3	6.6	4.9	28162	247	87	5	5.7	2.5	801|805|808|7416|79026	CALM1|CALM2|CALM3|VDAC1|AHNAK	-1.7
MyList	KEGG Pathway	24	hsa05214	Glioma		-3	15	6.3	28162	64	87	3	3.4	2	801|805|808	CALM1|CALM2|CALM3	-1.7
MyList	WikiPathways	27	WP183	Proteasome Degradation		-3	15	6.3	28162	64	87	3	3.4	2	3015|5721|7345	H2AZ1|PSME2|UCHL1	-1.7
MyList	KEGG Pathway	24	ko05214	Glioma		-3	15	6.3	28162	64	87	3	3.4	2	801|805|808	CALM1|CALM2|CALM3	-1.7
MyList	KEGG Pathway	24	ko04261	Adrenergic signaling in cardiomyocytes		-3	9	5.4	28162	144	87	4	4.6	2.2	70|801|805|808	ACTC1|CALM1|CALM2|CALM3	-1.7
MyList	GO Biological Processes	19	GO:0071901	negative regulation of protein serine/threonine kinase activity		-3	8.9	5.3	28162	145	87	4	4.6	2.2	2950|7345|7532|9555	GSTP1|UCHL1|YWHAG|MACROH2A1	-1.7
MyList	GO Biological Processes	19	GO:2000573	positive regulation of DNA biosynthetic process		-3	15	6.3	28162	65	87	3	3.4	2	908|3326|10574	CCT6A|HSP90AB1|CCT7	-1.7
MyList	Reactome Gene Sets	6	R-HSA-5358346	Hedgehog ligand biogenesis		-3	15	6.3	28162	65	87	3	3.4	2	5034|5721|7415	P4HB|PSME2|VCP	-1.7
MyList	KEGG Pathway	24	ko04924	Renin secretion		-3	15	6.3	28162	65	87	3	3.4	2	801|805|808	CALM1|CALM2|CALM3	-1.7
MyList	Reactome Gene Sets	6	R-HSA-3858494	Beta-catenin independent WNT signaling		-3	8.9	5.3	28162	146	87	4	4.6	2.2	801|805|808|5721	CALM1|CALM2|CALM3|PSME2	-1.7
MyList	GO Biological Processes	19	GO:0070585	protein localization to mitochondrion		-3	8.9	5.3	28162	146	87	4	4.6	2.2	801|808|3329|7532	CALM1|CALM3|HSPD1|YWHAG	-1.7
MyList	WikiPathways	27	WP2884	NRF2 pathway		-3	8.9	5.3	28162	146	87	4	4.6	2.2	2950|3326|5226|9588	GSTP1|HSP90AB1|PGD|PRDX6	-1.7
MyList	KEGG Pathway	24	hsa04261	Adrenergic signaling in cardiomyocytes		-2.9	8.8	5.3	28162	147	87	4	4.6	2.2	70|801|805|808	ACTC1|CALM1|CALM2|CALM3	-1.7
MyList	GO Biological Processes	19	GO:0015931	nucleobase-containing compound transport		-2.9	6.4	4.8	28162	253	87	5	5.7	2.5	3181|4869|5901|6209|6421	HNRNPA2B1|NPM1|RAN|RPS15|SFPQ	-1.7
MyList	GO Biological Processes	19	GO:0034033	purine nucleoside bisphosphate biosynthetic process		-2.9	14	6.2	28162	67	87	3	3.4	2	38|1738|2194	ACAT1|DLD|FASN	-1.7
MyList	GO Biological Processes	19	GO:0033866	nucleoside bisphosphate biosynthetic process		-2.9	14	6.2	28162	67	87	3	3.4	2	38|1738|2194	ACAT1|DLD|FASN	-1.7
MyList	KEGG Pathway	24	ko04720	Long-term potentiation		-2.9	14	6.2	28162	67	87	3	3.4	2	801|805|808	CALM1|CALM2|CALM3	-1.7
MyList	KEGG Pathway	24	hsa04720	Long-term potentiation		-2.9	14	6.2	28162	67	87	3	3.4	2	801|805|808	CALM1|CALM2|CALM3	-1.7
MyList	Reactome Gene Sets	6	R-HSA-6802952	Signaling by BRAF and RAF fusions		-2.9	14	6.2	28162	67	87	3	3.4	2	801|805|808	CALM1|CALM2|CALM3	-1.7
MyList	GO Biological Processes	19	GO:1901224	positive regulation of NIK/NF-kappaB signaling		-2.9	14	6.2	28162	67	87	3	3.4	2	3146|5245|11331	HMGB1|PHB|PHB2	-1.7
MyList	GO Biological Processes	19	GO:0034030	ribonucleoside bisphosphate biosynthetic process		-2.9	14	6.2	28162	67	87	3	3.4	2	38|1738|2194	ACAT1|DLD|FASN	-1.7
MyList	GO Biological Processes	19	GO:1902532	negative regulation of intracellular signal transduction		-2.9	4.3	4.3	28162	525	87	7	8	2.9	708|2023|2950|4282|5245|7345|7417	C1QBP|ENO1|GSTP1|MIF|PHB|UCHL1|VDAC2	-1.7
MyList	WikiPathways	27	WP2059	Alzheimers Disease		-2.9	8.6	5.2	28162	150	87	4	4.6	2.2	801|805|808|3028	CALM1|CALM2|CALM3|HSD17B10	-1.7
MyList	GO Biological Processes	19	GO:0032412	regulation of ion transmembrane transporter activity		-2.9	6.3	4.7	28162	257	87	5	5.7	2.5	801|805|808|11331|79026	CALM1|CALM2|CALM3|PHB2|AHNAK	-1.7
MyList	GO Biological Processes	19	GO:0051347	positive regulation of transferase activity		-2.9	3.8	4.1	28162	681	87	8	9.2	3.1	801|805|808|3146|3181|3326|5245|11331	CALM1|CALM2|CALM3|HMGB1|HNRNPA2B1|HSP90AB1|PHB|PHB2	-1.7
MyList	GO Biological Processes	19	GO:0007004	telomere maintenance via telomerase		-2.9	14	6.1	28162	68	87	3	3.4	2	908|3326|10574	CCT6A|HSP90AB1|CCT7	-1.7
MyList	KEGG Pathway	24	ko05031	Amphetamine addiction		-2.9	14	6.1	28162	68	87	3	3.4	2	801|805|808	CALM1|CALM2|CALM3	-1.7
MyList	GO Biological Processes	19	GO:0006360	transcription by RNA polymerase I		-2.9	14	6.1	28162	68	87	3	3.4	2	4691|9555|55506	NCL|MACROH2A1|MACROH2A2	-1.7
MyList	WikiPathways	27	WP4685	Melanoma		-2.9	14	6.1	28162	68	87	3	3.4	2	801|805|808	CALM1|CALM2|CALM3	-1.7
MyList	GO Biological Processes	19	GO:0002833	positive regulation of response to biotic stimulus		-2.9	6.3	4.7	28162	258	87	5	5.7	2.5	3146|3329|5721|6223|6421	HMGB1|HSPD1|PSME2|RPS19|SFPQ	-1.7
MyList	GO Biological Processes	19	GO:0000086	G2/M transition of mitotic cell cycle		-2.9	6.3	4.7	28162	258	87	5	5.7	2.5	801|808|5721|7532|10383	CALM1|CALM3|PSME2|YWHAG|TUBB4B	-1.7
MyList	GO Biological Processes	19	GO:1901137	carbohydrate derivative biosynthetic process		-2.9	3.8	4.1	28162	684	87	8	9.2	3.1	38|498|1738|2023|2194|5315|7086|7415	ACAT1|ATP5F1A|DLD|ENO1|FASN|PKM|TKT|VCP	-1.7
MyList	GO Biological Processes	19	GO:0016054	organic acid catabolic process		-2.9	6.2	4.7	28162	259	87	5	5.7	2.5	38|1738|3028|3030|5226	ACAT1|DLD|HSD17B10|HADHA|PGD	-1.7
MyList	GO Biological Processes	19	GO:0031960	response to corticosteroid		-2.9	8.5	5.2	28162	152	87	4	4.6	2.2	801|808|2950|3146	CALM1|CALM3|GSTP1|HMGB1	-1.7
MyList	WikiPathways	27	WP536	Calcium Regulation in the Cardiac Cell		-2.9	8.5	5.2	28162	152	87	4	4.6	2.2	801|805|808|7532	CALM1|CALM2|CALM3|YWHAG	-1.7
MyList	GO Biological Processes	19	GO:0045860	positive regulation of protein kinase activity		-2.9	4.3	4.2	28162	530	87	7	8	2.9	801|805|808|3146|3326|5245|11331	CALM1|CALM2|CALM3|HMGB1|HSP90AB1|PHB|PHB2	-1.7
MyList	GO Biological Processes	19	GO:1904427	positive regulation of calcium ion transmembrane transport		-2.9	14	6	28162	70	87	3	3.4	2	801|805|808	CALM1|CALM2|CALM3	-1.6
MyList	Reactome Gene Sets	6	R-HSA-76002	Platelet activation, signaling and aggregation		-2.9	6.2	4.7	28162	263	87	5	5.7	2.5	308|801|805|808|8407	ANXA5|CALM1|CALM2|CALM3|TAGLN2	-1.6
MyList	KEGG Pathway	24	hsa05031	Amphetamine addiction		-2.9	14	6	28162	71	87	3	3.4	2	801|805|808	CALM1|CALM2|CALM3	-1.6
MyList	GO Biological Processes	19	GO:2001259	positive regulation of cation channel activity		-2.9	14	6	28162	71	87	3	3.4	2	801|805|808	CALM1|CALM2|CALM3	-1.6
MyList	GO Biological Processes	19	GO:0031347	regulation of defense response		-2.8	3.7	4	28162	697	87	8	9.2	3.1	708|2950|3146|3326|5094|5721|6223|6421	C1QBP|GSTP1|HMGB1|HSP90AB1|PCBP2|PSME2|RPS19|SFPQ	-1.6
MyList	GO Biological Processes	19	GO:0045787	positive regulation of cell cycle		-2.8	4.9	4.4	28162	395	87	6	6.9	2.7	3326|4282|4869|6421|9555|11331	HSP90AB1|MIF|NPM1|SFPQ|MACROH2A1|PHB2	-1.6
MyList	Reactome Gene Sets	6	R-HSA-5663202	Diseases of signal transduction by growth factor receptors and second messengers		-2.8	4.9	4.4	28162	395	87	6	6.9	2.7	801|805|808|5245|5721|7415	CALM1|CALM2|CALM3|PHB|PSME2|VCP	-1.6
MyList	GO Biological Processes	19	GO:0098586	cellular response to virus		-2.8	13	5.9	28162	72	87	3	3.4	2	708|5245|11331	C1QBP|PHB|PHB2	-1.6
MyList	GO Biological Processes	19	GO:0036465	synaptic vesicle recycling		-2.8	13	5.9	28162	72	87	3	3.4	2	801|808|821	CALM1|CALM3|CANX	-1.6
MyList	GO Biological Processes	19	GO:0022898	regulation of transmembrane transporter activity		-2.8	6	4.6	28162	268	87	5	5.7	2.5	801|805|808|11331|79026	CALM1|CALM2|CALM3|PHB2|AHNAK	-1.6
MyList	GO Biological Processes	19	GO:0033673	negative regulation of kinase activity		-2.8	6	4.6	28162	268	87	5	5.7	2.5	2950|4869|7345|7532|9555	GSTP1|NPM1|UCHL1|YWHAG|MACROH2A1	-1.6
MyList	KEGG Pathway	24	hsa04924	Renin secretion		-2.8	13	5.9	28162	73	87	3	3.4	2	801|805|808	CALM1|CALM2|CALM3	-1.6
MyList	GO Biological Processes	19	GO:0002753	cytoplasmic pattern recognition receptor signaling pathway		-2.8	13	5.9	28162	73	87	3	3.4	2	708|5245|11331	C1QBP|PHB|PHB2	-1.6
MyList	GO Biological Processes	19	GO:0031100	animal organ regeneration		-2.8	13	5.9	28162	73	87	3	3.4	2	2950|5245|5315	GSTP1|PHB|PKM	-1.6
MyList	GO Biological Processes	19	GO:0032413	negative regulation of ion transmembrane transporter activity		-2.8	13	5.9	28162	73	87	3	3.4	2	801|805|808	CALM1|CALM2|CALM3	-1.6
MyList	Reactome Gene Sets	6	R-HSA-9711123	Cellular response to chemical stress		-2.8	8.1	5	28162	160	87	4	4.6	2.2	2950|5034|5721|9588	GSTP1|P4HB|PSME2|PRDX6	-1.6
MyList	GO Biological Processes	19	GO:0043467	regulation of generation of precursor metabolites and energy		-2.8	8.1	5	28162	160	87	4	4.6	2.2	3146|5223|7415|11331	HMGB1|PGAM1|VCP|PHB2	-1.6
MyList	GO Biological Processes	19	GO:0045739	positive regulation of DNA repair		-2.8	13	5.8	28162	74	87	3	3.4	2	2521|3146|10155	FUS|HMGB1|TRIM28	-1.6
MyList	GO Biological Processes	19	GO:0002683	negative regulation of immune system process		-2.8	4.8	4.3	28162	403	87	6	6.9	2.7	708|3146|3313|4282|5094|6223	C1QBP|HMGB1|HSPA9|MIF|PCBP2|RPS19	-1.6
MyList	GO Biological Processes	19	GO:0000723	telomere maintenance		-2.8	8	5	28162	161	87	4	4.6	2.2	908|3181|3326|10574	CCT6A|HNRNPA2B1|HSP90AB1|CCT7	-1.6
MyList	GO Biological Processes	19	GO:0006937	regulation of muscle contraction		-2.8	8	5	28162	161	87	4	4.6	2.2	801|805|808|2023	CALM1|CALM2|CALM3|ENO1	-1.6
MyList	WikiPathways	27	WP706	Sudden Infant Death Syndrome (SIDS) Susceptibility Pathways		-2.8	8	5	28162	162	87	4	4.6	2.2	3030|3329|7184|7532	HADHA|HSPD1|HSP90B1|YWHAG	-1.6
MyList	GO Biological Processes	19	GO:0006839	mitochondrial transport		-2.8	5.9	4.5	28162	274	87	5	5.7	2.5	498|3329|7416|7417|7532	ATP5F1A|HSPD1|VDAC1|VDAC2|YWHAG	-1.6
MyList	KEGG Pathway	24	ko04971	Gastric acid secretion		-2.8	13	5.8	28162	75	87	3	3.4	2	801|805|808	CALM1|CALM2|CALM3	-1.6
MyList	GO Biological Processes	19	GO:0006278	RNA-dependent DNA biosynthetic process		-2.8	13	5.8	28162	75	87	3	3.4	2	908|3326|10574	CCT6A|HSP90AB1|CCT7	-1.6
MyList	GO Biological Processes	19	GO:0055117	regulation of cardiac muscle contraction		-2.8	13	5.8	28162	75	87	3	3.4	2	801|805|808	CALM1|CALM2|CALM3	-1.6
MyList	GO Biological Processes	19	GO:0006635	fatty acid beta-oxidation		-2.8	13	5.8	28162	75	87	3	3.4	2	38|3028|3030	ACAT1|HSD17B10|HADHA	-1.6
MyList	GO Biological Processes	19	GO:0051170	import into nucleus		-2.8	7.9	4.9	28162	163	87	4	4.6	2.2	3326|5901|10155|11331	HSP90AB1|RAN|TRIM28|PHB2	-1.6
MyList	KEGG Pathway	24	hsa04971	Gastric acid secretion		-2.8	13	5.7	28162	76	87	3	3.4	2	801|805|808	CALM1|CALM2|CALM3	-1.6
MyList	KEGG Pathway	24	ko05133	Pertussis		-2.8	13	5.7	28162	76	87	3	3.4	2	801|805|808	CALM1|CALM2|CALM3	-1.6
MyList	GO Biological Processes	19	GO:0051279	regulation of release of sequestered calcium ion into cytosol		-2.8	13	5.7	28162	76	87	3	3.4	2	801|805|808	CALM1|CALM2|CALM3	-1.6
MyList	GO Biological Processes	19	GO:0071407	cellular response to organic cyclic compound		-2.8	4.1	4.1	28162	558	87	7	8	2.9	2950|3015|3326|4869|5245|7184|11331	GSTP1|H2AZ1|HSP90AB1|NPM1|PHB|HSP90B1|PHB2	-1.5
MyList	KEGG Pathway	24	ko03018	RNA degradation		-2.8	13	5.7	28162	77	87	3	3.4	2	2023|3313|3329	ENO1|HSPA9|HSPD1	-1.5
MyList	KEGG Pathway	24	hsa03018	RNA degradation		-2.8	13	5.7	28162	77	87	3	3.4	2	2023|3313|3329	ENO1|HSPA9|HSPD1	-1.5
MyList	Reactome Gene Sets	6	R-HSA-9009391	Extra-nuclear estrogen signaling		-2.8	13	5.7	28162	77	87	3	3.4	2	801|805|808	CALM1|CALM2|CALM3	-1.5
MyList	Reactome Gene Sets	6	R-HSA-5673001	RAF/MAP kinase cascade		-2.7	5.8	4.5	28162	280	87	5	5.7	2.5	801|805|808|5245|5721	CALM1|CALM2|CALM3|PHB|PSME2	-1.5
MyList	GO Biological Processes	19	GO:0032409	regulation of transporter activity		-2.7	5.7	4.4	28162	283	87	5	5.7	2.5	801|805|808|11331|79026	CALM1|CALM2|CALM3|PHB2|AHNAK	-1.5
MyList	GO Biological Processes	19	GO:0031503	protein-containing complex localization		-2.7	5.7	4.4	28162	283	87	5	5.7	2.5	3181|4869|5901|6209|6421	HNRNPA2B1|NPM1|RAN|RPS15|SFPQ	-1.5
MyList	GO Biological Processes	19	GO:0032204	regulation of telomere maintenance		-2.7	12	5.6	28162	79	87	3	3.4	2	908|3181|10574	CCT6A|HNRNPA2B1|CCT7	-1.5
MyList	CORUM	33	CORUM:1181	C complex spliceosome		-2.7	12	5.6	28162	79	87	3	3.4	2	3181|3190|4670	HNRNPA2B1|HNRNPK|HNRNPM	-1.5
MyList	Reactome Gene Sets	6	R-HSA-5684996	MAPK1/MAPK3 signaling		-2.7	5.7	4.4	28162	286	87	5	5.7	2.5	801|805|808|5245|5721	CALM1|CALM2|CALM3|PHB|PSME2	-1.5
MyList	GO Biological Processes	19	GO:0002253	activation of immune response		-2.7	4	4	28162	573	87	7	8	2.9	708|3146|3326|5245|5721|6421|11331	C1QBP|HMGB1|HSP90AB1|PHB|PSME2|SFPQ|PHB2	-1.5
MyList	KEGG Pathway	24	hsa05133	Pertussis		-2.7	12	5.5	28162	81	87	3	3.4	2	801|805|808	CALM1|CALM2|CALM3	-1.5
MyList	Reactome Gene Sets	6	R-HSA-168928	DDX58/IFIH1-mediated induction of interferon-alpha/beta		-2.7	12	5.5	28162	81	87	3	3.4	2	3146|3326|5094	HMGB1|HSP90AB1|PCBP2	-1.5
MyList	GO Biological Processes	19	GO:0044262	cellular carbohydrate metabolic process		-2.7	5.6	4.4	28162	289	87	5	5.7	2.5	231|801|3146|5223|5226	AKR1B1|CALM1|HMGB1|PGAM1|PGD	-1.5
MyList	GO Biological Processes	19	GO:0060401	cytosolic calcium ion transport		-2.7	7.5	4.8	28162	173	87	4	4.6	2.2	801|805|808|7416	CALM1|CALM2|CALM3|VDAC1	-1.5
MyList	GO Biological Processes	19	GO:0043161	proteasome-mediated ubiquitin-dependent protein catabolic process		-2.7	4.6	4.1	28162	426	87	6	6.9	2.7	3326|5094|5721|7184|7345|7415	HSP90AB1|PCBP2|PSME2|HSP90B1|UCHL1|VCP	-1.5
MyList	GO Biological Processes	19	GO:0032200	telomere organization		-2.7	7.4	4.7	28162	174	87	4	4.6	2.2	908|3181|3326|10574	CCT6A|HNRNPA2B1|HSP90AB1|CCT7	-1.5
MyList	KEGG Pathway	24	ko04925	Aldosterone synthesis and secretion		-2.7	12	5.5	28162	82	87	3	3.4	2	801|805|808	CALM1|CALM2|CALM3	-1.5
MyList	GO Biological Processes	19	GO:0032092	positive regulation of protein binding		-2.7	12	5.4	28162	83	87	3	3.4	2	302|3326|5901	ANXA2|HSP90AB1|RAN	-1.5
MyList	GO Biological Processes	19	GO:0032410	negative regulation of transporter activity		-2.7	12	5.4	28162	83	87	3	3.4	2	801|805|808	CALM1|CALM2|CALM3	-1.5
MyList	GO Biological Processes	19	GO:0006941	striated muscle contraction		-2.7	7.4	4.7	28162	176	87	4	4.6	2.2	70|801|805|808	ACTC1|CALM1|CALM2|CALM3	-1.5
MyList	GO Biological Processes	19	GO:2001257	regulation of cation channel activity		-2.7	7.3	4.7	28162	177	87	4	4.6	2.2	801|805|808|79026	CALM1|CALM2|CALM3|AHNAK	-1.4
MyList	Reactome Gene Sets	6	R-HSA-5688426	Deubiquitination		-2.6	5.4	4.3	28162	297	87	5	5.7	2.5	5721|7345|7415|7416|7417	PSME2|UCHL1|VCP|VDAC1|VDAC2	-1.4
MyList	GO Biological Processes	19	GO:0090316	positive regulation of intracellular protein transport		-2.6	7.2	4.7	28162	179	87	4	4.6	2.2	3326|5901|7532|10155	HSP90AB1|RAN|YWHAG|TRIM28	-1.4
MyList	GO Biological Processes	19	GO:0051348	negative regulation of transferase activity		-2.6	5.4	4.3	28162	298	87	5	5.7	2.5	2950|4869|7345|7532|9555	GSTP1|NPM1|UCHL1|YWHAG|MACROH2A1	-1.4
MyList	KEGG Pathway	24	hsa05169	Epstein-Barr virus infection		-2.6	5.4	4.3	28162	299	87	5	5.7	2.5	2194|2923|5901|7431|7532	FASN|PDIA3|RAN|VIM|YWHAG	-1.4
MyList	GO Biological Processes	19	GO:0140014	mitotic nuclear division		-2.6	5.4	4.3	28162	300	87	5	5.7	2.5	5901|6152|8815|9555|11331	RAN|RPL24|BANF1|MACROH2A1|PHB2	-1.4
MyList	GO Biological Processes	19	GO:0044772	mitotic cell cycle phase transition		-2.6	3.8	3.9	28162	595	87	7	8	2.9	801|808|5721|6152|7532|10383|11331	CALM1|CALM3|PSME2|RPL24|YWHAG|TUBB4B|PHB2	-1.4
MyList	KEGG Pathway	24	hsa05215	Prostate cancer		-2.6	11	5.3	28162	87	87	3	3.4	2	2950|3326|7184	GSTP1|HSP90AB1|HSP90B1	-1.4
MyList	KEGG Pathway	24	ko05215	Prostate cancer		-2.6	11	5.3	28162	87	87	3	3.4	2	2950|3326|7184	GSTP1|HSP90AB1|HSP90B1	-1.4
MyList	Reactome Gene Sets	6	R-HSA-418346	Platelet homeostasis		-2.6	11	5.2	28162	88	87	3	3.4	2	801|805|808	CALM1|CALM2|CALM3	-1.4
MyList	GO Biological Processes	19	GO:1901606	alpha-amino acid catabolic process		-2.6	11	5.2	28162	88	87	3	3.4	2	38|1738|3028	ACAT1|DLD|HSD17B10	-1.4
MyList	GO Biological Processes	19	GO:0010950	positive regulation of endopeptidase activity		-2.6	7	4.6	28162	185	87	4	4.6	2.2	3146|3329|5721|7415	HMGB1|HSPD1|PSME2|VCP	-1.4
MyList	GO Biological Processes	19	GO:0006979	response to oxidative stress		-2.6	4.3	4	28162	447	87	6	6.9	2.7	2950|4670|5034|6421|9555|9588	GSTP1|HNRNPM|P4HB|SFPQ|MACROH2A1|PRDX6	-1.4
MyList	GO Biological Processes	19	GO:0070372	regulation of ERK1 and ERK2 cascade		-2.6	5.3	4.2	28162	307	87	5	5.7	2.5	2950|3146|4282|5245|11331	GSTP1|HMGB1|MIF|PHB|PHB2	-1.4
MyList	GO Biological Processes	19	GO:0033674	positive regulation of kinase activity		-2.6	3.8	3.8	28162	603	87	7	8	2.9	801|805|808|3146|3326|5245|11331	CALM1|CALM2|CALM3|HMGB1|HSP90AB1|PHB|PHB2	-1.4
MyList	Reactome Gene Sets	6	R-HSA-3371556	Cellular response to heat stress		-2.6	11	5.2	28162	89	87	3	3.4	2	3313|3326|7415	HSPA9|HSP90AB1|VCP	-1.4
MyList	GO Biological Processes	19	GO:0045333	cellular respiration		-2.6	6.9	4.5	28162	187	87	4	4.6	2.2	1431|1738|4191|7415	CS|DLD|MDH2|VCP	-1.4
MyList	GO Biological Processes	19	GO:0032465	regulation of cytokinesis		-2.6	11	5.2	28162	90	87	3	3.4	2	801|805|808	CALM1|CALM2|CALM3	-1.4
MyList	KEGG Pathway	24	ko04970	Salivary secretion		-2.6	11	5.2	28162	90	87	3	3.4	2	801|805|808	CALM1|CALM2|CALM3	-1.4
MyList	Reactome Gene Sets	6	R-HSA-1236974	ER-Phagosome pathway		-2.6	11	5.2	28162	90	87	3	3.4	2	2923|3146|5721	PDIA3|HMGB1|PSME2	-1.4
MyList	GO Biological Processes	19	GO:0038061	NIK/NF-kappaB signaling		-2.6	6.9	4.5	28162	188	87	4	4.6	2.2	3146|5245|5721|11331	HMGB1|PHB|PSME2|PHB2	-1.4
MyList	GO Biological Processes	19	GO:0003012	muscle system process		-2.5	4.3	3.9	28162	453	87	6	6.9	2.7	70|801|805|808|2023|7431	ACTC1|CALM1|CALM2|CALM3|ENO1|VIM	-1.4
MyList	GO Biological Processes	19	GO:0006942	regulation of striated muscle contraction		-2.5	11	5.1	28162	91	87	3	3.4	2	801|805|808	CALM1|CALM2|CALM3	-1.3
MyList	GO Biological Processes	19	GO:0030855	epithelial cell differentiation		-2.5	3.3	3.7	28162	781	87	8	9.2	3.1	231|2194|5230|7416|7431|8407|9555|55506	AKR1B1|FASN|PGK1|VDAC1|VIM|TAGLN2|MACROH2A1|MACROH2A2	-1.3
MyList	Reactome Gene Sets	6	R-HSA-196854	Metabolism of vitamins and cofactors		-2.5	6.8	4.5	28162	190	87	4	4.6	2.2	801|805|808|2194	CALM1|CALM2|CALM3|FASN	-1.3
MyList	GO Biological Processes	19	GO:0071902	positive regulation of protein serine/threonine kinase activity		-2.5	5.2	4.1	28162	314	87	5	5.7	2.5	801|805|808|3326|11331	CALM1|CALM2|CALM3|HSP90AB1|PHB2	-1.3
MyList	KEGG Pathway	24	ko04912	GnRH signaling pathway		-2.5	11	5.1	28162	92	87	3	3.4	2	801|805|808	CALM1|CALM2|CALM3	-1.3
MyList	KEGG Pathway	24	hsa04912	GnRH signaling pathway		-2.5	11	5.1	28162	92	87	3	3.4	2	801|805|808	CALM1|CALM2|CALM3	-1.3
MyList	Reactome Gene Sets	6	R-HSA-111885	Opioid Signalling		-2.5	11	5.1	28162	92	87	3	3.4	2	801|805|808	CALM1|CALM2|CALM3	-1.3
MyList	GO Biological Processes	19	GO:0006694	steroid biosynthetic process		-2.5	6.8	4.5	28162	191	87	4	4.6	2.2	231|2194|3028|5901	AKR1B1|FASN|HSD17B10|RAN	-1.3
MyList	GO Biological Processes	19	GO:0045088	regulation of innate immune response		-2.5	5.1	4.1	28162	315	87	5	5.7	2.5	3146|3326|5721|6223|6421	HMGB1|HSP90AB1|PSME2|RPS19|SFPQ	-1.3
MyList	GO Biological Processes	19	GO:0044272	sulfur compound biosynthetic process		-2.5	6.7	4.4	28162	193	87	4	4.6	2.2	38|1738|2194|2950	ACAT1|DLD|FASN|GSTP1	-1.3
MyList	KEGG Pathway	24	hsa04970	Salivary secretion		-2.5	10	5	28162	94	87	3	3.4	2	801|805|808	CALM1|CALM2|CALM3	-1.3
MyList	GO Biological Processes	19	GO:1902882	regulation of response to oxidative stress		-2.5	10	5	28162	94	87	3	3.4	2	5034|6421|9555	P4HB|SFPQ|MACROH2A1	-1.3
MyList	GO Biological Processes	19	GO:2001243	negative regulation of intrinsic apoptotic signaling pathway		-2.5	10	5	28162	95	87	3	3.4	2	2023|4282|7417	ENO1|MIF|VDAC2	-1.3
MyList	GO Biological Processes	19	GO:0010522	regulation of calcium ion transport into cytosol		-2.5	10	5	28162	95	87	3	3.4	2	801|805|808	CALM1|CALM2|CALM3	-1.3
MyList	WikiPathways	27	WP2882	Nuclear Receptors Meta-Pathway		-2.5	5	4	28162	322	87	5	5.7	2.5	2194|2950|3326|5226|9588	FASN|GSTP1|HSP90AB1|PGD|PRDX6	-1.3
MyList	GO Biological Processes	19	GO:0043393	regulation of protein binding		-2.5	6.6	4.4	28162	197	87	4	4.6	2.2	302|1400|3326|5901	ANXA2|CRMP1|HSP90AB1|RAN	-1.3
MyList	Reactome Gene Sets	6	R-HSA-5683057	MAPK family signaling cascades		-2.5	5	4	28162	325	87	5	5.7	2.5	801|805|808|5245|5721	CALM1|CALM2|CALM3|PHB|PSME2	-1.3
MyList	KEGG Pathway	24	ko04070	Phosphatidylinositol signaling system		-2.5	10	4.9	28162	97	87	3	3.4	2	801|805|808	CALM1|CALM2|CALM3	-1.3
MyList	GO Biological Processes	19	GO:0002027	regulation of heart rate		-2.5	10	4.9	28162	97	87	3	3.4	2	801|805|808	CALM1|CALM2|CALM3	-1.3
MyList	KEGG Pathway	24	hsa04070	Phosphatidylinositol signaling system		-2.5	10	4.9	28162	97	87	3	3.4	2	801|805|808	CALM1|CALM2|CALM3	-1.3
MyList	GO Biological Processes	19	GO:0002377	immunoglobulin production		-2.5	6.5	4.3	28162	199	87	4	4.6	2.2	2821|3329|5245|11331	GPI|HSPD1|PHB|PHB2	-1.3
MyList	GO Biological Processes	19	GO:0006470	protein dephosphorylation		-2.5	5	4	28162	326	87	5	5.7	2.5	801|805|808|3326|7184	CALM1|CALM2|CALM3|HSP90AB1|HSP90B1	-1.3
MyList	GO Biological Processes	19	GO:0070371	ERK1 and ERK2 cascade		-2.5	4.9	4	28162	327	87	5	5.7	2.5	2950|3146|4282|5245|11331	GSTP1|HMGB1|MIF|PHB|PHB2	-1.3
MyList	GO Biological Processes	19	GO:0046394	carboxylic acid biosynthetic process		-2.5	4.9	4	28162	328	87	5	5.7	2.5	2194|2950|3028|4282|5315	FASN|GSTP1|HSD17B10|MIF|PKM	-1.3
MyList	GO Biological Processes	19	GO:0008202	steroid metabolic process		-2.4	4.9	4	28162	329	87	5	5.7	2.5	38|231|2194|3028|5901	ACAT1|AKR1B1|FASN|HSD17B10|RAN	-1.3
MyList	GO Biological Processes	19	GO:0000819	sister chromatid segregation		-2.4	6.4	4.3	28162	202	87	4	4.6	2.2	5901|6421|9555|11331	RAN|SFPQ|MACROH2A1|PHB2	-1.3
MyList	Reactome Gene Sets	6	R-HSA-4420097	VEGFA-VEGFR2 Pathway		-2.4	9.8	4.9	28162	99	87	3	3.4	2	801|805|808	CALM1|CALM2|CALM3	-1.3
MyList	GO Biological Processes	19	GO:0002474	antigen processing and presentation of peptide antigen via MHC class I		-2.4	9.8	4.9	28162	99	87	3	3.4	2	821|2923|5721	CANX|PDIA3|PSME2	-1.3
MyList	GO Biological Processes	19	GO:0010952	positive regulation of peptidase activity		-2.4	6.4	4.3	28162	203	87	4	4.6	2.2	3146|3329|5721|7415	HMGB1|HSPD1|PSME2|VCP	-1.3
MyList	GO Biological Processes	19	GO:1901987	regulation of cell cycle phase transition		-2.4	4.1	3.8	28162	478	87	6	6.9	2.7	4869|5721|7532|9555|10383|11331	NPM1|PSME2|YWHAG|MACROH2A1|TUBB4B|PHB2	-1.3
MyList	Reactome Gene Sets	6	R-HSA-195721	Signaling by WNT		-2.4	4.9	4	28162	332	87	5	5.7	2.5	801|805|808|3015|5721	CALM1|CALM2|CALM3|H2AZ1|PSME2	-1.2
MyList	GO Biological Processes	19	GO:0002832	negative regulation of response to biotic stimulus		-2.4	9.7	4.9	28162	100	87	3	3.4	2	708|5094|6223	C1QBP|PCBP2|RPS19	-1.2
MyList	KEGG Pathway	24	hsa04713	circadian entrainment		-2.4	9.7	4.9	28162	100	87	3	3.4	2	801|805|808	CALM1|CALM2|CALM3	-1.2
MyList	GO Biological Processes	19	GO:0040029	regulation of gene expression, epigenetic		-2.4	6.3	4.3	28162	205	87	4	4.6	2.2	3015|3146|9555|55506	H2AZ1|HMGB1|MACROH2A1|MACROH2A2	-1.2
MyList	KEGG Pathway	24	ko04916	Melanogenesis		-2.4	9.6	4.8	28162	101	87	3	3.4	2	801|805|808	CALM1|CALM2|CALM3	-1.2
MyList	KEGG Pathway	24	hsa04916	Melanogenesis		-2.4	9.6	4.8	28162	101	87	3	3.4	2	801|805|808	CALM1|CALM2|CALM3	-1.2
MyList	GO Biological Processes	19	GO:0010498	proteasomal protein catabolic process		-2.4	4	3.7	28162	483	87	6	6.9	2.7	3326|5094|5721|7184|7345|7415	HSP90AB1|PCBP2|PSME2|HSP90B1|UCHL1|VCP	-1.2
MyList	GO Biological Processes	19	GO:0016053	organic acid biosynthetic process		-2.4	4.8	3.9	28162	336	87	5	5.7	2.5	2194|2950|3028|4282|5315	FASN|GSTP1|HSD17B10|MIF|PKM	-1.2
MyList	GO Biological Processes	19	GO:0097006	regulation of plasma lipoprotein particle levels		-2.4	9.5	4.8	28162	102	87	3	3.4	2	302|3190|5034	ANXA2|HNRNPK|P4HB	-1.2
MyList	GO Biological Processes	19	GO:0042116	macrophage activation		-2.4	9.5	4.8	28162	102	87	3	3.4	2	3146|3329|4282	HMGB1|HSPD1|MIF	-1.2
MyList	KEGG Pathway	24	hsa04925	aldosterone synthesis and secretion		-2.4	9.5	4.8	28162	102	87	3	3.4	2	801|805|808	CALM1|CALM2|CALM3	-1.2
MyList	GO Biological Processes	19	GO:0046822	regulation of nucleocytoplasmic transport		-2.4	9.4	4.8	28162	103	87	3	3.4	2	3326|5901|10155	HSP90AB1|RAN|TRIM28	-1.2
MyList	GO Biological Processes	19	GO:0032414	positive regulation of ion transmembrane transporter activity		-2.4	9.4	4.8	28162	103	87	3	3.4	2	801|805|808	CALM1|CALM2|CALM3	-1.2
MyList	GO Biological Processes	19	GO:0030100	regulation of endocytosis		-2.4	6.2	4.2	28162	209	87	4	4.6	2.2	302|801|808|3190	ANXA2|CALM1|CALM3|HNRNPK	-1.2
MyList	GO Biological Processes	19	GO:0051651	maintenance of location in cell		-2.4	6.2	4.2	28162	209	87	4	4.6	2.2	801|805|808|7184	CALM1|CALM2|CALM3|HSP90B1	-1.2
MyList	GO Biological Processes	19	GO:0007059	chromosome segregation		-2.4	4.8	3.9	28162	340	87	5	5.7	2.5	5901|6421|8815|9555|11331	RAN|SFPQ|BANF1|MACROH2A1|PHB2	-1.2
MyList	KEGG Pathway	24	hsa04750	inflammatory mediator regulation of trp channels		-2.4	9.3	4.7	28162	104	87	3	3.4	2	801|805|808	CALM1|CALM2|CALM3	-1.2
MyList	GO Biological Processes	19	GO:0035383	thioester metabolic process		-2.4	9.2	4.7	28162	105	87	3	3.4	2	38|1738|2194	ACAT1|DLD|FASN	-1.2
MyList	Reactome Gene Sets	6	R-HSA-2187338	Visual phototransduction		-2.4	9.2	4.7	28162	105	87	3	3.4	2	801|805|808	CALM1|CALM2|CALM3	-1.2
MyList	Reactome Gene Sets	6	R-HSA-1236975	Antigen processing-Cross presentation		-2.4	9.2	4.7	28162	105	87	3	3.4	2	2923|3146|5721	PDIA3|HMGB1|PSME2	-1.2
MyList	GO Biological Processes	19	GO:0019395	fatty acid oxidation		-2.4	9.2	4.7	28162	105	87	3	3.4	2	38|3028|3030	ACAT1|HSD17B10|HADHA	-1.2
MyList	GO Biological Processes	19	GO:0006637	acyl-CoA metabolic process		-2.4	9.2	4.7	28162	105	87	3	3.4	2	38|1738|2194	ACAT1|DLD|FASN	-1.2
MyList	GO Biological Processes	19	GO:0009062	fatty acid catabolic process		-2.4	9.2	4.7	28162	106	87	3	3.4	2	38|3028|3030	ACAT1|HSD17B10|HADHA	-1.2
MyList	GO Biological Processes	19	GO:0070374	positive regulation of ERK1 and ERK2 cascade		-2.4	6.1	4.1	28162	214	87	4	4.6	2.2	3146|4282|5245|11331	HMGB1|MIF|PHB|PHB2	-1.2
MyList	GO Biological Processes	19	GO:2001022	positive regulation of response to DNA damage stimulus		-2.3	9.1	4.7	28162	107	87	3	3.4	2	2521|3146|10155	FUS|HMGB1|TRIM28	-1.2
MyList	GO Biological Processes	19	GO:1903008	organelle disassembly		-2.3	9.1	4.7	28162	107	87	3	3.4	2	7415|7416|11331	VCP|VDAC1|PHB2	-1.2
MyList	GO Biological Processes	19	GO:0032649	regulation of interferon-gamma production		-2.3	9.1	4.7	28162	107	87	3	3.4	2	708|3146|3329	C1QBP|HMGB1|HSPD1	-1.2
MyList	GO Biological Processes	19	GO:0062197	cellular response to chemical stress		-2.3	4.6	3.8	28162	349	87	5	5.7	2.5	231|2950|5034|6421|9588	AKR1B1|GSTP1|P4HB|SFPQ|PRDX6	-1.2
MyList	Reactome Gene Sets	6	R-HSA-194138	Signaling by VEGF		-2.3	9	4.6	28162	108	87	3	3.4	2	801|805|808	CALM1|CALM2|CALM3	-1.2
MyList	Reactome Gene Sets	6	R-HSA-425393	Transport of inorganic cations/anions and amino acids/oligopeptides		-2.3	9	4.6	28162	108	87	3	3.4	2	801|805|808	CALM1|CALM2|CALM3	-1.2
MyList	Reactome Gene Sets	6	R-HSA-6785807	Interleukin-4 and Interleukin-13 signaling		-2.3	9	4.6	28162	108	87	3	3.4	2	6624|7184|7431	FSCN1|HSP90B1|VIM	-1.2
MyList	Reactome Gene Sets	6	R-HSA-8957275	Post-translational protein phosphorylation		-2.3	9	4.6	28162	108	87	3	3.4	2	5034|7184|10130	P4HB|HSP90B1|PDIA6	-1.2
MyList	GO Biological Processes	19	GO:0032386	regulation of intracellular transport		-2.3	4.6	3.8	28162	350	87	5	5.7	2.5	302|3326|5901|7532|10155	ANXA2|HSP90AB1|RAN|YWHAG|TRIM28	-1.2
MyList	GO Biological Processes	19	GO:1990542	mitochondrial transmembrane transport		-2.3	8.9	4.6	28162	109	87	3	3.4	2	498|3329|7416	ATP5F1A|HSPD1|VDAC1	-1.2
MyList	Reactome Gene Sets	6	R-HSA-2672351	Stimuli-sensing channels		-2.3	8.9	4.6	28162	109	87	3	3.4	2	801|805|808	CALM1|CALM2|CALM3	-1.2
MyList	GO Biological Processes	19	GO:0098781	ncRNA transcription		-2.3	8.9	4.6	28162	109	87	3	3.4	2	4691|9555|55506	NCL|MACROH2A1|MACROH2A2	-1.2
MyList	GO Biological Processes	19	GO:1901222	regulation of NIK/NF-kappaB signaling		-2.3	8.9	4.6	28162	109	87	3	3.4	2	3146|5245|11331	HMGB1|PHB|PHB2	-1.2
MyList	GO Biological Processes	19	GO:0034440	lipid oxidation		-2.3	8.8	4.6	28162	110	87	3	3.4	2	38|3028|3030	ACAT1|HSD17B10|HADHA	-1.1
MyList	GO Biological Processes	19	GO:0051341	regulation of oxidoreductase activity		-2.3	8.8	4.6	28162	110	87	3	3.4	2	801|808|11331	CALM1|CALM3|PHB2	-1.1
MyList	GO Biological Processes	19	GO:0002699	positive regulation of immune effector process		-2.3	5.9	4	28162	220	87	4	4.6	2.2	2821|3329|5245|6223	GPI|HSPD1|PHB|RPS19	-1.1
MyList	GO Biological Processes	19	GO:0051701	biological process involved in interaction with host		-2.3	5.9	4	28162	220	87	4	4.6	2.2	5034|5245|10155|11331	P4HB|PHB|TRIM28|PHB2	-1.1
MyList	GO Biological Processes	19	GO:0032411	positive regulation of transporter activity		-2.3	8.7	4.5	28162	112	87	3	3.4	2	801|805|808	CALM1|CALM2|CALM3	-1.1
MyList	GO Biological Processes	19	GO:0051209	release of sequestered calcium ion into cytosol		-2.3	8.7	4.5	28162	112	87	3	3.4	2	801|805|808	CALM1|CALM2|CALM3	-1.1
MyList	GO Biological Processes	19	GO:0032609	interferon-gamma production		-2.3	8.7	4.5	28162	112	87	3	3.4	2	708|3146|3329	C1QBP|HMGB1|HSPD1	-1.1
MyList	GO Biological Processes	19	GO:0045089	positive regulation of innate immune response		-2.3	5.8	4	28162	223	87	4	4.6	2.2	3146|5721|6223|6421	HMGB1|PSME2|RPS19|SFPQ	-1.1
MyList	GO Biological Processes	19	GO:0010948	negative regulation of cell cycle process		-2.3	4.5	3.7	28162	359	87	5	5.7	2.5	3326|4282|4869|5721|9555	HSP90AB1|MIF|NPM1|PSME2|MACROH2A1	-1.1
MyList	GO Biological Processes	19	GO:0022618	ribonucleoprotein complex assembly		-2.3	5.8	4	28162	224	87	4	4.6	2.2	3326|6152|6209|6223	HSP90AB1|RPL24|RPS15|RPS19	-1.1
MyList	GO Biological Processes	19	GO:2001234	negative regulation of apoptotic signaling pathway		-2.3	5.8	4	28162	224	87	4	4.6	2.2	2023|2950|4282|7417	ENO1|GSTP1|MIF|VDAC2	-1.1
MyList	GO Biological Processes	19	GO:0051283	negative regulation of sequestering of calcium ion		-2.3	8.6	4.5	28162	113	87	3	3.4	2	801|805|808	CALM1|CALM2|CALM3	-1.1
MyList	GO Biological Processes	19	GO:0043687	post-translational protein modification		-2.3	4.5	3.7	28162	362	87	5	5.7	2.5	5034|5479|5721|7184|10130	P4HB|PPIB|PSME2|HSP90B1|PDIA6	-1.1
MyList	GO Biological Processes	19	GO:0046777	protein autophosphorylation		-2.3	5.7	4	28162	226	87	4	4.6	2.2	801|805|808|10155	CALM1|CALM2|CALM3|TRIM28	-1.1
MyList	GO Biological Processes	19	GO:0051282	regulation of sequestering of calcium ion		-2.3	8.4	4.5	28162	115	87	3	3.4	2	801|805|808	CALM1|CALM2|CALM3	-1.1
MyList	GO Biological Processes	19	GO:0030449	regulation of complement activation		-2.3	8.4	4.4	28162	116	87	3	3.4	2	708|5245|11331	C1QBP|PHB|PHB2	-1.1
MyList	GO Biological Processes	19	GO:0044242	cellular lipid catabolic process		-2.2	5.6	3.9	28162	231	87	4	4.6	2.2	38|3028|3030|9588	ACAT1|HSD17B10|HADHA|PRDX6	-1.1
MyList	GO Biological Processes	19	GO:0001818	negative regulation of cytokine production		-2.2	4.4	3.6	28162	369	87	5	5.7	2.5	708|2950|3146|3326|5094	C1QBP|GSTP1|HMGB1|HSP90AB1|PCBP2	-1.1
MyList	GO Biological Processes	19	GO:1901652	response to peptide		-2.2	3.7	3.5	28162	526	87	6	6.9	2.7	231|2950|5245|5315|7431|7532	AKR1B1|GSTP1|PHB|PKM|VIM|YWHAG	-1.1
MyList	GO Biological Processes	19	GO:0008637	apoptotic mitochondrial changes		-2.2	8.2	4.4	28162	118	87	3	3.4	2	3329|7417|7532	HSPD1|VDAC2|YWHAG	-1.1
MyList	GO Biological Processes	19	GO:0051928	positive regulation of calcium ion transport		-2.2	8.2	4.4	28162	118	87	3	3.4	2	801|805|808	CALM1|CALM2|CALM3	-1.1
MyList	GO Biological Processes	19	GO:0018107	peptidyl-threonine phosphorylation		-2.2	8.2	4.4	28162	118	87	3	3.4	2	801|805|808	CALM1|CALM2|CALM3	-1.1
MyList	GO Biological Processes	19	GO:0045862	positive regulation of proteolysis		-2.2	4.4	3.6	28162	371	87	5	5.7	2.5	2023|3146|3329|5721|7415	ENO1|HMGB1|HSPD1|PSME2|VCP	-1.1
MyList	GO Biological Processes	19	GO:1903578	regulation of ATP metabolic process		-2.2	8.2	4.4	28162	119	87	3	3.4	2	2023|5223|7415	ENO1|PGAM1|VCP	-1.1
MyList	KEGG Pathway	24	ko04722	Neurotrophin signaling pathway		-2.2	8.2	4.4	28162	119	87	3	3.4	2	801|805|808	CALM1|CALM2|CALM3	-1.1
MyList	KEGG Pathway	24	hsa04722	Neurotrophin signaling pathway		-2.2	8.2	4.4	28162	119	87	3	3.4	2	801|805|808	CALM1|CALM2|CALM3	-1.1
MyList	GO Biological Processes	19	GO:0002688	regulation of leukocyte chemotaxis		-2.2	8.2	4.4	28162	119	87	3	3.4	2	708|3146|4282	C1QBP|HMGB1|MIF	-1.1
MyList	Reactome Gene Sets	6	R-HSA-162906	HIV Infection		-2.2	5.5	3.9	28162	234	87	4	4.6	2.2	4869|5721|5901|8815	NPM1|PSME2|RAN|BANF1	-1.1
MyList	GO Biological Processes	19	GO:1901699	cellular response to nitrogen compound		-2.2	3.2	3.3	28162	703	87	7	8	2.9	231|2950|4869|5315|7184|7431|7532	AKR1B1|GSTP1|NPM1|PKM|HSP90B1|VIM|YWHAG	-1.1
MyList	GO Biological Processes	19	GO:0010508	positive regulation of autophagy		-2.2	8.1	4.3	28162	120	87	3	3.4	2	3146|7416|11331	HMGB1|VDAC1|PHB2	-1.1
MyList	GO Biological Processes	19	GO:1900542	regulation of purine nucleotide metabolic process		-2.2	8.1	4.3	28162	120	87	3	3.4	2	2023|5223|7415	ENO1|PGAM1|VCP	-1.1
MyList	GO Biological Processes	19	GO:0031348	negative regulation of defense response		-2.2	5.5	3.9	28162	236	87	4	4.6	2.2	708|2950|5094|6223	C1QBP|GSTP1|PCBP2|RPS19	-1
MyList	GO Biological Processes	19	GO:0042177	negative regulation of protein catabolic process		-2.2	8	4.3	28162	121	87	3	3.4	2	302|3326|5245	ANXA2|HSP90AB1|PHB	-1
MyList	KEGG Pathway	24	ko04270	Vascular smooth muscle contraction		-2.2	8	4.3	28162	121	87	3	3.4	2	801|805|808	CALM1|CALM2|CALM3	-1
MyList	KEGG Pathway	24	hsa04270	Vascular smooth muscle contraction		-2.2	8	4.3	28162	121	87	3	3.4	2	801|805|808	CALM1|CALM2|CALM3	-1
MyList	GO Biological Processes	19	GO:0006790	sulfur compound metabolic process		-2.2	4.3	3.6	28162	378	87	5	5.7	2.5	38|1738|2194|2950|3313	ACAT1|DLD|FASN|GSTP1|HSPA9	-1
MyList	GO Biological Processes	19	GO:0006140	regulation of nucleotide metabolic process		-2.2	8	4.3	28162	122	87	3	3.4	2	2023|5223|7415	ENO1|PGAM1|VCP	-1
MyList	GO Biological Processes	19	GO:0006959	humoral immune response		-2.2	4.2	3.5	28162	382	87	5	5.7	2.5	708|2821|5245|6223|11331	C1QBP|GPI|PHB|RPS19|PHB2	-1
MyList	GO Biological Processes	19	GO:0065004	protein-DNA complex assembly		-2.2	5.4	3.8	28162	241	87	4	4.6	2.2	3146|4869|9555|55506	HMGB1|NPM1|MACROH2A1|MACROH2A2	-1
MyList	GO Biological Processes	19	GO:0042176	regulation of protein catabolic process		-2.2	4.2	3.5	28162	383	87	5	5.7	2.5	302|3326|5245|5721|7415	ANXA2|HSP90AB1|PHB|PSME2|VCP	-1
MyList	GO Biological Processes	19	GO:0090257	regulation of muscle system process		-2.2	5.3	3.8	28162	243	87	4	4.6	2.2	801|805|808|2023	CALM1|CALM2|CALM3|ENO1	-1
MyList	Reactome Gene Sets	6	R-HSA-381426	Regulation of Insulin-like Growth Factor (IGF) transport and uptake by Insulin-like Growth Factor Binding Proteins (IGFBPs)		-2.2	7.8	4.2	28162	125	87	3	3.4	2	5034|7184|10130	P4HB|HSP90B1|PDIA6	-1
MyList	GO Biological Processes	19	GO:0002698	negative regulation of immune effector process		-2.2	7.8	4.2	28162	125	87	3	3.4	2	708|5094|6223	C1QBP|PCBP2|RPS19	-1
MyList	GO Biological Processes	19	GO:0000904	cell morphogenesis involved in differentiation		-2.1	3.1	3.2	28162	723	87	7	8	2.9	708|1400|3326|5034|6152|10381|347733	C1QBP|CRMP1|HSP90AB1|P4HB|RPL24|TUBB3|TUBB2B	-1
MyList	GO Biological Processes	19	GO:0018210	peptidyl-threonine modification		-2.1	7.6	4.2	28162	127	87	3	3.4	2	801|805|808	CALM1|CALM2|CALM3	-0.99
MyList	GO Biological Processes	19	GO:0002576	platelet degranulation		-2.1	7.6	4.2	28162	128	87	3	3.4	2	308|801|8407	ANXA5|CALM1|TAGLN2	-0.98
MyList	GO Biological Processes	19	GO:0032479	regulation of type I interferon production		-2.1	7.6	4.2	28162	128	87	3	3.4	2	3146|3329|5094	HMGB1|HSPD1|PCBP2	-0.98
MyList	GO Biological Processes	19	GO:0033157	regulation of intracellular protein transport		-2.1	5.2	3.7	28162	248	87	4	4.6	2.2	3326|5901|7532|10155	HSP90AB1|RAN|YWHAG|TRIM28	-0.98
MyList	Reactome Gene Sets	6	R-HSA-5576891	Cardiac conduction		-2.1	7.5	4.1	28162	129	87	3	3.4	2	801|805|808	CALM1|CALM2|CALM3	-0.98
MyList	GO Biological Processes	19	GO:0032606	type I interferon production		-2.1	7.5	4.1	28162	129	87	3	3.4	2	3146|3329|5094	HMGB1|HSPD1|PCBP2	-0.98
MyList	GO Biological Processes	19	GO:0071396	cellular response to lipid		-2.1	3.5	3.3	28162	556	87	6	6.9	2.7	2950|3015|3146|5245|7431|11331	GSTP1|H2AZ1|HMGB1|PHB|VIM|PHB2	-0.97
MyList	GO Biological Processes	19	GO:0032102	negative regulation of response to external stimulus		-2.1	4.1	3.5	28162	394	87	5	5.7	2.5	708|2950|4282|5094|6223	C1QBP|GSTP1|MIF|PCBP2|RPS19	-0.97
MyList	GO Biological Processes	19	GO:0006282	regulation of DNA repair		-2.1	7.5	4.1	28162	130	87	3	3.4	2	2521|3146|10155	FUS|HMGB1|TRIM28	-0.97
MyList	KEGG Pathway	24	ko04728	Dopaminergic synapse		-2.1	7.5	4.1	28162	130	87	3	3.4	2	801|805|808	CALM1|CALM2|CALM3	-0.97
MyList	GO Biological Processes	19	GO:1901617	organic hydroxy compound biosynthetic process		-2.1	5.2	3.7	28162	251	87	4	4.6	2.2	231|2194|3028|5901	AKR1B1|FASN|HSD17B10|RAN	-0.97
MyList	GO Biological Processes	19	GO:1903362	regulation of cellular protein catabolic process		-2.1	5.2	3.7	28162	251	87	4	4.6	2.2	302|3326|5721|7415	ANXA2|HSP90AB1|PSME2|VCP	-0.97
MyList	GO Biological Processes	19	GO:1901653	cellular response to peptide		-2.1	4.1	3.4	28162	396	87	5	5.7	2.5	231|2950|5315|7431|7532	AKR1B1|GSTP1|PKM|VIM|YWHAG	-0.97
MyList	GO Biological Processes	19	GO:0034765	regulation of ion transmembrane transport		-2.1	3.5	3.3	28162	560	87	6	6.9	2.7	801|805|808|7416|11331|79026	CALM1|CALM2|CALM3|VDAC1|PHB2|AHNAK	-0.96
MyList	GO Biological Processes	19	GO:0030162	regulation of proteolysis		-2.1	3.1	3.2	28162	737	87	7	8	2.9	302|2023|3146|3326|3329|5721|7415	ANXA2|ENO1|HMGB1|HSP90AB1|HSPD1|PSME2|VCP	-0.96
MyList	KEGG Pathway	24	hsa04728	Dopaminergic synapse		-2.1	7.4	4.1	28162	132	87	3	3.4	2	801|805|808	CALM1|CALM2|CALM3	-0.95
MyList	Reactome Gene Sets	6	R-HSA-9658195	Leishmania infection		-2.1	5.1	3.7	28162	254	87	4	4.6	2.2	801|805|808|3326	CALM1|CALM2|CALM3|HSP90AB1	-0.95
MyList	GO Biological Processes	19	GO:0034762	regulation of transmembrane transport		-2.1	3.4	3.3	28162	565	87	6	6.9	2.7	801|805|808|7416|11331|79026	CALM1|CALM2|CALM3|VDAC1|PHB2|AHNAK	-0.94
MyList	GO Biological Processes	19	GO:0010595	positive regulation of endothelial cell migration		-2.1	7.3	4.1	28162	133	87	3	3.4	2	498|2821|3146	ATP5F1A|GPI|HMGB1	-0.94
MyList	KEGG Pathway	24	hsa05322	Systemic lupus erythematosus		-2.1	7.3	4.1	28162	133	87	3	3.4	2	3015|9555|55506	H2AZ1|MACROH2A1|MACROH2A2	-0.94
MyList	KEGG Pathway	24	ko05322	Systemic lupus erythematosus		-2.1	7.3	4.1	28162	133	87	3	3.4	2	3015|9555|55506	H2AZ1|MACROH2A1|MACROH2A2	-0.94
MyList	KEGG Pathway	24	ko05166	HTLV-I infection		-2.1	5.1	3.6	28162	256	87	4	4.6	2.2	821|5901|7416|7417	CANX|RAN|VDAC1|VDAC2	-0.94
MyList	KEGG Pathway	24	hsa05166	HTLV-I infection		-2.1	5.1	3.6	28162	256	87	4	4.6	2.2	821|5901|7416|7417	CANX|RAN|VDAC1|VDAC2	-0.94
MyList	KEGG Pathway	24	ko03040	Spliceosome		-2.1	7.2	4	28162	134	87	3	3.4	2	1665|3190|4670	DHX15|HNRNPK|HNRNPM	-0.94
MyList	KEGG Pathway	24	hsa03040	Spliceosome		-2.1	7.2	4	28162	134	87	3	3.4	2	1665|3190|4670	DHX15|HNRNPK|HNRNPM	-0.94
MyList	GO Biological Processes	19	GO:0097553	calcium ion transmembrane import into cytosol		-2.1	7.2	4	28162	134	87	3	3.4	2	801|805|808	CALM1|CALM2|CALM3	-0.94
MyList	GO Biological Processes	19	GO:0006281	DNA repair		-2.1	3.4	3.2	28162	571	87	6	6.9	2.7	2521|3146|4869|6421|7415|10155	FUS|HMGB1|NPM1|SFPQ|VCP|TRIM28	-0.93
MyList	GO Biological Processes	19	GO:0070201	regulation of establishment of protein localization		-2.1	3.4	3.2	28162	574	87	6	6.9	2.7	908|3326|5901|7532|10155|10574	CCT6A|HSP90AB1|RAN|YWHAG|TRIM28|CCT7	-0.92
MyList	GO Biological Processes	19	GO:0051607	defense response to virus		-2	4.9	3.6	28162	262	87	4	4.6	2.2	708|5094|5245|11331	C1QBP|PCBP2|PHB|PHB2	-0.91
MyList	GO Biological Processes	19	GO:0140546	defense response to symbiont		-2	4.9	3.6	28162	262	87	4	4.6	2.2	708|5094|5245|11331	C1QBP|PCBP2|PHB|PHB2	-0.91
MyList	GO Biological Processes	19	GO:0043280	positive regulation of cysteine-type endopeptidase activity involved in apoptotic process		-2	7	4	28162	138	87	3	3.4	2	3146|3329|7415	HMGB1|HSPD1|VCP	-0.9
MyList	GO Biological Processes	19	GO:0002920	regulation of humoral immune response		-2	7	3.9	28162	139	87	3	3.4	2	708|5245|11331	C1QBP|PHB|PHB2	-0.9
MyList	GO Biological Processes	19	GO:0033875	ribonucleoside bisphosphate metabolic process		-2	6.9	3.9	28162	140	87	3	3.4	2	38|1738|2194	ACAT1|DLD|FASN	-0.89
MyList	GO Biological Processes	19	GO:0033865	nucleoside bisphosphate metabolic process		-2	6.9	3.9	28162	140	87	3	3.4	2	38|1738|2194	ACAT1|DLD|FASN	-0.89
MyList	GO Biological Processes	19	GO:0034032	purine nucleoside bisphosphate metabolic process		-2	6.9	3.9	28162	140	87	3	3.4	2	38|1738|2194	ACAT1|DLD|FASN	-0.89
MyList	GO Biological Processes	19	GO:1904064	positive regulation of cation transmembrane transport		-2	6.9	3.9	28162	141	87	3	3.4	2	801|805|808	CALM1|CALM2|CALM3	-0.88
MyList	GO Biological Processes	19	GO:0062013	positive regulation of small molecule metabolic process		-2	6.9	3.9	28162	141	87	3	3.4	2	2023|3146|7415	ENO1|HMGB1|VCP	-0.88
MyList	GO Biological Processes	19	GO:0006302	double-strand break repair		-2	4.8	3.5	28162	268	87	4	4.6	2.2	2521|3146|6421|7415	FUS|HMGB1|SFPQ|VCP	-0.88
MyList	GO Biological Processes	19	GO:0051272	positive regulation of cellular component movement		-2	3.3	3.2	28162	586	87	6	6.9	2.7	498|708|2821|3146|6223|347733	ATP5F1A|C1QBP|GPI|HMGB1|RPS19|TUBB2B	-0.88
MyList	GO Biological Processes	19	GO:0030099	myeloid cell differentiation		-2	3.8	3.3	28162	421	87	5	5.7	2.5	302|2194|3146|3313|6223	ANXA2|FASN|HMGB1|HSPA9|RPS19	-0.87
MyList_MCODE_ALL	CORUM	33	CORUM:3055	Nop56p-associated pre-rRNA complex		-18	58	26	28162	104	56	12	21	5.5	4670|4691|4736|4869|6124|6130|6152|6203|6209|6217|6222|6727	HNRNPM|NCL|RPL10A|NPM1|RPL4|RPL7A|RPL24|RPS9|RPS15|RPS16|RPS18|SRP14	-15
MyList_MCODE_ALL	Reactome Gene Sets	6	R-HSA-8953854	Metabolism of RNA		-17	14	15	28162	673	56	19	34	6.3	1665|1973|2521|3028|3190|4670|4691|4736|5094|5901|6124|6130|6152|6191|6203|6209|6217|6222|6223	DHX15|EIF4A1|FUS|HSD17B10|HNRNPK|HNRNPM|NCL|RPL10A|PCBP2|RAN|RPL4|RPL7A|RPL24|RPS4X|RPS9|RPS15|RPS16|RPS18|RPS19	-14
MyList_MCODE_ALL	Reactome Gene Sets	6	R-HSA-2262752	Cellular responses to stress		-17	14	15	28162	676	56	19	34	6.3	3313|3326|4736|5034|6124|6130|6152|6191|6203|6209|6217|6222|6223|7415|10376|10381|10383|84617|347733	HSPA9|HSP90AB1|RPL10A|P4HB|RPL4|RPL7A|RPL24|RPS4X|RPS9|RPS15|RPS16|RPS18|RPS19|VCP|TUBA1B|TUBB3|TUBB4B|TUBB6|TUBB2B	-14
MyList_MCODE_ALL	GO Biological Processes	19	GO:0072594	establishment of protein localization to organelle		-16	16	16	28162	579	56	18	32	6.2	808|908|3326|3329|4736|5901|6124|6130|6152|6191|6203|6209|6217|6222|6223|6727|10155|10574	CALM3|CCT6A|HSP90AB1|HSPD1|RPL10A|RAN|RPL4|RPL7A|RPL24|RPS4X|RPS9|RPS15|RPS16|RPS18|RPS19|SRP14|TRIM28|CCT7	-14
MyList_MCODE_ALL	Reactome Gene Sets	6	R-HSA-8953897	Cellular responses to external stimuli		-16	14	15	28162	690	56	19	34	6.3	3313|3326|4736|5034|6124|6130|6152|6191|6203|6209|6217|6222|6223|7415|10376|10381|10383|84617|347733	HSPA9|HSP90AB1|RPL10A|P4HB|RPL4|RPL7A|RPL24|RPS4X|RPS9|RPS15|RPS16|RPS18|RPS19|VCP|TUBA1B|TUBB3|TUBB4B|TUBB6|TUBB2B	-14
MyList_MCODE_ALL	GO Biological Processes	19	GO:0006614	SRP-dependent cotranslational protein targeting to membrane		-16	53	24	28162	105	56	11	20	5.3	4736|6124|6130|6152|6191|6203|6209|6217|6222|6223|6727	RPL10A|RPL4|RPL7A|RPL24|RPS4X|RPS9|RPS15|RPS16|RPS18|RPS19|SRP14	-13
MyList_MCODE_ALL	GO Biological Processes	19	GO:0006613	cotranslational protein targeting to membrane		-16	50	23	28162	110	56	11	20	5.3	4736|6124|6130|6152|6191|6203|6209|6217|6222|6223|6727	RPL10A|RPL4|RPL7A|RPL24|RPS4X|RPS9|RPS15|RPS16|RPS18|RPS19|SRP14	-13
MyList_MCODE_ALL	Reactome Gene Sets	6	R-HSA-156827	L13a-mediated translational silencing of Ceruloplasmin expression		-16	50	23	28162	111	56	11	20	5.3	1973|4736|6124|6130|6152|6191|6203|6209|6217|6222|6223	EIF4A1|RPL10A|RPL4|RPL7A|RPL24|RPS4X|RPS9|RPS15|RPS16|RPS18|RPS19	-13
MyList_MCODE_ALL	Reactome Gene Sets	6	R-HSA-72706	GTP hydrolysis and joining of the 60S ribosomal subunit		-16	49	23	28162	112	56	11	20	5.3	1973|4736|6124|6130|6152|6191|6203|6209|6217|6222|6223	EIF4A1|RPL10A|RPL4|RPL7A|RPL24|RPS4X|RPS9|RPS15|RPS16|RPS18|RPS19	-13
MyList_MCODE_ALL	Reactome Gene Sets	6	R-HSA-1799339	SRP-dependent cotranslational protein targeting to membrane		-16	49	23	28162	112	56	11	20	5.3	4736|6124|6130|6152|6191|6203|6209|6217|6222|6223|6727	RPL10A|RPL4|RPL7A|RPL24|RPS4X|RPS9|RPS15|RPS16|RPS18|RPS19|SRP14	-13
MyList_MCODE_ALL	KEGG Pathway	24	hsa01200	Carbon metabolism		-15	49	23	28162	114	56	11	20	5.3	38|1431|1738|2023|2821|3030|4191|5223|5226|5315|7086	ACAT1|CS|DLD|ENO1|GPI|HADHA|MDH2|PGAM1|PGD|PKM|TKT	-13
MyList_MCODE_ALL	KEGG Pathway	24	ko01200	Carbon metabolism		-15	49	23	28162	114	56	11	20	5.3	38|1431|1738|2023|2821|3030|4191|5223|5226|5315|7086	ACAT1|CS|DLD|ENO1|GPI|HADHA|MDH2|PGAM1|PGD|PKM|TKT	-13
MyList_MCODE_ALL	Reactome Gene Sets	6	R-HSA-72613	Eukaryotic Translation Initiation		-15	46	22	28162	119	56	11	20	5.3	1973|4736|6124|6130|6152|6191|6203|6209|6217|6222|6223	EIF4A1|RPL10A|RPL4|RPL7A|RPL24|RPS4X|RPS9|RPS15|RPS16|RPS18|RPS19	-13
MyList_MCODE_ALL	Reactome Gene Sets	6	R-HSA-72737	Cap-dependent Translation Initiation		-15	46	22	28162	119	56	11	20	5.3	1973|4736|6124|6130|6152|6191|6203|6209|6217|6222|6223	EIF4A1|RPL10A|RPL4|RPL7A|RPL24|RPS4X|RPS9|RPS15|RPS16|RPS18|RPS19	-13
MyList_MCODE_ALL	CORUM	33	CORUM:306	Ribosome, cytoplasmic		-15	63	25	28162	80	56	10	18	5.1	4736|6124|6130|6152|6191|6203|6209|6217|6222|6223	RPL10A|RPL4|RPL7A|RPL24|RPS4X|RPS9|RPS15|RPS16|RPS18|RPS19	-13
MyList_MCODE_ALL	GO Biological Processes	19	GO:0045047	protein targeting to ER		-15	46	22	28162	120	56	11	20	5.3	4736|6124|6130|6152|6191|6203|6209|6217|6222|6223|6727	RPL10A|RPL4|RPL7A|RPL24|RPS4X|RPS9|RPS15|RPS16|RPS18|RPS19|SRP14	-13
MyList_MCODE_ALL	GO Biological Processes	19	GO:0072599	establishment of protein localization to endoplasmic reticulum		-15	45	22	28162	124	56	11	20	5.3	4736|6124|6130|6152|6191|6203|6209|6217|6222|6223|6727	RPL10A|RPL4|RPL7A|RPL24|RPS4X|RPS9|RPS15|RPS16|RPS18|RPS19|SRP14	-13
MyList_MCODE_ALL	Reactome Gene Sets	6	R-HSA-192823	Viral mRNA Translation		-15	57	23	28162	89	56	10	18	5.1	4736|6124|6130|6152|6191|6203|6209|6217|6222|6223	RPL10A|RPL4|RPL7A|RPL24|RPS4X|RPS9|RPS15|RPS16|RPS18|RPS19	-12
MyList_MCODE_ALL	Reactome Gene Sets	6	R-HSA-156902	Peptide chain elongation		-15	57	23	28162	89	56	10	18	5.1	4736|6124|6130|6152|6191|6203|6209|6217|6222|6223	RPL10A|RPL4|RPL7A|RPL24|RPS4X|RPS9|RPS15|RPS16|RPS18|RPS19	-12
MyList_MCODE_ALL	WikiPathways	27	WP477	Cytoplasmic Ribosomal Proteins		-15	56	23	28162	90	56	10	18	5.1	4736|6124|6130|6152|6191|6203|6209|6217|6222|6223	RPL10A|RPL4|RPL7A|RPL24|RPS4X|RPS9|RPS15|RPS16|RPS18|RPS19	-12
MyList_MCODE_ALL	Reactome Gene Sets	6	R-HSA-156842	Eukaryotic Translation Elongation		-15	54	23	28162	93	56	10	18	5.1	4736|6124|6130|6152|6191|6203|6209|6217|6222|6223	RPL10A|RPL4|RPL7A|RPL24|RPS4X|RPS9|RPS15|RPS16|RPS18|RPS19	-12
MyList_MCODE_ALL	Reactome Gene Sets	6	R-HSA-72764	Eukaryotic Translation Termination		-15	54	23	28162	93	56	10	18	5.1	4736|6124|6130|6152|6191|6203|6209|6217|6222|6223	RPL10A|RPL4|RPL7A|RPL24|RPS4X|RPS9|RPS15|RPS16|RPS18|RPS19	-12
MyList_MCODE_ALL	Reactome Gene Sets	6	R-HSA-2408557	Selenocysteine synthesis		-15	54	23	28162	93	56	10	18	5.1	4736|6124|6130|6152|6191|6203|6209|6217|6222|6223	RPL10A|RPL4|RPL7A|RPL24|RPS4X|RPS9|RPS15|RPS16|RPS18|RPS19	-12
MyList_MCODE_ALL	GO Biological Processes	19	GO:0006413	translational initiation		-14	31	19	28162	193	56	12	21	5.5	1973|4736|4869|6124|6130|6152|6191|6203|6209|6217|6222|6223	EIF4A1|RPL10A|NPM1|RPL4|RPL7A|RPL24|RPS4X|RPS9|RPS15|RPS16|RPS18|RPS19	-12
MyList_MCODE_ALL	Reactome Gene Sets	6	R-HSA-975956	Nonsense Mediated Decay (NMD) independent of the Exon Junction Complex (EJC)		-14	53	23	28162	95	56	10	18	5.1	4736|6124|6130|6152|6191|6203|6209|6217|6222|6223	RPL10A|RPL4|RPL7A|RPL24|RPS4X|RPS9|RPS15|RPS16|RPS18|RPS19	-12
MyList_MCODE_ALL	Reactome Gene Sets	6	R-HSA-72312	rRNA processing		-14	30	18	28162	204	56	12	21	5.5	3028|4691|4736|6124|6130|6152|6191|6203|6209|6217|6222|6223	HSD17B10|NCL|RPL10A|RPL4|RPL7A|RPL24|RPS4X|RPS9|RPS15|RPS16|RPS18|RPS19	-12
MyList_MCODE_ALL	Reactome Gene Sets	6	R-HSA-72689	Formation of a pool of free 40S subunits		-14	50	22	28162	101	56	10	18	5.1	4736|6124|6130|6152|6191|6203|6209|6217|6222|6223	RPL10A|RPL4|RPL7A|RPL24|RPS4X|RPS9|RPS15|RPS16|RPS18|RPS19	-12
MyList_MCODE_ALL	Reactome Gene Sets	6	R-HSA-9633012	Response of EIF2AK4 (GCN2) to amino acid deficiency		-14	50	22	28162	101	56	10	18	5.1	4736|6124|6130|6152|6191|6203|6209|6217|6222|6223	RPL10A|RPL4|RPL7A|RPL24|RPS4X|RPS9|RPS15|RPS16|RPS18|RPS19	-12
MyList_MCODE_ALL	Reactome Gene Sets	6	R-HSA-422475	Axon guidance		-14	15	14	28162	552	56	16	29	6	3326|4736|6124|6130|6152|6191|6203|6209|6217|6222|6223|10376|10381|10383|84617|347733	HSP90AB1|RPL10A|RPL4|RPL7A|RPL24|RPS4X|RPS9|RPS15|RPS16|RPS18|RPS19|TUBA1B|TUBB3|TUBB4B|TUBB6|TUBB2B	-12
MyList_MCODE_ALL	GO Biological Processes	19	GO:0070972	protein localization to endoplasmic reticulum		-14	36	20	28162	152	56	11	20	5.3	4736|6124|6130|6152|6191|6203|6209|6217|6222|6223|6727	RPL10A|RPL4|RPL7A|RPL24|RPS4X|RPS9|RPS15|RPS16|RPS18|RPS19|SRP14	-12
MyList_MCODE_ALL	Reactome Gene Sets	6	R-HSA-168255	Influenza Infection		-14	35	19	28162	156	56	11	20	5.3	4736|5901|6124|6130|6152|6191|6203|6209|6217|6222|6223	RPL10A|RAN|RPL4|RPL7A|RPL24|RPS4X|RPS9|RPS15|RPS16|RPS18|RPS19	-12
MyList_MCODE_ALL	Reactome Gene Sets	6	R-HSA-9675108	Nervous system development		-14	14	14	28162	577	56	16	29	6	3326|4736|6124|6130|6152|6191|6203|6209|6217|6222|6223|10376|10381|10383|84617|347733	HSP90AB1|RPL10A|RPL4|RPL7A|RPL24|RPS4X|RPS9|RPS15|RPS16|RPS18|RPS19|TUBA1B|TUBB3|TUBB4B|TUBB6|TUBB2B	-11
MyList_MCODE_ALL	Reactome Gene Sets	6	R-HSA-975957	Nonsense Mediated Decay (NMD) enhanced by the Exon Junction Complex (EJC)		-14	44	20	28162	115	56	10	18	5.1	4736|6124|6130|6152|6191|6203|6209|6217|6222|6223	RPL10A|RPL4|RPL7A|RPL24|RPS4X|RPS9|RPS15|RPS16|RPS18|RPS19	-11
MyList_MCODE_ALL	Reactome Gene Sets	6	R-HSA-927802	Nonsense-Mediated Decay (NMD)		-14	44	20	28162	115	56	10	18	5.1	4736|6124|6130|6152|6191|6203|6209|6217|6222|6223	RPL10A|RPL4|RPL7A|RPL24|RPS4X|RPS9|RPS15|RPS16|RPS18|RPS19	-11
MyList_MCODE_ALL	Reactome Gene Sets	6	R-HSA-2408522	Selenoamino acid metabolism		-13	43	20	28162	118	56	10	18	5.1	4736|6124|6130|6152|6191|6203|6209|6217|6222|6223	RPL10A|RPL4|RPL7A|RPL24|RPS4X|RPS9|RPS15|RPS16|RPS18|RPS19	-11
MyList_MCODE_ALL	Reactome Gene Sets	6	R-HSA-389960	Formation of tubulin folding intermediates by CCT/TriC		-13	1.40E+02	31	28162	25	56	7	12	4.4	908|10376|10381|10383|10574|84617|347733	CCT6A|TUBA1B|TUBB3|TUBB4B|CCT7|TUBB6|TUBB2B	-11
MyList_MCODE_ALL	GO Biological Processes	19	GO:0000184	nuclear-transcribed mRNA catabolic process, nonsense-mediated decay		-13	42	20	28162	120	56	10	18	5.1	4736|6124|6130|6152|6191|6203|6209|6217|6222|6223	RPL10A|RPL4|RPL7A|RPL24|RPS4X|RPS9|RPS15|RPS16|RPS18|RPS19	-11
MyList_MCODE_ALL	Reactome Gene Sets	6	R-HSA-6791226	Major pathway of rRNA processing in the nucleolus and cytosol		-13	30	18	28162	184	56	11	20	5.3	4691|4736|6124|6130|6152|6191|6203|6209|6217|6222|6223	NCL|RPL10A|RPL4|RPL7A|RPL24|RPS4X|RPS9|RPS15|RPS16|RPS18|RPS19	-11
MyList_MCODE_ALL	Reactome Gene Sets	6	R-HSA-9619483	Activation of AMPK downstream of NMDARs		-13	1.20E+02	29	28162	29	56	7	12	4.4	805|808|10376|10381|10383|84617|347733	CALM2|CALM3|TUBA1B|TUBB3|TUBB4B|TUBB6|TUBB2B	-11
MyList_MCODE_ALL	Reactome Gene Sets	6	R-HSA-168273	Influenza Viral RNA Transcription and Replication		-13	37	19	28162	135	56	10	18	5.1	4736|6124|6130|6152|6191|6203|6209|6217|6222|6223	RPL10A|RPL4|RPL7A|RPL24|RPS4X|RPS9|RPS15|RPS16|RPS18|RPS19	-11
MyList_MCODE_ALL	Reactome Gene Sets	6	R-HSA-8868773	rRNA processing in the nucleus and cytosol		-13	29	17	28162	194	56	11	20	5.3	4691|4736|6124|6130|6152|6191|6203|6209|6217|6222|6223	NCL|RPL10A|RPL4|RPL7A|RPL24|RPS4X|RPS9|RPS15|RPS16|RPS18|RPS19	-11
MyList_MCODE_ALL	GO Biological Processes	19	GO:0019080	viral gene expression		-13	28	17	28162	198	56	11	20	5.3	4736|5094|6124|6130|6152|6191|6203|6209|6217|6222|6223	RPL10A|PCBP2|RPL4|RPL7A|RPL24|RPS4X|RPS9|RPS15|RPS16|RPS18|RPS19	-11
MyList_MCODE_ALL	GO Biological Processes	19	GO:0034655	nucleobase-containing compound catabolic process		-13	14	13	28162	557	56	15	27	5.9	38|2521|4670|4736|4869|6124|6130|6152|6191|6203|6209|6217|6222|6223|7415	ACAT1|FUS|HNRNPM|RPL10A|NPM1|RPL4|RPL7A|RPL24|RPS4X|RPS9|RPS15|RPS16|RPS18|RPS19|VCP	-11
MyList_MCODE_ALL	Reactome Gene Sets	6	R-HSA-5626467	RHO GTPases activate IQGAPs		-13	1.10E+02	28	28162	32	56	7	12	4.4	805|808|10376|10381|10383|84617|347733	CALM2|CALM3|TUBA1B|TUBB3|TUBB4B|TUBB6|TUBB2B	-10
MyList_MCODE_ALL	Reactome Gene Sets	6	R-HSA-389958	Cooperation of Prefoldin and TriC/CCT in actin and tubulin folding		-13	1.10E+02	28	28162	32	56	7	12	4.4	908|10376|10381|10383|10574|84617|347733	CCT6A|TUBA1B|TUBB3|TUBB4B|CCT7|TUBB6|TUBB2B	-10
MyList_MCODE_ALL	GO Biological Processes	19	GO:0006612	protein targeting to membrane		-12	26	16	28162	211	56	11	20	5.3	4736|6124|6130|6152|6191|6203|6209|6217|6222|6223|6727	RPL10A|RPL4|RPL7A|RPL24|RPS4X|RPS9|RPS15|RPS16|RPS18|RPS19|SRP14	-10
MyList_MCODE_ALL	Reactome Gene Sets	6	R-HSA-71291	Metabolism of amino acids and derivatives		-12	17	14	28162	374	56	13	23	5.6	38|1738|3028|4736|6124|6130|6152|6191|6203|6209|6217|6222|6223	ACAT1|DLD|HSD17B10|RPL10A|RPL4|RPL7A|RPL24|RPS4X|RPS9|RPS15|RPS16|RPS18|RPS19	-10
MyList_MCODE_ALL	GO Biological Processes	19	GO:0006402	mRNA catabolic process		-12	17	14	28162	378	56	13	23	5.6	2521|4670|4736|4869|6124|6130|6152|6191|6203|6209|6217|6222|6223	FUS|HNRNPM|RPL10A|NPM1|RPL4|RPL7A|RPL24|RPS4X|RPS9|RPS15|RPS16|RPS18|RPS19	-10
MyList_MCODE_ALL	Reactome Gene Sets	6	R-HSA-72766	Translation		-12	21	15	28162	291	56	12	21	5.5	1973|4736|6124|6130|6152|6191|6203|6209|6217|6222|6223|6727	EIF4A1|RPL10A|RPL4|RPL7A|RPL24|RPS4X|RPS9|RPS15|RPS16|RPS18|RPS19|SRP14	-10
MyList_MCODE_ALL	KEGG Pathway	24	ko03010	Ribosome		-12	33	18	28162	153	56	10	18	5.1	4736|6124|6130|6152|6191|6203|6209|6217|6222|6223	RPL10A|RPL4|RPL7A|RPL24|RPS4X|RPS9|RPS15|RPS16|RPS18|RPS19	-10
MyList_MCODE_ALL	KEGG Pathway	24	hsa03010	Ribosome		-12	33	18	28162	153	56	10	18	5.1	4736|6124|6130|6152|6191|6203|6209|6217|6222|6223	RPL10A|RPL4|RPL7A|RPL24|RPS4X|RPS9|RPS15|RPS16|RPS18|RPS19	-10
MyList_MCODE_ALL	GO Biological Processes	19	GO:0046700	heterocycle catabolic process		-12	13	13	28162	597	56	15	27	5.9	38|2521|4670|4736|4869|6124|6130|6152|6191|6203|6209|6217|6222|6223|7415	ACAT1|FUS|HNRNPM|RPL10A|NPM1|RPL4|RPL7A|RPL24|RPS4X|RPS9|RPS15|RPS16|RPS18|RPS19|VCP	-10
MyList_MCODE_ALL	GO Biological Processes	19	GO:0044270	cellular nitrogen compound catabolic process		-12	13	13	28162	602	56	15	27	5.9	38|2521|4670|4736|4869|6124|6130|6152|6191|6203|6209|6217|6222|6223|7415	ACAT1|FUS|HNRNPM|RPL10A|NPM1|RPL4|RPL7A|RPL24|RPS4X|RPS9|RPS15|RPS16|RPS18|RPS19|VCP	-10
MyList_MCODE_ALL	Reactome Gene Sets	6	R-HSA-9711097	Cellular response to starvation		-12	32	17	28162	156	56	10	18	5.1	4736|6124|6130|6152|6191|6203|6209|6217|6222|6223	RPL10A|RPL4|RPL7A|RPL24|RPS4X|RPS9|RPS15|RPS16|RPS18|RPS19	-10
MyList_MCODE_ALL	GO Biological Processes	19	GO:0019439	aromatic compound catabolic process		-12	12	13	28162	614	56	15	27	5.9	38|2521|4670|4736|4869|6124|6130|6152|6191|6203|6209|6217|6222|6223|7415	ACAT1|FUS|HNRNPM|RPL10A|NPM1|RPL4|RPL7A|RPL24|RPS4X|RPS9|RPS15|RPS16|RPS18|RPS19|VCP	-10
MyList_MCODE_ALL	GO Biological Processes	19	GO:0006401	RNA catabolic process		-12	16	13	28162	417	56	13	23	5.6	2521|4670|4736|4869|6124|6130|6152|6191|6203|6209|6217|6222|6223	FUS|HNRNPM|RPL10A|NPM1|RPL4|RPL7A|RPL24|RPS4X|RPS9|RPS15|RPS16|RPS18|RPS19	-9.7
MyList_MCODE_ALL	Reactome Gene Sets	6	R-HSA-9010553	Regulation of expression of SLITs and ROBOs		-12	29	17	28162	171	56	10	18	5.1	4736|6124|6130|6152|6191|6203|6209|6217|6222|6223	RPL10A|RPL4|RPL7A|RPL24|RPS4X|RPS9|RPS15|RPS16|RPS18|RPS19	-9.7
MyList_MCODE_ALL	GO Biological Processes	19	GO:1901361	organic cyclic compound catabolic process		-12	12	12	28162	647	56	15	27	5.9	38|2521|4670|4736|4869|6124|6130|6152|6191|6203|6209|6217|6222|6223|7415	ACAT1|FUS|HNRNPM|RPL10A|NPM1|RPL4|RPL7A|RPL24|RPS4X|RPS9|RPS15|RPS16|RPS18|RPS19|VCP	-9.7
MyList_MCODE_ALL	GO Biological Processes	19	GO:0019083	viral transcription		-12	28	16	28162	180	56	10	18	5.1	4736|6124|6130|6152|6191|6203|6209|6217|6222|6223	RPL10A|RPL4|RPL7A|RPL24|RPS4X|RPS9|RPS15|RPS16|RPS18|RPS19	-9.5
MyList_MCODE_ALL	WikiPathways	27	WP4290	Metabolic reprogramming in colon cancer		-12	80	23	28162	44	56	7	12	4.4	2023|2821|4191|5223|5226|5315|7086	ENO1|GPI|MDH2|PGAM1|PGD|PKM|TKT	-9.5
MyList_MCODE_ALL	WikiPathways	27	WP534	Glycolysis and Gluconeogenesis		-11	78	23	28162	45	56	7	12	4.4	1738|2023|2821|3945|4191|5223|5315	DLD|ENO1|GPI|LDHB|MDH2|PGAM1|PKM	-9.4
MyList_MCODE_ALL	GO Biological Processes	19	GO:0090150	establishment of protein localization to membrane		-11	17	14	28162	356	56	12	21	5.5	808|4736|6124|6130|6152|6191|6203|6209|6217|6222|6223|6727	CALM3|RPL10A|RPL4|RPL7A|RPL24|RPS4X|RPS9|RPS15|RPS16|RPS18|RPS19|SRP14	-9.3
MyList_MCODE_ALL	GO Biological Processes	19	GO:0006412	translation		-11	11	12	28162	717	56	15	27	5.9	708|1973|4691|4736|4869|5315|6124|6130|6152|6191|6203|6209|6217|6222|6223	C1QBP|EIF4A1|NCL|RPL10A|NPM1|PKM|RPL4|RPL7A|RPL24|RPS4X|RPS9|RPS15|RPS16|RPS18|RPS19	-9.2
MyList_MCODE_ALL	GO Biological Processes	19	GO:0043043	peptide biosynthetic process		-11	10	11	28162	743	56	15	27	5.9	708|1973|4691|4736|4869|5315|6124|6130|6152|6191|6203|6209|6217|6222|6223	C1QBP|EIF4A1|NCL|RPL10A|NPM1|PKM|RPL4|RPL7A|RPL24|RPS4X|RPS9|RPS15|RPS16|RPS18|RPS19	-8.9
MyList_MCODE_ALL	GO Biological Processes	19	GO:0000956	nuclear-transcribed mRNA catabolic process		-11	24	15	28162	210	56	10	18	5.1	4736|6124|6130|6152|6191|6203|6209|6217|6222|6223	RPL10A|RPL4|RPL7A|RPL24|RPS4X|RPS9|RPS15|RPS16|RPS18|RPS19	-8.9
MyList_MCODE_ALL	Reactome Gene Sets	6	R-HSA-376176	Signaling by ROBO receptors		-11	23	15	28162	218	56	10	18	5.1	4736|6124|6130|6152|6191|6203|6209|6217|6222|6223	RPL10A|RPL4|RPL7A|RPL24|RPS4X|RPS9|RPS15|RPS16|RPS18|RPS19	-8.8
MyList_MCODE_ALL	Reactome Gene Sets	6	R-HSA-389957	Prefoldin mediated transfer of substrate to CCT/TriC		-11	1.10E+02	25	28162	28	56	6	11	4.1	908|10381|10383|10574|84617|347733	CCT6A|TUBB3|TUBB4B|CCT7|TUBB6|TUBB2B	-8.8
MyList_MCODE_ALL	Reactome Gene Sets	6	R-HSA-72702	Ribosomal scanning and start codon recognition		-11	61	20	28162	58	56	7	12	4.4	1973|6191|6203|6209|6217|6222|6223	EIF4A1|RPS4X|RPS9|RPS15|RPS16|RPS18|RPS19	-8.6
MyList_MCODE_ALL	Reactome Gene Sets	6	R-HSA-72649	Translation initiation complex formation		-11	61	20	28162	58	56	7	12	4.4	1973|6191|6203|6209|6217|6222|6223	EIF4A1|RPS4X|RPS9|RPS15|RPS16|RPS18|RPS19	-8.6
MyList_MCODE_ALL	Reactome Gene Sets	6	R-HSA-72662	Activation of the mRNA upon binding of the cap-binding complex and eIFs, and subsequent binding to 43S		-11	60	20	28162	59	56	7	12	4.4	1973|6191|6203|6209|6217|6222|6223	EIF4A1|RPS4X|RPS9|RPS15|RPS16|RPS18|RPS19	-8.6
MyList_MCODE_ALL	CORUM	33	CORUM:338	40S ribosomal subunit, cytoplasmic		-10	97	24	28162	31	56	6	11	4.1	6191|6203|6209|6217|6222|6223	RPS4X|RPS9|RPS15|RPS16|RPS18|RPS19	-8.5
MyList_MCODE_ALL	CORUM	33	CORUM:305	40S ribosomal subunit, cytoplasmic		-10	91	23	28162	33	56	6	11	4.1	6191|6203|6209|6217|6222|6223	RPS4X|RPS9|RPS15|RPS16|RPS18|RPS19	-8.3
MyList_MCODE_ALL	GO Biological Processes	19	GO:0006605	protein targeting		-10	14	12	28162	441	56	12	21	5.5	3329|4736|6124|6130|6152|6191|6203|6209|6217|6222|6223|6727	HSPD1|RPL10A|RPL4|RPL7A|RPL24|RPS4X|RPS9|RPS15|RPS16|RPS18|RPS19|SRP14	-8.3
MyList_MCODE_ALL	Reactome Gene Sets	6	R-HSA-1445148	Translocation of SLC2A4 (GLUT4) to the plasma membrane		-10	49	18	28162	72	56	7	12	4.4	805|808|10376|10381|10383|84617|347733	CALM2|CALM3|TUBA1B|TUBB3|TUBB4B|TUBB6|TUBB2B	-8
MyList_MCODE_ALL	Reactome Gene Sets	6	R-HSA-190840	Microtubule-dependent trafficking of connexons from Golgi to the plasma membrane		-9.7	1.40E+02	26	28162	18	56	5	8.9	3.8	10376|10381|10383|84617|347733	TUBA1B|TUBB3|TUBB4B|TUBB6|TUBB2B	-7.7
MyList_MCODE_ALL	Reactome Gene Sets	6	R-HSA-438064	Post NMDA receptor activation events		-9.6	44	17	28162	80	56	7	12	4.4	805|808|10376|10381|10383|84617|347733	CALM2|CALM3|TUBA1B|TUBB3|TUBB4B|TUBB6|TUBB2B	-7.7
MyList_MCODE_ALL	Reactome Gene Sets	6	R-HSA-9663891	Selective autophagy		-9.6	43	17	28162	81	56	7	12	4.4	7415|7416|10376|10381|10383|84617|347733	VCP|VDAC1|TUBA1B|TUBB3|TUBB4B|TUBB6|TUBB2B	-7.6
MyList_MCODE_ALL	Reactome Gene Sets	6	R-HSA-9646399	Aggrephagy		-9.6	70	20	28162	43	56	6	11	4.1	7415|10376|10381|10383|84617|347733	VCP|TUBA1B|TUBB3|TUBB4B|TUBB6|TUBB2B	-7.6
MyList_MCODE_ALL	Reactome Gene Sets	6	R-HSA-190872	Transport of connexons to the plasma membrane		-9.5	1.30E+02	26	28162	19	56	5	8.9	3.8	10376|10381|10383|84617|347733	TUBA1B|TUBB3|TUBB4B|TUBB6|TUBB2B	-7.6
MyList_MCODE_ALL	GO Biological Processes	19	GO:0006734	NADH metabolic process		-9.5	69	20	28162	44	56	6	11	4.1	2023|2821|4191|5223|5315|7415	ENO1|GPI|MDH2|PGAM1|PKM|VCP	-7.6
MyList_MCODE_ALL	GO Biological Processes	19	GO:0006091	generation of precursor metabolites and energy		-9.4	12	11	28162	524	56	12	21	5.5	38|498|1431|1738|2023|2821|4191|5223|5226|5315|7086|7415	ACAT1|ATP5F1A|CS|DLD|ENO1|GPI|MDH2|PGAM1|PGD|PKM|TKT|VCP	-7.5
MyList_MCODE_ALL	GO Biological Processes	19	GO:0042254	ribosome biogenesis		-9.3	16	12	28162	307	56	10	18	5.1	708|4736|4869|5901|6130|6152|6203|6209|6217|6223	C1QBP|RPL10A|NPM1|RAN|RPL7A|RPL24|RPS9|RPS15|RPS16|RPS19	-7.4
MyList_MCODE_ALL	Reactome Gene Sets	6	R-HSA-390466	Chaperonin-mediated protein folding		-9.2	39	16	28162	91	56	7	12	4.4	908|10376|10381|10383|10574|84617|347733	CCT6A|TUBA1B|TUBB3|TUBB4B|CCT7|TUBB6|TUBB2B	-7.3
MyList_MCODE_ALL	Reactome Gene Sets	6	R-HSA-9612973	Autophagy		-9.2	27	14	28162	151	56	8	14	4.7	3326|7415|7416|10376|10381|10383|84617|347733	HSP90AB1|VCP|VDAC1|TUBA1B|TUBB3|TUBB4B|TUBB6|TUBB2B	-7.3
MyList_MCODE_ALL	Reactome Gene Sets	6	R-HSA-389977	Post-chaperonin tubulin folding pathway		-9.2	1.10E+02	24	28162	22	56	5	8.9	3.8	10376|10381|10383|84617|347733	TUBA1B|TUBB3|TUBB4B|TUBB6|TUBB2B	-7.3
MyList_MCODE_ALL	Reactome Gene Sets	6	R-HSA-442755	Activation of NMDA receptors and postsynaptic events		-9.2	38	16	28162	93	56	7	12	4.4	805|808|10376|10381|10383|84617|347733	CALM2|CALM3|TUBA1B|TUBB3|TUBB4B|TUBB6|TUBB2B	-7.3
MyList_MCODE_ALL	Reactome Gene Sets	6	R-HSA-72695	Formation of the ternary complex, and subsequently, the 43S complex		-9.1	59	19	28162	51	56	6	11	4.1	6191|6203|6209|6217|6222|6223	RPS4X|RPS9|RPS15|RPS16|RPS18|RPS19	-7.2
MyList_MCODE_ALL	Reactome Gene Sets	6	R-HSA-194315	Signaling by Rho GTPases		-9	9.3	9.9	28162	703	56	13	23	5.6	70|708|805|808|908|3326|7415|10376|10381|10383|10574|84617|347733	ACTC1|C1QBP|CALM2|CALM3|CCT6A|HSP90AB1|VCP|TUBA1B|TUBB3|TUBB4B|CCT7|TUBB6|TUBB2B	-7.1
MyList_MCODE_ALL	Reactome Gene Sets	6	R-HSA-391251	Protein folding		-9	36	16	28162	97	56	7	12	4.4	908|10376|10381|10383|10574|84617|347733	CCT6A|TUBA1B|TUBB3|TUBB4B|CCT7|TUBB6|TUBB2B	-7.1
MyList_MCODE_ALL	Reactome Gene Sets	6	R-HSA-9716542	Signaling by Rho GTPases, Miro GTPases and RHOBTB3		-8.9	9.1	9.8	28162	719	56	13	23	5.6	70|708|805|808|908|3326|7415|10376|10381|10383|10574|84617|347733	ACTC1|C1QBP|CALM2|CALM3|CCT6A|HSP90AB1|VCP|TUBA1B|TUBB3|TUBB4B|CCT7|TUBB6|TUBB2B	-7
MyList_MCODE_ALL	KEGG Pathway	24	hsa05130	Pathogenic Escherichia coli infection		-8.9	55	18	28162	55	56	6	11	4.1	4691|10376|10381|10383|84617|347733	NCL|TUBA1B|TUBB3|TUBB4B|TUBB6|TUBB2B	-7
MyList_MCODE_ALL	Reactome Gene Sets	6	R-HSA-3371497	HSP90 chaperone cycle for steroid hormone receptors (SHR)		-8.9	55	18	28162	55	56	6	11	4.1	3326|10376|10381|10383|84617|347733	HSP90AB1|TUBA1B|TUBB3|TUBB4B|TUBB6|TUBB2B	-7
MyList_MCODE_ALL	WikiPathways	27	WP2272	Pathogenic Escherichia coli infection		-8.9	55	18	28162	55	56	6	11	4.1	4691|10376|10381|10383|84617|347733	NCL|TUBA1B|TUBB3|TUBB4B|TUBB6|TUBB2B	-7
MyList_MCODE_ALL	KEGG Pathway	24	ko05130	Pathogenic Escherichia coli infection		-8.9	55	18	28162	55	56	6	11	4.1	4691|10376|10381|10383|84617|347733	NCL|TUBA1B|TUBB3|TUBB4B|TUBB6|TUBB2B	-7
MyList_MCODE_ALL	GO Biological Processes	19	GO:0022613	ribonucleoprotein complex biogenesis		-8.7	12	10	28162	473	56	11	20	5.3	708|3326|4736|4869|5901|6130|6152|6203|6209|6217|6223	C1QBP|HSP90AB1|RPL10A|NPM1|RAN|RPL7A|RPL24|RPS9|RPS15|RPS16|RPS19	-6.8
MyList_MCODE_ALL	Reactome Gene Sets	6	R-HSA-9668328	Sealing of the nuclear envelope (NE) by ESCRT-III		-8.4	81	20	28162	31	56	5	8.9	3.8	10376|10381|10383|84617|347733	TUBA1B|TUBB3|TUBB4B|TUBB6|TUBB2B	-6.5
MyList_MCODE_ALL	KEGG Pathway	24	ko00010	Glycolysis / Gluconeogenesis		-8.4	45	16	28162	67	56	6	11	4.1	1738|2023|2821|3945|5223|5315	DLD|ENO1|GPI|LDHB|PGAM1|PKM	-6.5
MyList_MCODE_ALL	KEGG Pathway	24	hsa00010	Glycolysis / Gluconeogenesis		-8.4	45	16	28162	67	56	6	11	4.1	1738|2023|2821|3945|5223|5315	DLD|ENO1|GPI|LDHB|PGAM1|PKM	-6.5
MyList_MCODE_ALL	WikiPathways	27	WP2359	Parkin-Ubiquitin Proteasomal System pathway		-8.3	43	16	28162	70	56	6	11	4.1	3313|10376|10381|10383|84617|347733	HSPA9|TUBA1B|TUBB3|TUBB4B|TUBB6|TUBB2B	-6.4
MyList_MCODE_ALL	GO Biological Processes	19	GO:0072657	protein localization to membrane		-8.2	9.1	9.4	28162	663	56	12	21	5.5	808|4736|6124|6130|6152|6191|6203|6209|6217|6222|6223|6727	CALM3|RPL10A|RPL4|RPL7A|RPL24|RPS4X|RPS9|RPS15|RPS16|RPS18|RPS19|SRP14	-6.4
MyList_MCODE_ALL	Reactome Gene Sets	6	R-HSA-71387	Metabolism of carbohydrates		-8.2	15	11	28162	295	56	9	16	4.9	805|808|2023|2821|4191|5223|5226|5315|7086	CALM2|CALM3|ENO1|GPI|MDH2|PGAM1|PGD|PKM|TKT	-6.3
MyList_MCODE_ALL	Reactome Gene Sets	6	R-HSA-1852241	Organelle biogenesis and maintenance		-8.2	15	11	28162	296	56	9	16	4.9	498|805|808|3313|10376|10381|10383|84617|347733	ATP5F1A|CALM2|CALM3|HSPA9|TUBA1B|TUBB3|TUBB4B|TUBB6|TUBB2B	-6.3
MyList_MCODE_ALL	CORUM	33	CORUM:3047	Parvulin-associated pre-rRNP complex		-8.2	1.70E+02	26	28162	12	56	4	7.1	3.4	1665|4736|6203|10376	DHX15|RPL10A|RPS9|TUBA1B	-6.3
MyList_MCODE_ALL	Reactome Gene Sets	6	R-HSA-2995410	Nuclear Envelope (NE) Reassembly		-8.1	40	15	28162	75	56	6	11	4.1	5901|10376|10381|10383|84617|347733	RAN|TUBA1B|TUBB3|TUBB4B|TUBB6|TUBB2B	-6.2
MyList_MCODE_ALL	Reactome Gene Sets	6	R-HSA-190861	Gap junction assembly		-8	70	18	28162	36	56	5	8.9	3.8	10376|10381|10383|84617|347733	TUBA1B|TUBB3|TUBB4B|TUBB6|TUBB2B	-6.2
MyList_MCODE_ALL	Reactome Gene Sets	6	R-HSA-8852276	The role of GTSE1 in G2/M progression after G2 checkpoint		-8	39	15	28162	77	56	6	11	4.1	3326|10376|10381|10383|84617|347733	HSP90AB1|TUBA1B|TUBB3|TUBB4B|TUBB6|TUBB2B	-6.2
MyList_MCODE_ALL	Reactome Gene Sets	6	R-HSA-1632852	Macroautophagy		-8	26	13	28162	136	56	7	12	4.4	7415|7416|10376|10381|10383|84617|347733	VCP|VDAC1|TUBA1B|TUBB3|TUBB4B|TUBB6|TUBB2B	-6.2
MyList_MCODE_ALL	GO Biological Processes	19	GO:0019693	ribose phosphate metabolic process		-7.9	12	9.9	28162	436	56	10	18	5.1	38|498|1738|2023|2821|5223|5315|5901|7086|7415	ACAT1|ATP5F1A|DLD|ENO1|GPI|PGAM1|PKM|RAN|TKT|VCP	-6.1
MyList_MCODE_ALL	KEGG Pathway	24	ko00620	Pyruvate metabolism		-7.8	64	18	28162	39	56	5	8.9	3.8	38|1738|3945|4191|5315	ACAT1|DLD|LDHB|MDH2|PKM	-6
MyList_MCODE_ALL	KEGG Pathway	24	hsa00620	Pyruvate metabolism		-7.8	64	18	28162	39	56	5	8.9	3.8	38|1738|3945|4191|5315	ACAT1|DLD|LDHB|MDH2|PKM	-6
MyList_MCODE_ALL	Reactome Gene Sets	6	R-HSA-9609736	Assembly and cell surface presentation of NMDA receptors		-7.7	61	17	28162	41	56	5	8.9	3.8	10376|10381|10383|84617|347733	TUBA1B|TUBB3|TUBB4B|TUBB6|TUBB2B	-5.9
MyList_MCODE_ALL	Reactome Gene Sets	6	R-HSA-5358351	Signaling by Hedgehog		-7.7	24	12	28162	149	56	7	12	4.4	5034|7415|10376|10381|10383|84617|347733	P4HB|VCP|TUBA1B|TUBB3|TUBB4B|TUBB6|TUBB2B	-5.9
MyList_MCODE_ALL	GO Biological Processes	19	GO:0006090	pyruvate metabolic process		-7.7	23	12	28162	150	56	7	12	4.4	1738|2023|2821|3945|5223|5315|7416	DLD|ENO1|GPI|LDHB|PGAM1|PKM|VDAC1	-5.9
MyList_MCODE_ALL	Reactome Gene Sets	6	R-HSA-8955332	Carboxyterminal post-translational modifications of tubulin		-7.7	60	17	28162	42	56	5	8.9	3.8	10376|10381|10383|84617|347733	TUBA1B|TUBB3|TUBB4B|TUBB6|TUBB2B	-5.9
MyList_MCODE_ALL	GO Biological Processes	19	GO:0006457	protein folding		-7.7	17	11	28162	235	56	8	14	4.7	908|3313|3326|3329|5034|7184|7415|10574	CCT6A|HSPA9|HSP90AB1|HSPD1|P4HB|HSP90B1|VCP|CCT7	-5.9
MyList_MCODE_ALL	Reactome Gene Sets	6	R-HSA-9609646	HCMV Infection		-7.5	22	12	28162	160	56	7	12	4.4	3190|10155|10376|10381|10383|84617|347733	HNRNPK|TRIM28|TUBA1B|TUBB3|TUBB4B|TUBB6|TUBB2B	-5.7
MyList_MCODE_ALL	Reactome Gene Sets	6	R-HSA-437239	Recycling pathway of L1		-7.4	53	16	28162	47	56	5	8.9	3.8	10376|10381|10383|84617|347733	TUBA1B|TUBB3|TUBB4B|TUBB6|TUBB2B	-5.7
MyList_MCODE_ALL	Reactome Gene Sets	6	R-HSA-190828	Gap junction trafficking		-7.4	53	16	28162	47	56	5	8.9	3.8	10376|10381|10383|84617|347733	TUBA1B|TUBB3|TUBB4B|TUBB6|TUBB2B	-5.7
MyList_MCODE_ALL	GO Biological Processes	19	GO:0046364	monosaccharide biosynthetic process		-7.4	31	13	28162	97	56	6	11	4.1	2023|2821|4191|5223|5226|7086	ENO1|GPI|MDH2|PGAM1|PGD|TKT	-5.6
MyList_MCODE_ALL	Reactome Gene Sets	6	R-HSA-157858	Gap junction trafficking and regulation		-7.3	51	16	28162	49	56	5	8.9	3.8	10376|10381|10383|84617|347733	TUBA1B|TUBB3|TUBB4B|TUBB6|TUBB2B	-5.6
MyList_MCODE_ALL	GO Biological Processes	19	GO:0032787	monocarboxylic acid metabolic process		-7.3	8.6	8.7	28162	645	56	11	20	5.3	38|1738|2023|2821|3028|3030|3945|5223|5226|5315|7416	ACAT1|DLD|ENO1|GPI|HSD17B10|HADHA|LDHB|PGAM1|PGD|PKM|VDAC1	-5.6
MyList_MCODE_ALL	Reactome Gene Sets	6	R-HSA-6811436	COPI-independent Golgi-to-ER retrograde traffic		-7.2	49	15	28162	51	56	5	8.9	3.8	10376|10381|10383|84617|347733	TUBA1B|TUBB3|TUBB4B|TUBB6|TUBB2B	-5.5
MyList_MCODE_ALL	Reactome Gene Sets	6	R-HSA-5620924	Intraflagellar transport		-7.1	47	15	28162	54	56	5	8.9	3.8	10376|10381|10383|84617|347733	TUBA1B|TUBB3|TUBB4B|TUBB6|TUBB2B	-5.4
MyList_MCODE_ALL	Reactome Gene Sets	6	R-HSA-71406	Pyruvate metabolism and Citric Acid (TCA) cycle		-7.1	46	15	28162	55	56	5	8.9	3.8	1431|1738|3945|4191|7416	CS|DLD|LDHB|MDH2|VDAC1	-5.3
MyList_MCODE_ALL	GO Biological Processes	19	GO:0044283	small molecule biosynthetic process		-7	8	8.3	28162	693	56	11	20	5.3	38|2023|2821|3028|4191|5223|5226|5315|5901|7086|7415	ACAT1|ENO1|GPI|HSD17B10|MDH2|PGAM1|PGD|PKM|RAN|TKT|VCP	-5.3
MyList_MCODE_ALL	GO Biological Processes	19	GO:0009150	purine ribonucleotide metabolic process		-7	11	9.2	28162	409	56	9	16	4.9	38|498|1738|2023|2821|5223|5315|5901|7415	ACAT1|ATP5F1A|DLD|ENO1|GPI|PGAM1|PKM|RAN|VCP	-5.2
MyList_MCODE_ALL	GO Biological Processes	19	GO:0046390	ribose phosphate biosynthetic process		-6.9	18	11	28162	195	56	7	12	4.4	38|498|1738|2023|5315|7086|7415	ACAT1|ATP5F1A|DLD|ENO1|PKM|TKT|VCP	-5.2
MyList_MCODE_ALL	Reactome Gene Sets	6	R-HSA-983189	Kinesins		-6.9	43	14	28162	59	56	5	8.9	3.8	10376|10381|10383|84617|347733	TUBA1B|TUBB3|TUBB4B|TUBB6|TUBB2B	-5.2
MyList_MCODE_ALL	GO Biological Processes	19	GO:0009259	ribonucleotide metabolic process		-6.8	11	8.9	28162	426	56	9	16	4.9	38|498|1738|2023|2821|5223|5315|5901|7415	ACAT1|ATP5F1A|DLD|ENO1|GPI|PGAM1|PKM|RAN|VCP	-5.1
MyList_MCODE_ALL	Reactome Gene Sets	6	R-HSA-112314	Neurotransmitter receptors and postsynaptic signal transmission		-6.8	17	10	28162	205	56	7	12	4.4	805|808|10376|10381|10383|84617|347733	CALM2|CALM3|TUBA1B|TUBB3|TUBB4B|TUBB6|TUBB2B	-5.1
MyList_MCODE_ALL	KEGG Pathway	24	hsa_M00001	Glycolysis (Embden-Meyerhof pathway), glucose => pyruvate		-6.8	80	18	28162	25	56	4	7.1	3.4	2023|2821|5223|5315	ENO1|GPI|PGAM1|PKM	-5.1
MyList_MCODE_ALL	KEGG Pathway	24	M00001	Glycolysis (Embden-Meyerhof pathway), glucose => pyruvate		-6.8	80	18	28162	25	56	4	7.1	3.4	2023|2821|5223|5315	ENO1|GPI|PGAM1|PKM	-5.1
MyList_MCODE_ALL	GO Biological Processes	19	GO:0051156	glucose 6-phosphate metabolic process		-6.8	80	18	28162	25	56	4	7.1	3.4	2821|5223|5226|7086	GPI|PGAM1|PGD|TKT	-5.1
MyList_MCODE_ALL	GO Biological Processes	19	GO:0044282	small molecule catabolic process		-6.7	10	8.8	28162	434	56	9	16	4.9	38|1738|2023|2821|3028|3030|5223|5226|5315	ACAT1|DLD|ENO1|GPI|HSD17B10|HADHA|PGAM1|PGD|PKM	-5
MyList_MCODE_ALL	Reactome Gene Sets	6	R-HSA-1268020	Mitochondrial protein import		-6.7	39	14	28162	64	56	5	8.9	3.8	498|1431|3313|3329|7416	ATP5F1A|CS|HSPA9|HSPD1|VDAC1	-5
MyList_MCODE_ALL	GO Biological Processes	19	GO:0042255	ribosome assembly		-6.7	39	14	28162	64	56	5	8.9	3.8	708|4869|6152|6209|6223	C1QBP|NPM1|RPL24|RPS15|RPS19	-5
MyList_MCODE_ALL	GO Biological Processes	19	GO:0006163	purine nucleotide metabolic process		-6.7	10	8.7	28162	442	56	9	16	4.9	38|498|1738|2023|2821|5223|5315|5901|7415	ACAT1|ATP5F1A|DLD|ENO1|GPI|PGAM1|PKM|RAN|VCP	-5
MyList_MCODE_ALL	GO Biological Processes	19	GO:0061718	glucose catabolic process to pyruvate		-6.6	75	17	28162	27	56	4	7.1	3.4	2023|2821|5223|5315	ENO1|GPI|PGAM1|PKM	-4.9
MyList_MCODE_ALL	GO Biological Processes	19	GO:0006735	NADH regeneration		-6.6	75	17	28162	27	56	4	7.1	3.4	2023|2821|5223|5315	ENO1|GPI|PGAM1|PKM	-4.9
MyList_MCODE_ALL	GO Biological Processes	19	GO:0061621	canonical glycolysis		-6.6	75	17	28162	27	56	4	7.1	3.4	2023|2821|5223|5315	ENO1|GPI|PGAM1|PKM	-4.9
MyList_MCODE_ALL	GO Biological Processes	19	GO:0061620	glycolytic process through glucose-6-phosphate		-6.6	72	17	28162	28	56	4	7.1	3.4	2023|2821|5223|5315	ENO1|GPI|PGAM1|PKM	-4.9
MyList_MCODE_ALL	KEGG Pathway	24	hsa00630	Glyoxylate and dicarboxylate metabolism		-6.6	72	17	28162	28	56	4	7.1	3.4	38|1431|1738|4191	ACAT1|CS|DLD|MDH2	-4.9
MyList_MCODE_ALL	KEGG Pathway	24	ko00630	Glyoxylate and dicarboxylate metabolism		-6.6	72	17	28162	28	56	4	7.1	3.4	38|1431|1738|4191	ACAT1|CS|DLD|MDH2	-4.9
MyList_MCODE_ALL	Reactome Gene Sets	6	R-HSA-9609690	HCMV Early Events		-6.5	22	11	28162	135	56	6	11	4.1	10155|10376|10381|10383|84617|347733	TRIM28|TUBA1B|TUBB3|TUBB4B|TUBB6|TUBB2B	-4.9
MyList_MCODE_ALL	GO Biological Processes	19	GO:0072521	purine-containing compound metabolic process		-6.5	9.8	8.5	28162	460	56	9	16	4.9	38|498|1738|2023|2821|5223|5315|5901|7415	ACAT1|ATP5F1A|DLD|ENO1|GPI|PGAM1|PKM|RAN|VCP	-4.8
MyList_MCODE_ALL	GO Biological Processes	19	GO:0061615	glycolytic process through fructose-6-phosphate		-6.5	69	16	28162	29	56	4	7.1	3.4	2023|2821|5223|5315	ENO1|GPI|PGAM1|PKM	-4.8
MyList_MCODE_ALL	KEGG Pathway	24	hsa01230	Biosynthesis of amino acids		-6.4	34	13	28162	75	56	5	8.9	3.8	1431|2023|5223|5315|7086	CS|ENO1|PGAM1|PKM|TKT	-4.7
MyList_MCODE_ALL	KEGG Pathway	24	ko01230	Biosynthesis of amino acids		-6.4	34	13	28162	75	56	5	8.9	3.8	1431|2023|5223|5315|7086	CS|ENO1|PGAM1|PKM|TKT	-4.7
MyList_MCODE_ALL	GO Biological Processes	19	GO:0000056	ribosomal small subunit export from nucleus		-6.4	1.90E+02	24	28162	8	56	3	5.4	3	4869|5901|6209	NPM1|RAN|RPS15	-4.7
MyList_MCODE_ALL	KEGG Pathway	24	hsa00640	Propanoate metabolism		-6.3	63	16	28162	32	56	4	7.1	3.4	38|1738|3030|3945	ACAT1|DLD|HADHA|LDHB	-4.7
MyList_MCODE_ALL	KEGG Pathway	24	ko00640	Propanoate metabolism		-6.3	63	16	28162	32	56	4	7.1	3.4	38|1738|3030|3945	ACAT1|DLD|HADHA|LDHB	-4.7
MyList_MCODE_ALL	Canonical Pathways	11	M66	PID MYC ACTIV PATHWAY		-6.3	32	12	28162	79	56	5	8.9	3.8	1973|2023|3329|4691|4869	EIF4A1|ENO1|HSPD1|NCL|NPM1	-4.6
MyList_MCODE_ALL	GO Biological Processes	19	GO:0009205	purine ribonucleoside triphosphate metabolic process		-6.3	31	12	28162	80	56	5	8.9	3.8	498|2023|5315|5901|7415	ATP5F1A|ENO1|PKM|RAN|VCP	-4.6
MyList_MCODE_ALL	Reactome Gene Sets	6	R-HSA-70263	Gluconeogenesis		-6.2	59	15	28162	34	56	4	7.1	3.4	2023|2821|4191|5223	ENO1|GPI|MDH2|PGAM1	-4.6
MyList_MCODE_ALL	GO Biological Processes	19	GO:1900182	positive regulation of protein localization to nucleus		-6.1	30	12	28162	85	56	5	8.9	3.8	908|3326|5901|10155|10574	CCT6A|HSP90AB1|RAN|TRIM28|CCT7	-4.5
MyList_MCODE_ALL	GO Biological Processes	19	GO:0006007	glucose catabolic process		-6.1	56	15	28162	36	56	4	7.1	3.4	2023|2821|5223|5315	ENO1|GPI|PGAM1|PKM	-4.5
MyList_MCODE_ALL	GO Biological Processes	19	GO:0009144	purine nucleoside triphosphate metabolic process		-6.1	29	12	28162	86	56	5	8.9	3.8	498|2023|5315|5901|7415	ATP5F1A|ENO1|PKM|RAN|VCP	-4.5
MyList_MCODE_ALL	GO Biological Processes	19	GO:0009199	ribonucleoside triphosphate metabolic process		-6.1	29	12	28162	87	56	5	8.9	3.8	498|2023|5315|5901|7415	ATP5F1A|ENO1|PKM|RAN|VCP	-4.4
MyList_MCODE_ALL	KEGG Pathway	24	hsa04540	Gap junction		-6	29	12	28162	88	56	5	8.9	3.8	10376|10381|10383|84617|347733	TUBA1B|TUBB3|TUBB4B|TUBB6|TUBB2B	-4.4
MyList_MCODE_ALL	KEGG Pathway	24	ko04540	Gap junction		-6	29	12	28162	88	56	5	8.9	3.8	10376|10381|10383|84617|347733	TUBA1B|TUBB3|TUBB4B|TUBB6|TUBB2B	-4.4
MyList_MCODE_ALL	Reactome Gene Sets	6	R-HSA-70326	Glucose metabolism		-6	28	11	28162	91	56	5	8.9	3.8	2023|2821|4191|5223|5315	ENO1|GPI|MDH2|PGAM1|PKM	-4.4
MyList_MCODE_ALL	Reactome Gene Sets	6	R-HSA-112315	Transmission across Chemical Synapses		-6	13	8.9	28162	270	56	7	12	4.4	805|808|10376|10381|10383|84617|347733	CALM2|CALM3|TUBA1B|TUBB3|TUBB4B|TUBB6|TUBB2B	-4.4
MyList_MCODE_ALL	GO Biological Processes	19	GO:0009117	nucleotide metabolic process		-6	8.4	7.7	28162	538	56	9	16	4.9	38|498|1738|2023|2821|5223|5315|5901|7415	ACAT1|ATP5F1A|DLD|ENO1|GPI|PGAM1|PKM|RAN|VCP	-4.3
MyList_MCODE_ALL	GO Biological Processes	19	GO:0005996	monosaccharide metabolic process		-5.9	13	8.8	28162	272	56	7	12	4.4	2023|2821|4191|5223|5226|5315|7086	ENO1|GPI|MDH2|PGAM1|PGD|PKM|TKT	-4.3
MyList_MCODE_ALL	GO Biological Processes	19	GO:0006753	nucleoside phosphate metabolic process		-5.9	8.3	7.7	28162	547	56	9	16	4.9	38|498|1738|2023|2821|5223|5315|5901|7415	ACAT1|ATP5F1A|DLD|ENO1|GPI|PGAM1|PKM|RAN|VCP	-4.3
MyList_MCODE_ALL	Reactome Gene Sets	6	R-HSA-380320	Recruitment of NuMA to mitotic centrosomes		-5.9	27	11	28162	94	56	5	8.9	3.8	10376|10381|10383|84617|347733	TUBA1B|TUBB3|TUBB4B|TUBB6|TUBB2B	-4.3
MyList_MCODE_ALL	GO Biological Processes	19	GO:0009152	purine ribonucleotide biosynthetic process		-5.9	17	9.6	28162	175	56	6	11	4.1	38|498|1738|2023|5315|7415	ACAT1|ATP5F1A|DLD|ENO1|PKM|VCP	-4.3
MyList_MCODE_ALL	Reactome Gene Sets	6	R-HSA-1428517	The citric acid (TCA) cycle and respiratory electron transport		-5.8	17	9.5	28162	178	56	6	11	4.1	498|1431|1738|3945|4191|7416	ATP5F1A|CS|DLD|LDHB|MDH2|VDAC1	-4.2
MyList_MCODE_ALL	Reactome Gene Sets	6	R-HSA-6811434	COPI-dependent Golgi-to-ER retrograde traffic		-5.8	25	11	28162	99	56	5	8.9	3.8	10376|10381|10383|84617|347733	TUBA1B|TUBB3|TUBB4B|TUBB6|TUBB2B	-4.2
MyList_MCODE_ALL	KEGG Pathway	24	M00002	Glycolysis, core module involving three-carbon compounds		-5.8	1.30E+02	19	28162	12	56	3	5.4	3	2023|5223|5315	ENO1|PGAM1|PKM	-4.2
MyList_MCODE_ALL	KEGG Pathway	24	hsa_M00002	Glycolysis, core module involving three-carbon compounds		-5.8	1.30E+02	19	28162	12	56	3	5.4	3	2023|5223|5315	ENO1|PGAM1|PKM	-4.2
MyList_MCODE_ALL	KEGG Pathway	24	M00004	Pentose phosphate pathway (Pentose phosphate cycle)		-5.8	1.30E+02	19	28162	12	56	3	5.4	3	2821|5226|7086	GPI|PGD|TKT	-4.2
MyList_MCODE_ALL	KEGG Pathway	24	hsa_M00004	Pentose phosphate pathway (Pentose phosphate cycle)		-5.8	1.30E+02	19	28162	12	56	3	5.4	3	2821|5226|7086	GPI|PGD|TKT	-4.2
MyList_MCODE_ALL	WikiPathways	27	WP4629	Computational Model of Aerobic Glycolysis		-5.8	1.30E+02	19	28162	12	56	3	5.4	3	2023|2821|5315	ENO1|GPI|PKM	-4.2
MyList_MCODE_ALL	Reactome Gene Sets	6	R-HSA-6807878	COPI-mediated anterograde transport		-5.8	25	11	28162	101	56	5	8.9	3.8	10376|10381|10383|84617|347733	TUBA1B|TUBB3|TUBB4B|TUBB6|TUBB2B	-4.2
MyList_MCODE_ALL	KEGG Pathway	24	ko04922	Glucagon signaling pathway		-5.7	24	11	28162	103	56	5	8.9	3.8	805|808|3945|5223|5315	CALM2|CALM3|LDHB|PGAM1|PKM	-4.1
MyList_MCODE_ALL	GO Biological Processes	19	GO:0009260	ribonucleotide biosynthetic process		-5.7	16	9.2	28162	188	56	6	11	4.1	38|498|1738|2023|5315|7415	ACAT1|ATP5F1A|DLD|ENO1|PKM|VCP	-4.1
MyList_MCODE_ALL	CORUM	33	CORUM:308	60S ribosomal subunit, cytoplasmic		-5.6	43	13	28162	47	56	4	7.1	3.4	4736|6124|6130|6152	RPL10A|RPL4|RPL7A|RPL24	-4
MyList_MCODE_ALL	KEGG Pathway	24	hsa04922	Glucagon signaling pathway		-5.6	23	10	28162	107	56	5	8.9	3.8	805|808|3945|5223|5315	CALM2|CALM3|LDHB|PGAM1|PKM	-4
MyList_MCODE_ALL	KEGG Pathway	24	ko00280	Valine, leucine and isoleucine degradation		-5.6	42	13	28162	48	56	4	7.1	3.4	38|1738|3028|3030	ACAT1|DLD|HSD17B10|HADHA	-4
MyList_MCODE_ALL	KEGG Pathway	24	hsa00280	Valine, leucine and isoleucine degradation		-5.6	42	13	28162	48	56	4	7.1	3.4	38|1738|3028|3030	ACAT1|DLD|HSD17B10|HADHA	-4
MyList_MCODE_ALL	Reactome Gene Sets	6	R-HSA-69275	G2/M Transition		-5.6	15	9	28162	196	56	6	11	4.1	3326|10376|10381|10383|84617|347733	HSP90AB1|TUBA1B|TUBB3|TUBB4B|TUBB6|TUBB2B	-4
MyList_MCODE_ALL	GO Biological Processes	19	GO:0009141	nucleoside triphosphate metabolic process		-5.6	23	10	28162	109	56	5	8.9	3.8	498|2023|5315|5901|7415	ATP5F1A|ENO1|PKM|RAN|VCP	-4
MyList_MCODE_ALL	GO Biological Processes	19	GO:0006164	purine nucleotide biosynthetic process		-5.6	15	9	28162	197	56	6	11	4.1	38|498|1738|2023|5315|7415	ACAT1|ATP5F1A|DLD|ENO1|PKM|VCP	-4
MyList_MCODE_ALL	GO Biological Processes	19	GO:0000054	ribosomal subunit export from nucleus		-5.6	1.10E+02	18	28162	14	56	3	5.4	3	4869|5901|6209	NPM1|RAN|RPS15	-4
MyList_MCODE_ALL	GO Biological Processes	19	GO:0033750	ribosome localization		-5.6	1.10E+02	18	28162	14	56	3	5.4	3	4869|5901|6209	NPM1|RAN|RPS15	-4
MyList_MCODE_ALL	Reactome Gene Sets	6	R-HSA-453274	Mitotic G2-G2/M phases		-5.6	15	9	28162	198	56	6	11	4.1	3326|10376|10381|10383|84617|347733	HSP90AB1|TUBA1B|TUBB3|TUBB4B|TUBB6|TUBB2B	-4
MyList_MCODE_ALL	GO Biological Processes	19	GO:0046034	ATP metabolic process		-5.5	11	8.1	28162	313	56	7	12	4.4	498|1738|2023|2821|5223|5315|7415	ATP5F1A|DLD|ENO1|GPI|PGAM1|PKM|VCP	-4
MyList_MCODE_ALL	Reactome Gene Sets	6	R-HSA-5610787	Hedgehog 'off' state		-5.5	22	10	28162	113	56	5	8.9	3.8	10376|10381|10383|84617|347733	TUBA1B|TUBB3|TUBB4B|TUBB6|TUBB2B	-3.9
MyList_MCODE_ALL	GO Biological Processes	19	GO:0019674	NAD metabolic process		-5.5	39	12	28162	51	56	4	7.1	3.4	2023|2821|5223|5315	ENO1|GPI|PGAM1|PKM	-3.9
MyList_MCODE_ALL	GO Biological Processes	19	GO:0071428	rRNA-containing ribonucleoprotein complex export from nucleus		-5.5	1.00E+02	17	28162	15	56	3	5.4	3	4869|5901|6209	NPM1|RAN|RPS15	-3.9
MyList_MCODE_ALL	GO Biological Processes	19	GO:0005975	carbohydrate metabolic process		-5.5	7.3	7.1	28162	620	56	9	16	4.9	1431|2023|2821|3945|4191|5223|5226|5315|7086	CS|ENO1|GPI|LDHB|MDH2|PGAM1|PGD|PKM|TKT	-3.9
MyList_MCODE_ALL	Reactome Gene Sets	6	R-HSA-109582	Hemostasis		-5.5	7.3	7.1	28162	621	56	9	16	4.9	708|805|808|8407|10376|10381|10383|84617|347733	C1QBP|CALM2|CALM3|TAGLN2|TUBA1B|TUBB3|TUBB4B|TUBB6|TUBB2B	-3.9
MyList_MCODE_ALL	GO Biological Processes	19	GO:0055086	nucleobase-containing small molecule metabolic process		-5.4	7.3	7.1	28162	623	56	9	16	4.9	38|498|1738|2023|2821|5223|5315|5901|7415	ACAT1|ATP5F1A|DLD|ENO1|GPI|PGAM1|PKM|RAN|VCP	-3.9
MyList_MCODE_ALL	GO Biological Processes	19	GO:0072522	purine-containing compound biosynthetic process		-5.4	15	8.7	28162	208	56	6	11	4.1	38|498|1738|2023|5315|7415	ACAT1|ATP5F1A|DLD|ENO1|PKM|VCP	-3.9
MyList_MCODE_ALL	Reactome Gene Sets	6	R-HSA-9648025	EML4 and NUDC in mitotic spindle formation		-5.4	21	9.9	28162	117	56	5	8.9	3.8	10376|10381|10383|84617|347733	TUBA1B|TUBB3|TUBB4B|TUBB6|TUBB2B	-3.9
MyList_MCODE_ALL	Reactome Gene Sets	6	R-HSA-195258	RHO GTPase Effectors		-5.4	11	7.9	28162	327	56	7	12	4.4	805|808|10376|10381|10383|84617|347733	CALM2|CALM3|TUBA1B|TUBB3|TUBB4B|TUBB6|TUBB2B	-3.9
MyList_MCODE_ALL	GO Biological Processes	19	GO:0016051	carbohydrate biosynthetic process		-5.4	14	8.7	28162	210	56	6	11	4.1	2023|2821|4191|5223|5226|7086	ENO1|GPI|MDH2|PGAM1|PGD|TKT	-3.9
MyList_MCODE_ALL	Reactome Gene Sets	6	R-HSA-373760	L1CAM interactions		-5.4	21	9.8	28162	119	56	5	8.9	3.8	10376|10381|10383|84617|347733	TUBA1B|TUBB3|TUBB4B|TUBB6|TUBB2B	-3.8
MyList_MCODE_ALL	GO Biological Processes	19	GO:0006098	pentose-phosphate shunt		-5.4	94	17	28162	16	56	3	5.4	3	5223|5226|7086	PGAM1|PGD|TKT	-3.8
MyList_MCODE_ALL	Reactome Gene Sets	6	R-HSA-2132295	MHC class II antigen presentation		-5.3	20	9.6	28162	123	56	5	8.9	3.8	10376|10381|10383|84617|347733	TUBA1B|TUBB3|TUBB4B|TUBB6|TUBB2B	-3.8
MyList_MCODE_ALL	GO Biological Processes	19	GO:0006754	ATP biosynthetic process		-5.3	36	12	28162	56	56	4	7.1	3.4	498|2023|5315|7415	ATP5F1A|ENO1|PKM|VCP	-3.8
MyList_MCODE_ALL	GO Biological Processes	19	GO:0019320	hexose catabolic process		-5.3	36	12	28162	56	56	4	7.1	3.4	2023|2821|5223|5315	ENO1|GPI|PGAM1|PKM	-3.8
MyList_MCODE_ALL	Reactome Gene Sets	6	R-HSA-2500257	Resolution of Sister Chromatid Cohesion		-5.3	20	9.5	28162	126	56	5	8.9	3.8	10376|10381|10383|84617|347733	TUBA1B|TUBB3|TUBB4B|TUBB6|TUBB2B	-3.7
MyList_MCODE_ALL	GO Biological Processes	19	GO:0034660	ncRNA metabolic process		-5.2	8.1	7.2	28162	494	56	8	14	4.7	3028|4736|5901|6130|6203|6209|6217|6223	HSD17B10|RPL10A|RAN|RPL7A|RPS9|RPS15|RPS16|RPS19	-3.7
MyList_MCODE_ALL	GO Biological Processes	19	GO:0019058	viral life cycle		-5.2	10	7.6	28162	349	56	7	12	4.4	3326|5034|5094|5245|5901|7415|10155	HSP90AB1|P4HB|PCBP2|PHB|RAN|VCP|TRIM28	-3.7
MyList_MCODE_ALL	GO Biological Processes	19	GO:0006740	NADPH regeneration		-5.2	84	16	28162	18	56	3	5.4	3	5223|5226|7086	PGAM1|PGD|TKT	-3.7
MyList_MCODE_ALL	WikiPathways	27	WP78	TCA Cycle (aka Krebs or citric acid cycle)		-5.2	84	16	28162	18	56	3	5.4	3	1431|1738|4191	CS|DLD|MDH2	-3.7
MyList_MCODE_ALL	GO Biological Processes	19	GO:0006364	rRNA processing		-5.2	13	8.3	28162	228	56	6	11	4.1	4736|6130|6203|6209|6217|6223	RPL10A|RPL7A|RPS9|RPS15|RPS16|RPS19	-3.7
MyList_MCODE_ALL	GO Biological Processes	19	GO:1900180	regulation of protein localization to nucleus		-5.2	19	9.4	28162	130	56	5	8.9	3.8	908|3326|5901|10155|10574	CCT6A|HSP90AB1|RAN|TRIM28|CCT7	-3.7
MyList_MCODE_ALL	Reactome Gene Sets	6	R-HSA-8856688	Golgi-to-ER retrograde transport		-5.2	19	9.2	28162	133	56	5	8.9	3.8	10376|10381|10383|84617|347733	TUBA1B|TUBB3|TUBB4B|TUBB6|TUBB2B	-3.6
MyList_MCODE_ALL	GO Biological Processes	19	GO:0045727	positive regulation of translation		-5.2	19	9.2	28162	133	56	5	8.9	3.8	708|4869|5315|6191|6203	C1QBP|NPM1|PKM|RPS4X|RPS9	-3.6
MyList_MCODE_ALL	WikiPathways	27	WP411	mRNA Processing		-5.2	19	9.2	28162	133	56	5	8.9	3.8	1665|2521|3190|4670|5094	DHX15|FUS|HNRNPK|HNRNPM|PCBP2	-3.6
MyList_MCODE_ALL	Reactome Gene Sets	6	R-HSA-8876725	Protein methylation		-5.2	79	15	28162	19	56	3	5.4	3	805|808|7415	CALM2|CALM3|VCP	-3.6
MyList_MCODE_ALL	GO Biological Processes	19	GO:0046365	monosaccharide catabolic process		-5.1	32	11	28162	62	56	4	7.1	3.4	2023|2821|5223|5315	ENO1|GPI|PGAM1|PKM	-3.6
MyList_MCODE_ALL	Reactome Gene Sets	6	R-HSA-68882	Mitotic Anaphase		-5.1	13	8.1	28162	236	56	6	11	4.1	5901|10376|10381|10383|84617|347733	RAN|TUBA1B|TUBB3|TUBB4B|TUBB6|TUBB2B	-3.6
MyList_MCODE_ALL	Reactome Gene Sets	6	R-HSA-2555396	Mitotic Metaphase and Anaphase		-5.1	13	8.1	28162	237	56	6	11	4.1	5901|10376|10381|10383|84617|347733	RAN|TUBA1B|TUBB3|TUBB4B|TUBB6|TUBB2B	-3.6
MyList_MCODE_ALL	GO Biological Processes	19	GO:0016072	rRNA metabolic process		-5.1	13	8.1	28162	238	56	6	11	4.1	4736|6130|6203|6209|6217|6223	RPL10A|RPL7A|RPS9|RPS15|RPS16|RPS19	-3.6
MyList_MCODE_ALL	CORUM	33	CORUM:1332	Large Drosha complex		-5.1	75	15	28162	20	56	3	5.4	3	1665|2521|4670	DHX15|FUS|HNRNPM	-3.6
MyList_MCODE_ALL	GO Biological Processes	19	GO:0009083	branched-chain amino acid catabolic process		-5.1	75	15	28162	20	56	3	5.4	3	38|1738|3028	ACAT1|DLD|HSD17B10	-3.6
MyList_MCODE_ALL	Reactome Gene Sets	6	R-HSA-5663220	RHO GTPases Activate Formins		-5.1	18	9	28162	140	56	5	8.9	3.8	10376|10381|10383|84617|347733	TUBA1B|TUBB3|TUBB4B|TUBB6|TUBB2B	-3.5
MyList_MCODE_ALL	GO Biological Processes	19	GO:0032516	positive regulation of phosphoprotein phosphatase activity		-5	72	14	28162	21	56	3	5.4	3	805|808|3326	CALM2|CALM3|HSP90AB1	-3.5
MyList_MCODE_ALL	Reactome Gene Sets	6	R-HSA-70895	Branched-chain amino acid catabolism		-5	72	14	28162	21	56	3	5.4	3	38|1738|3028	ACAT1|DLD|HSD17B10	-3.5
MyList_MCODE_ALL	GO Biological Processes	19	GO:0009206	purine ribonucleoside triphosphate biosynthetic process		-5	30	11	28162	67	56	4	7.1	3.4	498|2023|5315|7415	ATP5F1A|ENO1|PKM|VCP	-3.5
MyList_MCODE_ALL	GO Biological Processes	19	GO:0009145	purine nucleoside triphosphate biosynthetic process		-5	30	11	28162	68	56	4	7.1	3.4	498|2023|5315|7415	ATP5F1A|ENO1|PKM|VCP	-3.5
MyList_MCODE_ALL	GO Biological Processes	19	GO:0000398	mRNA splicing, via spliceosome		-5	9.2	7.2	28162	383	56	7	12	4.4	708|1665|2521|3190|4670|4691|5094	C1QBP|DHX15|FUS|HNRNPK|HNRNPM|NCL|PCBP2	-3.5
MyList_MCODE_ALL	GO Biological Processes	19	GO:0000377	RNA splicing, via transesterification reactions with bulged adenosine as nucleophile		-5	9.2	7.2	28162	383	56	7	12	4.4	708|1665|2521|3190|4670|4691|5094	C1QBP|DHX15|FUS|HNRNPK|HNRNPM|NCL|PCBP2	-3.5
MyList_MCODE_ALL	Reactome Gene Sets	6	R-HSA-71403	Citric acid cycle (TCA cycle)		-5	69	14	28162	22	56	3	5.4	3	1431|1738|4191	CS|DLD|MDH2	-3.5
MyList_MCODE_ALL	KEGG Pathway	24	M00009	Citrate cycle (TCA cycle, Krebs cycle)		-5	69	14	28162	22	56	3	5.4	3	1431|1738|4191	CS|DLD|MDH2	-3.5
MyList_MCODE_ALL	KEGG Pathway	24	hsa_M00009	Citrate cycle (TCA cycle, Krebs cycle)		-5	69	14	28162	22	56	3	5.4	3	1431|1738|4191	CS|DLD|MDH2	-3.5
MyList_MCODE_ALL	GO Biological Processes	19	GO:0000375	RNA splicing, via transesterification reactions		-5	9.1	7.2	28162	386	56	7	12	4.4	708|1665|2521|3190|4670|4691|5094	C1QBP|DHX15|FUS|HNRNPK|HNRNPM|NCL|PCBP2	-3.5
MyList_MCODE_ALL	GO Biological Processes	19	GO:0007005	mitochondrion organization		-4.9	7.3	6.7	28162	548	56	8	14	4.7	498|808|3028|3313|3329|5245|7416|7417	ATP5F1A|CALM3|HSD17B10|HSPA9|HSPD1|PHB|VDAC1|VDAC2	-3.4
MyList_MCODE_ALL	Reactome Gene Sets	6	R-HSA-70171	Glycolysis		-4.9	28	10	28162	71	56	4	7.1	3.4	2023|2821|5223|5315	ENO1|GPI|PGAM1|PKM	-3.4
MyList_MCODE_ALL	Reactome Gene Sets	6	R-HSA-8949215	Mitochondrial calcium ion transport		-4.9	66	14	28162	23	56	3	5.4	3	5245|7416|7417	PHB|VDAC1|VDAC2	-3.4
MyList_MCODE_ALL	GO Biological Processes	19	GO:0009081	branched-chain amino acid metabolic process		-4.9	66	14	28162	23	56	3	5.4	3	38|1738|3028	ACAT1|DLD|HSD17B10	-3.4
MyList_MCODE_ALL	Reactome Gene Sets	6	R-HSA-9013418	RHOBTB2 GTPase cycle		-4.9	66	14	28162	23	56	3	5.4	3	908|3326|10574	CCT6A|HSP90AB1|CCT7	-3.4
MyList_MCODE_ALL	GO Biological Processes	19	GO:0042273	ribosomal large subunit biogenesis		-4.9	28	10	28162	72	56	4	7.1	3.4	4736|4869|6130|6152	RPL10A|NPM1|RPL7A|RPL24	-3.4
MyList_MCODE_ALL	GO Biological Processes	19	GO:0009201	ribonucleoside triphosphate biosynthetic process		-4.9	28	10	28162	73	56	4	7.1	3.4	498|2023|5315|7415	ATP5F1A|ENO1|PKM|VCP	-3.4
MyList_MCODE_ALL	Reactome Gene Sets	6	R-HSA-199977	ER to Golgi Anterograde Transport		-4.9	16	8.5	28162	154	56	5	8.9	3.8	10376|10381|10383|84617|347733	TUBA1B|TUBB3|TUBB4B|TUBB6|TUBB2B	-3.4
MyList_MCODE_ALL	KEGG Pathway	24	ko04145	Phagosome		-4.9	16	8.5	28162	154	56	5	8.9	3.8	10376|10381|10383|84617|347733	TUBA1B|TUBB3|TUBB4B|TUBB6|TUBB2B	-3.4
MyList_MCODE_ALL	GO Biological Processes	19	GO:0009165	nucleotide biosynthetic process		-4.9	11	7.6	28162	264	56	6	11	4.1	38|498|1738|2023|5315|7415	ACAT1|ATP5F1A|DLD|ENO1|PKM|VCP	-3.4
MyList_MCODE_ALL	GO Biological Processes	19	GO:0034470	ncRNA processing		-4.9	8.8	7	28162	400	56	7	12	4.4	3028|4736|6130|6203|6209|6217|6223	HSD17B10|RPL10A|RPL7A|RPS9|RPS15|RPS16|RPS19	-3.4
MyList_MCODE_ALL	GO Biological Processes	19	GO:1901293	nucleoside phosphate biosynthetic process		-4.8	11	7.5	28162	267	56	6	11	4.1	38|498|1738|2023|5315|7415	ACAT1|ATP5F1A|DLD|ENO1|PKM|VCP	-3.4
MyList_MCODE_ALL	GO Biological Processes	19	GO:0042274	ribosomal small subunit biogenesis		-4.8	27	10	28162	75	56	4	7.1	3.4	4869|6209|6217|6223	NPM1|RPS15|RPS16|RPS19	-3.3
MyList_MCODE_ALL	Reactome Gene Sets	6	R-HSA-112316	Neuronal System		-4.8	8.6	6.9	28162	410	56	7	12	4.4	805|808|10376|10381|10383|84617|347733	CALM2|CALM3|TUBA1B|TUBB3|TUBB4B|TUBB6|TUBB2B	-3.3
MyList_MCODE_ALL	Reactome Gene Sets	6	R-HSA-9609507	Protein localization		-4.7	15	8.2	28162	163	56	5	8.9	3.8	498|1431|3313|3329|7416	ATP5F1A|CS|HSPA9|HSPD1|VDAC1	-3.3
MyList_MCODE_ALL	GO Biological Processes	19	GO:0034250	positive regulation of cellular amide metabolic process		-4.7	15	8.2	28162	163	56	5	8.9	3.8	708|4869|5315|6191|6203	C1QBP|NPM1|PKM|RPS4X|RPS9	-3.3
MyList_MCODE_ALL	KEGG Pathway	24	hsa04145	Phagosome		-4.7	15	8.1	28162	168	56	5	8.9	3.8	10376|10381|10383|84617|347733	TUBA1B|TUBB3|TUBB4B|TUBB6|TUBB2B	-3.2
MyList_MCODE_ALL	Reactome Gene Sets	6	R-HSA-983231	Factors involved in megakaryocyte development and platelet production		-4.7	15	8.1	28162	168	56	5	8.9	3.8	10376|10381|10383|84617|347733	TUBA1B|TUBB3|TUBB4B|TUBB6|TUBB2B	-3.2
MyList_MCODE_ALL	GO Biological Processes	19	GO:0045055	regulated exocytosis		-4.7	5.8	6.1	28162	780	56	9	16	4.9	808|2821|3326|5223|5315|6727|7415|8407|10383	CALM3|GPI|HSP90AB1|PGAM1|PKM|SRP14|VCP|TAGLN2|TUBB4B	-3.2
MyList_MCODE_ALL	GO Biological Processes	19	GO:0009142	nucleoside triphosphate biosynthetic process		-4.6	24	9.4	28162	84	56	4	7.1	3.4	498|2023|5315|7415	ATP5F1A|ENO1|PKM|VCP	-3.2
MyList_MCODE_ALL	GO Biological Processes	19	GO:0000226	microtubule cytoskeleton organization		-4.6	6.6	6.2	28162	610	56	8	14	4.7	4869|5901|7415|10376|10381|10383|84617|347733	NPM1|RAN|VCP|TUBA1B|TUBB3|TUBB4B|TUBB6|TUBB2B	-3.1
MyList_MCODE_ALL	GO Biological Processes	19	GO:0009060	aerobic respiration		-4.6	23	9.3	28162	86	56	4	7.1	3.4	1431|1738|4191|7415	CS|DLD|MDH2|VCP	-3.1
MyList_MCODE_ALL	Reactome Gene Sets	6	R-HSA-9012999	RHO GTPase cycle		-4.6	7.9	6.6	28162	443	56	7	12	4.4	70|708|908|3326|7415|10376|10574	ACTC1|C1QBP|CCT6A|HSP90AB1|VCP|TUBA1B|CCT7	-3.1
MyList_MCODE_ALL	WikiPathways	27	WP4018	Pathways in clear cell renal cell carcinoma		-4.6	23	9.2	28162	87	56	4	7.1	3.4	2023|2821|3945|5315	ENO1|GPI|LDHB|PKM	-3.1
MyList_MCODE_ALL	GO Biological Processes	19	GO:0006094	gluconeogenesis		-4.5	23	9.2	28162	88	56	4	7.1	3.4	2023|2821|4191|5223	ENO1|GPI|MDH2|PGAM1	-3.1
MyList_MCODE_ALL	KEGG Pathway	24	ko00020	Citrate cycle (TCA cycle)		-4.5	50	12	28162	30	56	3	5.4	3	1431|1738|4191	CS|DLD|MDH2	-3.1
MyList_MCODE_ALL	KEGG Pathway	24	ko00030	Pentose phosphate pathway		-4.5	50	12	28162	30	56	3	5.4	3	2821|5226|7086	GPI|PGD|TKT	-3.1
MyList_MCODE_ALL	KEGG Pathway	24	hsa00030	Pentose phosphate pathway		-4.5	50	12	28162	30	56	3	5.4	3	2821|5226|7086	GPI|PGD|TKT	-3.1
MyList_MCODE_ALL	KEGG Pathway	24	hsa00020	Citrate cycle (TCA cycle)		-4.5	50	12	28162	30	56	3	5.4	3	1431|1738|4191	CS|DLD|MDH2	-3.1
MyList_MCODE_ALL	Reactome Gene Sets	6	R-HSA-446203	Asparagine N-linked glycosylation		-4.5	9.9	7	28162	304	56	6	11	4.1	7415|10376|10381|10383|84617|347733	VCP|TUBA1B|TUBB3|TUBB4B|TUBB6|TUBB2B	-3.1
MyList_MCODE_ALL	Reactome Gene Sets	6	R-HSA-72163	mRNA Splicing - Major Pathway		-4.5	14	7.7	28162	183	56	5	8.9	3.8	1665|2521|3190|4670|5094	DHX15|FUS|HNRNPK|HNRNPM|PCBP2	-3.1
MyList_MCODE_ALL	Reactome Gene Sets	6	R-HSA-70268	Pyruvate metabolism		-4.5	49	12	28162	31	56	3	5.4	3	1738|3945|7416	DLD|LDHB|VDAC1	-3.1
MyList_MCODE_ALL	Reactome Gene Sets	6	R-HSA-5339562	Uptake and actions of bacterial toxins		-4.5	49	12	28162	31	56	3	5.4	3	805|808|3326	CALM2|CALM3|HSP90AB1	-3.1
MyList_MCODE_ALL	WikiPathways	27	WP3925	Amino Acid metabolism		-4.5	22	9	28162	91	56	4	7.1	3.4	1431|1738|4191|5315	CS|DLD|MDH2|PKM	-3
MyList_MCODE_ALL	GO Biological Processes	19	GO:0019319	hexose biosynthetic process		-4.5	22	9	28162	91	56	4	7.1	3.4	2023|2821|4191|5223	ENO1|GPI|MDH2|PGAM1	-3
MyList_MCODE_ALL	GO Biological Processes	19	GO:0006986	response to unfolded protein		-4.5	14	7.7	28162	185	56	5	8.9	3.8	3313|3326|3329|7184|7415	HSPA9|HSP90AB1|HSPD1|HSP90B1|VCP	-3
MyList_MCODE_ALL	Reactome Gene Sets	6	R-HSA-948021	Transport to the Golgi and subsequent modification		-4.5	14	7.7	28162	185	56	5	8.9	3.8	10376|10381|10383|84617|347733	TUBA1B|TUBB3|TUBB4B|TUBB6|TUBB2B	-3
MyList_MCODE_ALL	GO Biological Processes	19	GO:0010922	positive regulation of phosphatase activity		-4.4	46	11	28162	33	56	3	5.4	3	805|808|3326	CALM2|CALM3|HSP90AB1	-3
MyList_MCODE_ALL	Reactome Gene Sets	6	R-HSA-1592230	Mitochondrial biogenesis		-4.4	21	8.8	28162	95	56	4	7.1	3.4	498|805|808|3313	ATP5F1A|CALM2|CALM3|HSPA9	-3
MyList_MCODE_ALL	Reactome Gene Sets	6	R-HSA-72172	mRNA Splicing		-4.4	13	7.5	28162	191	56	5	8.9	3.8	1665|2521|3190|4670|5094	DHX15|FUS|HNRNPK|HNRNPM|PCBP2	-3
MyList_MCODE_ALL	Reactome Gene Sets	6	R-HSA-2467813	Separation of Sister Chromatids		-4.4	13	7.5	28162	191	56	5	8.9	3.8	10376|10381|10383|84617|347733	TUBA1B|TUBB3|TUBB4B|TUBB6|TUBB2B	-3
MyList_MCODE_ALL	GO Biological Processes	19	GO:0050821	protein stabilization		-4.4	13	7.5	28162	191	56	5	8.9	3.8	908|3326|3329|5245|10574	CCT6A|HSP90AB1|HSPD1|PHB|CCT7	-3
MyList_MCODE_ALL	WikiPathways	27	WP143	Fatty Acid Beta Oxidation		-4.4	44	11	28162	34	56	3	5.4	3	38|1738|3030	ACAT1|DLD|HADHA	-3
MyList_MCODE_ALL	GO Biological Processes	19	GO:0006099	tricarboxylic acid cycle		-4.4	44	11	28162	34	56	3	5.4	3	1431|1738|4191	CS|DLD|MDH2	-3
MyList_MCODE_ALL	KEGG Pathway	24	ko04915	Estrogen signaling pathway		-4.4	21	8.6	28162	98	56	4	7.1	3.4	805|808|3326|7184	CALM2|CALM3|HSP90AB1|HSP90B1	-2.9
MyList_MCODE_ALL	Reactome Gene Sets	6	R-HSA-6798695	Neutrophil degranulation		-4.3	7.3	6.2	28162	480	56	7	12	4.4	2821|3326|5223|5315|6727|7415|10383	GPI|HSP90AB1|PGAM1|PKM|SRP14|VCP|TUBB4B	-2.9
MyList_MCODE_ALL	GO Biological Processes	19	GO:0016052	carbohydrate catabolic process		-4.3	13	7.4	28162	197	56	5	8.9	3.8	2023|2821|5223|5226|5315	ENO1|GPI|PGAM1|PGD|PKM	-2.9
MyList_MCODE_ALL	GO Biological Processes	19	GO:0008380	RNA splicing		-4.3	7.3	6.2	28162	481	56	7	12	4.4	708|1665|2521|3190|4670|4691|5094	C1QBP|DHX15|FUS|HNRNPK|HNRNPM|NCL|PCBP2	-2.9
MyList_MCODE_ALL	GO Biological Processes	19	GO:0002274	myeloid leukocyte activation		-4.3	6.1	5.9	28162	661	56	8	14	4.7	2821|3326|3329|5223|5315|6727|7415|10383	GPI|HSP90AB1|HSPD1|PGAM1|PKM|SRP14|VCP|TUBB4B	-2.9
MyList_MCODE_ALL	Reactome Gene Sets	6	R-HSA-9706574	RHOBTB GTPase Cycle		-4.3	43	11	28162	35	56	3	5.4	3	908|3326|10574	CCT6A|HSP90AB1|CCT7	-2.9
MyList_MCODE_ALL	GO Biological Processes	19	GO:0039694	viral RNA genome replication		-4.3	43	11	28162	35	56	3	5.4	3	5094|5245|10155	PCBP2|PHB|TRIM28	-2.9
MyList_MCODE_ALL	GO Biological Processes	19	GO:0006739	NADP metabolic process		-4.3	43	11	28162	35	56	3	5.4	3	5223|5226|7086	PGAM1|PGD|TKT	-2.9
MyList_MCODE_ALL	GO Biological Processes	19	GO:0051054	positive regulation of DNA metabolic process		-4.3	13	7.4	28162	198	56	5	8.9	3.8	908|2521|3326|10155|10574	CCT6A|FUS|HSP90AB1|TRIM28|CCT7	-2.9
MyList_MCODE_ALL	GO Biological Processes	19	GO:0071897	DNA biosynthetic process		-4.3	13	7.4	28162	198	56	5	8.9	3.8	908|3326|5245|7415|10574	CCT6A|HSP90AB1|PHB|VCP|CCT7	-2.9
MyList_MCODE_ALL	GO Biological Processes	19	GO:0043312	neutrophil degranulation		-4.3	7.2	6.2	28162	486	56	7	12	4.4	2821|3326|5223|5315|6727|7415|10383	GPI|HSP90AB1|PGAM1|PKM|SRP14|VCP|TUBB4B	-2.9
MyList_MCODE_ALL	Reactome Gene Sets	6	R-HSA-5617833	Cilium Assembly		-4.3	13	7.3	28162	201	56	5	8.9	3.8	10376|10381|10383|84617|347733	TUBA1B|TUBB3|TUBB4B|TUBB6|TUBB2B	-2.9
MyList_MCODE_ALL	GO Biological Processes	19	GO:0002283	neutrophil activation involved in immune response		-4.3	7.2	6.2	28162	489	56	7	12	4.4	2821|3326|5223|5315|6727|7415|10383	GPI|HSP90AB1|PGAM1|PKM|SRP14|VCP|TUBB4B	-2.9
MyList_MCODE_ALL	Reactome Gene Sets	6	R-HSA-5673000	RAF activation		-4.3	42	11	28162	36	56	3	5.4	3	805|808|5245	CALM2|CALM3|PHB	-2.9
MyList_MCODE_ALL	Reactome Gene Sets	6	R-HSA-6811442	Intra-Golgi and retrograde Golgi-to-ER traffic		-4.3	12	7.3	28162	202	56	5	8.9	3.8	10376|10381|10383|84617|347733	TUBA1B|TUBB3|TUBB4B|TUBB6|TUBB2B	-2.9
MyList_MCODE_ALL	GO Biological Processes	19	GO:0002181	cytoplasmic translation		-4.3	20	8.5	28162	102	56	4	7.1	3.4	1973|4736|5315|6152	EIF4A1|RPL10A|PKM|RPL24	-2.9
MyList_MCODE_ALL	GO Biological Processes	19	GO:1903311	regulation of mRNA metabolic process		-4.3	9	6.6	28162	334	56	6	11	4.1	708|2521|3190|4670|4691|4869	C1QBP|FUS|HNRNPK|HNRNPM|NCL|NPM1	-2.9
MyList_MCODE_ALL	Reactome Gene Sets	6	R-HSA-5653656	Vesicle-mediated transport		-4.3	6	5.8	28162	673	56	8	14	4.7	805|808|7184|10376|10381|10383|84617|347733	CALM2|CALM3|HSP90B1|TUBA1B|TUBB3|TUBB4B|TUBB6|TUBB2B	-2.9
MyList_MCODE_ALL	Reactome Gene Sets	6	R-HSA-68877	Mitotic Prometaphase		-4.3	12	7.2	28162	204	56	5	8.9	3.8	10376|10381|10383|84617|347733	TUBA1B|TUBB3|TUBB4B|TUBB6|TUBB2B	-2.9
MyList_MCODE_ALL	GO Biological Processes	19	GO:0034248	regulation of cellular amide metabolic process		-4.3	7.1	6.1	28162	495	56	7	12	4.4	708|4691|4869|5223|5315|6191|6203	C1QBP|NCL|NPM1|PGAM1|PKM|RPS4X|RPS9	-2.9
MyList_MCODE_ALL	GO Biological Processes	19	GO:0035966	response to topologically incorrect protein		-4.2	12	7.2	28162	206	56	5	8.9	3.8	3313|3326|3329|7184|7415	HSPA9|HSP90AB1|HSPD1|HSP90B1|VCP	-2.9
MyList_MCODE_ALL	GO Biological Processes	19	GO:0006913	nucleocytoplasmic transport		-4.2	8.9	6.5	28162	340	56	6	11	4.1	3313|3326|4869|5901|6209|10155	HSPA9|HSP90AB1|NPM1|RAN|RPS15|TRIM28	-2.8
MyList_MCODE_ALL	GO Biological Processes	19	GO:0002446	neutrophil mediated immunity		-4.2	7	6.1	28162	500	56	7	12	4.4	2821|3326|5223|5315|6727|7415|10383	GPI|HSP90AB1|PGAM1|PKM|SRP14|VCP|TUBB4B	-2.8
MyList_MCODE_ALL	GO Biological Processes	19	GO:0042119	neutrophil activation		-4.2	7	6.1	28162	501	56	7	12	4.4	2821|3326|5223|5315|6727|7415|10383	GPI|HSP90AB1|PGAM1|PKM|SRP14|VCP|TUBB4B	-2.8
MyList_MCODE_ALL	GO Biological Processes	19	GO:0042307	positive regulation of protein import into nucleus		-4.2	40	11	28162	38	56	3	5.4	3	3326|5901|10155	HSP90AB1|RAN|TRIM28	-2.8
MyList_MCODE_ALL	GO Biological Processes	19	GO:0051169	nuclear transport		-4.2	8.8	6.5	28162	343	56	6	11	4.1	3313|3326|4869|5901|6209|10155	HSPA9|HSP90AB1|NPM1|RAN|RPS15|TRIM28	-2.8
MyList_MCODE_ALL	GO Biological Processes	19	GO:0006006	glucose metabolic process		-4.2	12	7.1	28162	210	56	5	8.9	3.8	2023|2821|4191|5223|5315	ENO1|GPI|MDH2|PGAM1|PKM	-2.8
MyList_MCODE_ALL	GO Biological Processes	19	GO:0036230	granulocyte activation		-4.2	7	6	28162	506	56	7	12	4.4	2821|3326|5223|5315|6727|7415|10383	GPI|HSP90AB1|PGAM1|PKM|SRP14|VCP|TUBB4B	-2.8
MyList_MCODE_ALL	Reactome Gene Sets	6	R-HSA-1640170	Cell Cycle		-4.2	5.8	5.7	28162	692	56	8	14	4.7	3326|4869|5901|10376|10381|10383|84617|347733	HSP90AB1|NPM1|RAN|TUBA1B|TUBB3|TUBB4B|TUBB6|TUBB2B	-2.8
MyList_MCODE_ALL	GO Biological Processes	19	GO:1903170	negative regulation of calcium ion transmembrane transport		-4.2	38	10	28162	40	56	3	5.4	3	805|808|7416	CALM2|CALM3|VDAC1	-2.8
MyList_MCODE_ALL	GO Biological Processes	19	GO:1904591	positive regulation of protein import		-4.2	38	10	28162	40	56	3	5.4	3	3326|5901|10155	HSP90AB1|RAN|TRIM28	-2.8
MyList_MCODE_ALL	GO Biological Processes	19	GO:0051052	regulation of DNA metabolic process		-4.1	8.5	6.3	28162	355	56	6	11	4.1	908|2521|3326|4869|10155|10574	CCT6A|FUS|HSP90AB1|NPM1|TRIM28|CCT7	-2.8
MyList_MCODE_ALL	GO Biological Processes	19	GO:0006096	glycolytic process		-4.1	18	7.9	28162	114	56	4	7.1	3.4	2023|2821|5223|5315	ENO1|GPI|PGAM1|PKM	-2.7
MyList_MCODE_ALL	GO Biological Processes	19	GO:0006757	ATP generation from ADP		-4.1	17	7.9	28162	115	56	4	7.1	3.4	2023|2821|5223|5315	ENO1|GPI|PGAM1|PKM	-2.7
MyList_MCODE_ALL	GO Biological Processes	19	GO:0002366	leukocyte activation involved in immune response		-4.1	5.6	5.6	28162	720	56	8	14	4.7	2821|3326|3329|5223|5315|6727|7415|10383	GPI|HSP90AB1|HSPD1|PGAM1|PKM|SRP14|VCP|TUBB4B	-2.7
MyList_MCODE_ALL	GO Biological Processes	19	GO:0002263	cell activation involved in immune response		-4.1	5.6	5.5	28162	724	56	8	14	4.7	2821|3326|3329|5223|5315|6727|7415|10383	GPI|HSP90AB1|HSPD1|PGAM1|PKM|SRP14|VCP|TUBB4B	-2.7
MyList_MCODE_ALL	GO Biological Processes	19	GO:0043299	leukocyte degranulation		-4	6.6	5.8	28162	537	56	7	12	4.4	2821|3326|5223|5315|6727|7415|10383	GPI|HSP90AB1|PGAM1|PKM|SRP14|VCP|TUBB4B	-2.7
MyList_MCODE_ALL	GO Biological Processes	19	GO:0043666	regulation of phosphoprotein phosphatase activity		-4	17	7.8	28162	119	56	4	7.1	3.4	805|808|3326|7184	CALM2|CALM3|HSP90AB1|HSP90B1	-2.7
MyList_MCODE_ALL	GO Biological Processes	19	GO:0071826	ribonucleoprotein complex subunit organization		-4	11	6.7	28162	231	56	5	8.9	3.8	3326|6152|6209|6223|7415	HSP90AB1|RPL24|RPS15|RPS19|VCP	-2.6
MyList_MCODE_ALL	GO Biological Processes	19	GO:0035307	positive regulation of protein dephosphorylation		-4	34	9.7	28162	45	56	3	5.4	3	805|808|3326	CALM2|CALM3|HSP90AB1	-2.6
MyList_MCODE_ALL	GO Biological Processes	19	GO:0006397	mRNA processing		-4	6.4	5.7	28162	546	56	7	12	4.4	708|1665|2521|3190|4670|4691|5094	C1QBP|DHX15|FUS|HNRNPK|HNRNPM|NCL|PCBP2	-2.6
MyList_MCODE_ALL	GO Biological Processes	19	GO:0046031	ADP metabolic process		-4	16	7.7	28162	122	56	4	7.1	3.4	2023|2821|5223|5315	ENO1|GPI|PGAM1|PKM	-2.6
MyList_MCODE_ALL	GO Biological Processes	19	GO:0006403	RNA localization		-4	11	6.7	28162	235	56	5	8.9	3.8	908|4869|5901|6209|10574	CCT6A|NPM1|RAN|RPS15|CCT7	-2.6
MyList_MCODE_ALL	GO Biological Processes	19	GO:0002275	myeloid cell activation involved in immune response		-4	6.4	5.7	28162	550	56	7	12	4.4	2821|3326|5223|5315|6727|7415|10383	GPI|HSP90AB1|PGAM1|PKM|SRP14|VCP|TUBB4B	-2.6
MyList_MCODE_ALL	GO Biological Processes	19	GO:0002444	myeloid leukocyte mediated immunity		-4	6.4	5.7	28162	553	56	7	12	4.4	2821|3326|5223|5315|6727|7415|10383	GPI|HSP90AB1|PGAM1|PKM|SRP14|VCP|TUBB4B	-2.6
MyList_MCODE_ALL	Reactome Gene Sets	6	R-HSA-6802949	Signaling by RAS mutants		-3.9	32	9.5	28162	47	56	3	5.4	3	805|808|5245	CALM2|CALM3|PHB	-2.6
MyList_MCODE_ALL	Reactome Gene Sets	6	R-HSA-6802946	Signaling by moderate kinase activity BRAF mutants		-3.9	32	9.5	28162	47	56	3	5.4	3	805|808|5245	CALM2|CALM3|PHB	-2.6
MyList_MCODE_ALL	Reactome Gene Sets	6	R-HSA-6802955	Paradoxical activation of RAF signaling by kinase inactive BRAF		-3.9	32	9.5	28162	47	56	3	5.4	3	805|808|5245	CALM2|CALM3|PHB	-2.6
MyList_MCODE_ALL	Reactome Gene Sets	6	R-HSA-9649948	Signaling downstream of RAS mutants		-3.9	32	9.5	28162	47	56	3	5.4	3	805|808|5245	CALM2|CALM3|PHB	-2.6
MyList_MCODE_ALL	Reactome Gene Sets	6	R-HSA-69278	Cell Cycle, Mitotic		-3.9	6.3	5.6	28162	561	56	7	12	4.4	3326|5901|10376|10381|10383|84617|347733	HSP90AB1|RAN|TUBA1B|TUBB3|TUBB4B|TUBB6|TUBB2B	-2.6
MyList_MCODE_ALL	Reactome Gene Sets	6	R-HSA-72203	Processing of Capped Intron-Containing Pre-mRNA		-3.9	10	6.5	28162	244	56	5	8.9	3.8	1665|2521|3190|4670|5094	DHX15|FUS|HNRNPK|HNRNPM|PCBP2	-2.6
MyList_MCODE_ALL	GO Biological Processes	19	GO:0046395	carboxylic acid catabolic process		-3.9	10	6.5	28162	244	56	5	8.9	3.8	38|1738|3028|3030|5226	ACAT1|DLD|HSD17B10|HADHA|PGD	-2.6
MyList_MCODE_ALL	GO Biological Processes	19	GO:0019079	viral genome replication		-3.9	16	7.4	28162	129	56	4	7.1	3.4	5094|5245|7415|10155	PCBP2|PHB|VCP|TRIM28	-2.5
MyList_MCODE_ALL	GO Biological Processes	19	GO:0072329	monocarboxylic acid catabolic process		-3.9	15	7.4	28162	131	56	4	7.1	3.4	38|3028|3030|5226	ACAT1|HSD17B10|HADHA|PGD	-2.5
MyList_MCODE_ALL	GO Biological Processes	19	GO:0019318	hexose metabolic process		-3.9	10	6.4	28162	250	56	5	8.9	3.8	2023|2821|4191|5223|5315	ENO1|GPI|MDH2|PGAM1|PKM	-2.5
MyList_MCODE_ALL	GO Biological Processes	19	GO:0006165	nucleoside diphosphate phosphorylation		-3.9	15	7.3	28162	132	56	4	7.1	3.4	2023|2821|5223|5315	ENO1|GPI|PGAM1|PKM	-2.5
MyList_MCODE_ALL	GO Biological Processes	19	GO:0046939	nucleotide phosphorylation		-3.8	15	7.3	28162	133	56	4	7.1	3.4	2023|2821|5223|5315	ENO1|GPI|PGAM1|PKM	-2.5
MyList_MCODE_ALL	GO Biological Processes	19	GO:0009179	purine ribonucleoside diphosphate metabolic process		-3.8	15	7.2	28162	135	56	4	7.1	3.4	2023|2821|5223|5315	ENO1|GPI|PGAM1|PKM	-2.5
MyList_MCODE_ALL	GO Biological Processes	19	GO:0009135	purine nucleoside diphosphate metabolic process		-3.8	15	7.2	28162	135	56	4	7.1	3.4	2023|2821|5223|5315	ENO1|GPI|PGAM1|PKM	-2.5
MyList_MCODE_ALL	GO Biological Processes	19	GO:0090407	organophosphate biosynthetic process		-3.8	6	5.5	28162	587	56	7	12	4.4	38|498|1738|2023|5315|7086|7415	ACAT1|ATP5F1A|DLD|ENO1|PKM|TKT|VCP	-2.5
MyList_MCODE_ALL	GO Biological Processes	19	GO:0016054	organic acid catabolic process		-3.8	9.7	6.3	28162	259	56	5	8.9	3.8	38|1738|3028|3030|5226	ACAT1|DLD|HSD17B10|HADHA|PGD	-2.5
MyList_MCODE_ALL	GO Biological Processes	19	GO:0009185	ribonucleoside diphosphate metabolic process		-3.8	15	7.1	28162	138	56	4	7.1	3.4	2023|2821|5223|5315	ENO1|GPI|PGAM1|PKM	-2.5
MyList_MCODE_ALL	Reactome Gene Sets	6	R-HSA-68886	M Phase		-3.7	7.2	5.7	28162	418	56	6	11	4.1	5901|10376|10381|10383|84617|347733	RAN|TUBA1B|TUBB3|TUBB4B|TUBB6|TUBB2B	-2.4
MyList_MCODE_ALL	KEGG Pathway	24	ko05418	Fluid shear stress and atherosclerosis		-3.7	14	7	28162	142	56	4	7.1	3.4	805|808|3326|7184	CALM2|CALM3|HSP90AB1|HSP90B1	-2.4
MyList_MCODE_ALL	GO Biological Processes	19	GO:0035304	regulation of protein dephosphorylation		-3.7	14	7	28162	142	56	4	7.1	3.4	805|808|3326|7184	CALM2|CALM3|HSP90AB1|HSP90B1	-2.4
MyList_MCODE_ALL	GO Biological Processes	19	GO:0042306	regulation of protein import into nucleus		-3.7	27	8.7	28162	56	56	3	5.4	3	3326|5901|10155	HSP90AB1|RAN|TRIM28	-2.4
MyList_MCODE_ALL	GO Biological Processes	19	GO:0007006	mitochondrial membrane organization		-3.7	14	7	28162	144	56	4	7.1	3.4	498|808|3313|7417	ATP5F1A|CALM3|HSPA9|VDAC2	-2.4
MyList_MCODE_ALL	GO Biological Processes	19	GO:0006417	regulation of translation		-3.7	7.1	5.6	28162	426	56	6	11	4.1	708|4691|4869|5315|6191|6203	C1QBP|NCL|NPM1|PKM|RPS4X|RPS9	-2.4
MyList_MCODE_ALL	GO Biological Processes	19	GO:0043484	regulation of RNA splicing		-3.7	14	6.9	28162	145	56	4	7.1	3.4	708|2521|3190|4691	C1QBP|FUS|HNRNPK|NCL	-2.4
MyList_MCODE_ALL	KEGG Pathway	24	hsa04915	Estrogen signaling pathway		-3.7	14	6.9	28162	146	56	4	7.1	3.4	805|808|3326|7184	CALM2|CALM3|HSP90AB1|HSP90B1	-2.4
MyList_MCODE_ALL	GO Biological Processes	19	GO:0035306	positive regulation of dephosphorylation		-3.7	26	8.5	28162	58	56	3	5.4	3	805|808|3326	CALM2|CALM3|HSP90AB1	-2.4
MyList_MCODE_ALL	KEGG Pathway	24	hsa05418	Fluid shear stress and atherosclerosis		-3.7	14	6.9	28162	148	56	4	7.1	3.4	805|808|3326|7184	CALM2|CALM3|HSP90AB1|HSP90B1	-2.3
MyList_MCODE_ALL	GO Biological Processes	19	GO:0034504	protein localization to nucleus		-3.7	9.1	6.1	28162	275	56	5	8.9	3.8	908|3326|5901|10155|10574	CCT6A|HSP90AB1|RAN|TRIM28|CCT7	-2.3
MyList_MCODE_ALL	GO Biological Processes	19	GO:0034620	cellular response to unfolded protein		-3.7	14	6.8	28162	149	56	4	7.1	3.4	3313|3329|7184|7415	HSPA9|HSPD1|HSP90B1|VCP	-2.3
MyList_MCODE_ALL	GO Biological Processes	19	GO:1904589	regulation of protein import		-3.7	26	8.4	28162	59	56	3	5.4	3	3326|5901|10155	HSP90AB1|RAN|TRIM28	-2.3
MyList_MCODE_ALL	WikiPathways	27	WP3888	VEGFA-VEGFR2 Signaling Pathway		-3.6	6.9	5.5	28162	439	56	6	11	4.1	4691|4736|5034|5226|7086|10574	NCL|RPL10A|P4HB|PGD|TKT|CCT7	-2.3
MyList_MCODE_ALL	GO Biological Processes	19	GO:0051926	negative regulation of calcium ion transport		-3.6	25	8.3	28162	61	56	3	5.4	3	805|808|7416	CALM2|CALM3|VDAC1	-2.3
MyList_MCODE_ALL	GO Biological Processes	19	GO:0046824	positive regulation of nucleocytoplasmic transport		-3.6	25	8.3	28162	61	56	3	5.4	3	3326|5901|10155	HSP90AB1|RAN|TRIM28	-2.3
MyList_MCODE_ALL	Reactome Gene Sets	6	R-HSA-199991	Membrane Trafficking		-3.6	5.6	5.2	28162	634	56	7	12	4.4	805|808|10376|10381|10383|84617|347733	CALM2|CALM3|TUBA1B|TUBB3|TUBB4B|TUBB6|TUBB2B	-2.3
MyList_MCODE_ALL	GO Biological Processes	19	GO:0009132	nucleoside diphosphate metabolic process		-3.6	13	6.6	28162	156	56	4	7.1	3.4	2023|2821|5223|5315	ENO1|GPI|PGAM1|PKM	-2.3
MyList_MCODE_ALL	GO Biological Processes	19	GO:2001242	regulation of intrinsic apoptotic signaling pathway		-3.5	13	6.6	28162	160	56	4	7.1	3.4	2023|3190|5034|7417	ENO1|HNRNPK|P4HB|VDAC2	-2.2
MyList_MCODE_ALL	GO Biological Processes	19	GO:2000573	positive regulation of DNA biosynthetic process		-3.5	23	8	28162	65	56	3	5.4	3	908|3326|10574	CCT6A|HSP90AB1|CCT7	-2.2
MyList_MCODE_ALL	GO Biological Processes	19	GO:1903829	positive regulation of cellular protein localization		-3.5	8.5	5.8	28162	295	56	5	8.9	3.8	908|3326|5901|10155|10574	CCT6A|HSP90AB1|RAN|TRIM28|CCT7	-2.2
MyList_MCODE_ALL	GO Biological Processes	19	GO:0031647	regulation of protein stability		-3.5	8.5	5.8	28162	297	56	5	8.9	3.8	908|3326|3329|5245|10574	CCT6A|HSP90AB1|HSPD1|PHB|CCT7	-2.2
MyList_MCODE_ALL	Canonical Pathways	11	M255	PID HIF1 TFPATHWAY		-3.5	23	7.9	28162	66	56	3	5.4	3	2023|4869|5315	ENO1|NPM1|PKM	-2.2
MyList_MCODE_ALL	KEGG Pathway	24	ko04022	cGMP-PKG signaling pathway		-3.5	12	6.5	28162	163	56	4	7.1	3.4	805|808|7416|7417	CALM2|CALM3|VDAC1|VDAC2	-2.2
MyList_MCODE_ALL	GO Biological Processes	19	GO:0002697	regulation of immune effector process		-3.5	6.5	5.3	28162	467	56	6	11	4.1	708|2821|3329|5094|5245|6223	C1QBP|GPI|HSPD1|PCBP2|PHB|RPS19	-2.2
MyList_MCODE_ALL	KEGG Pathway	24	ko04141	Protein processing in endoplasmic reticulum		-3.5	12	6.4	28162	166	56	4	7.1	3.4	3326|5034|7184|7415	HSP90AB1|P4HB|HSP90B1|VCP	-2.2
MyList_MCODE_ALL	GO Biological Processes	19	GO:0007004	telomere maintenance via telomerase		-3.5	22	7.8	28162	68	56	3	5.4	3	908|3326|10574	CCT6A|HSP90AB1|CCT7	-2.2
MyList_MCODE_ALL	GO Biological Processes	19	GO:0035967	cellular response to topologically incorrect protein		-3.5	12	6.4	28162	168	56	4	7.1	3.4	3313|3329|7184|7415	HSPA9|HSPD1|HSP90B1|VCP	-2.2
MyList_MCODE_ALL	KEGG Pathway	24	hsa04141	Protein processing in endoplasmic reticulum		-3.4	12	6.3	28162	169	56	4	7.1	3.4	3326|5034|7184|7415	HSP90AB1|P4HB|HSP90B1|VCP	-2.2
MyList_MCODE_ALL	GO Biological Processes	19	GO:0051099	positive regulation of binding		-3.4	12	6.3	28162	170	56	4	7.1	3.4	808|3326|5901|10155	CALM3|HSP90AB1|RAN|TRIM28	-2.1
MyList_MCODE_ALL	KEGG Pathway	24	hsa05010	Alzheimer's disease		-3.4	12	6.3	28162	171	56	4	7.1	3.4	498|805|808|3028	ATP5F1A|CALM2|CALM3|HSD17B10	-2.1
MyList_MCODE_ALL	KEGG Pathway	24	ko05010	Alzheimer's disease		-3.4	12	6.3	28162	171	56	4	7.1	3.4	498|805|808|3028	ATP5F1A|CALM2|CALM3|HSD17B10	-2.1
MyList_MCODE_ALL	KEGG Pathway	24	hsa04022	cGMP-PKG signaling pathway		-3.4	12	6.3	28162	173	56	4	7.1	3.4	805|808|7416|7417	CALM2|CALM3|VDAC1|VDAC2	-2.1
MyList_MCODE_ALL	GO Biological Processes	19	GO:1901137	carbohydrate derivative biosynthetic process		-3.4	5.1	4.9	28162	684	56	7	12	4.4	38|498|1738|2023|5315|7086|7415	ACAT1|ATP5F1A|DLD|ENO1|PKM|TKT|VCP	-2.1
MyList_MCODE_ALL	GO Biological Processes	19	GO:0010921	regulation of phosphatase activity		-3.4	11	6.2	28162	176	56	4	7.1	3.4	805|808|3326|7184	CALM2|CALM3|HSP90AB1|HSP90B1	-2.1
MyList_MCODE_ALL	KEGG Pathway	24	ko05152	Tuberculosis		-3.3	11	6.1	28162	179	56	4	7.1	3.4	805|808|3313|3329	CALM2|CALM3|HSPA9|HSPD1	-2.1
MyList_MCODE_ALL	GO Biological Processes	19	GO:0006635	fatty acid beta-oxidation		-3.3	20	7.4	28162	75	56	3	5.4	3	38|3028|3030	ACAT1|HSD17B10|HADHA	-2.1
MyList_MCODE_ALL	GO Biological Processes	19	GO:0006278	RNA-dependent DNA biosynthetic process		-3.3	20	7.4	28162	75	56	3	5.4	3	908|3326|10574	CCT6A|HSP90AB1|CCT7	-2.1
MyList_MCODE_ALL	GO Biological Processes	19	GO:0080135	regulation of cellular response to stress		-3.3	5	4.8	28162	702	56	7	12	4.4	2023|2521|3190|3326|4869|5034|10155	ENO1|FUS|HNRNPK|HSP90AB1|NPM1|P4HB|TRIM28	-2
MyList_MCODE_ALL	KEGG Pathway	24	hsa04020	Calcium signaling pathway		-3.3	11	6.1	28162	182	56	4	7.1	3.4	805|808|7416|7417	CALM2|CALM3|VDAC1|VDAC2	-2
MyList_MCODE_ALL	KEGG Pathway	24	ko04020	Calcium signaling pathway		-3.3	11	6.1	28162	182	56	4	7.1	3.4	805|808|7416|7417	CALM2|CALM3|VDAC1|VDAC2	-2
MyList_MCODE_ALL	GO Biological Processes	19	GO:0006611	protein export from nucleus		-3.3	11	6.1	28162	183	56	4	7.1	3.4	3313|4869|5901|6209	HSPA9|NPM1|RAN|RPS15	-2
MyList_MCODE_ALL	GO Biological Processes	19	GO:1904951	positive regulation of establishment of protein localization		-3.3	7.7	5.4	28162	328	56	5	8.9	3.8	908|3326|5901|10155|10574	CCT6A|HSP90AB1|RAN|TRIM28|CCT7	-2
MyList_MCODE_ALL	KEGG Pathway	24	ko03018	RNA degradation		-3.3	20	7.3	28162	77	56	3	5.4	3	2023|3313|3329	ENO1|HSPA9|HSPD1	-2
MyList_MCODE_ALL	KEGG Pathway	24	hsa03018	RNA degradation		-3.3	20	7.3	28162	77	56	3	5.4	3	2023|3313|3329	ENO1|HSPA9|HSPD1	-2
MyList_MCODE_ALL	GO Biological Processes	19	GO:0045333	cellular respiration		-3.3	11	6	28162	187	56	4	7.1	3.4	1431|1738|4191|7415	CS|DLD|MDH2|VCP	-2
MyList_MCODE_ALL	GO Biological Processes	19	GO:0010833	telomere maintenance via telomere lengthening		-3.3	19	7.1	28162	80	56	3	5.4	3	908|3326|10574	CCT6A|HSP90AB1|CCT7	-2
MyList_MCODE_ALL	KEGG Pathway	24	hsa05152	Tuberculosis		-3.2	10	5.9	28162	192	56	4	7.1	3.4	805|808|3313|3329	CALM2|CALM3|HSPA9|HSPD1	-2
MyList_MCODE_ALL	Reactome Gene Sets	6	R-HSA-382551	Transport of small molecules		-3.2	4.8	4.7	28162	729	56	7	12	4.4	805|808|5034|5245|7415|7416|7417	CALM2|CALM3|P4HB|PHB|VCP|VDAC1|VDAC2	-2
MyList_MCODE_ALL	GO Biological Processes	19	GO:0017038	protein import		-3.2	10	5.8	28162	194	56	4	7.1	3.4	3326|3329|5901|10155	HSP90AB1|HSPD1|RAN|TRIM28	-1.9
MyList_MCODE_ALL	Reactome Gene Sets	6	R-HSA-6802957	Oncogenic MAPK signaling		-3.2	18	6.9	28162	84	56	3	5.4	3	805|808|5245	CALM2|CALM3|PHB	-1.9
MyList_MCODE_ALL	GO Biological Processes	19	GO:0051168	nuclear export		-3.2	10	5.7	28162	201	56	4	7.1	3.4	3313|4869|5901|6209	HSPA9|NPM1|RAN|RPS15	-1.9
MyList_MCODE_ALL	GO Biological Processes	19	GO:1903312	negative regulation of mRNA metabolic process		-3.1	17	6.8	28162	88	56	3	5.4	3	708|2521|3190	C1QBP|FUS|HNRNPK	-1.9
MyList_MCODE_ALL	GO Biological Processes	19	GO:1904063	negative regulation of cation transmembrane transport		-3.1	17	6.8	28162	88	56	3	5.4	3	805|808|7416	CALM2|CALM3|VDAC1	-1.9
MyList_MCODE_ALL	GO Biological Processes	19	GO:1901606	alpha-amino acid catabolic process		-3.1	17	6.8	28162	88	56	3	5.4	3	38|1738|3028	ACAT1|DLD|HSD17B10	-1.9
MyList_MCODE_ALL	Reactome Gene Sets	6	R-HSA-3371556	Cellular response to heat stress		-3.1	17	6.7	28162	89	56	3	5.4	3	3313|3326|7415	HSPA9|HSP90AB1|VCP	-1.9
MyList_MCODE_ALL	GO Biological Processes	19	GO:1903827	regulation of cellular protein localization		-3.1	5.5	4.8	28162	548	56	6	11	4.1	908|3326|5901|7415|10155|10574	CCT6A|HSP90AB1|RAN|VCP|TRIM28|CCT7	-1.9
MyList_MCODE_ALL	Reactome Gene Sets	6	R-HSA-1280218	Adaptive Immune System		-3.1	4.6	4.5	28162	763	56	7	12	4.4	805|808|10376|10381|10383|84617|347733	CALM2|CALM3|TUBA1B|TUBB3|TUBB4B|TUBB6|TUBB2B	-1.9
MyList_MCODE_ALL	GO Biological Processes	19	GO:0034502	protein localization to chromosome		-3.1	17	6.6	28162	91	56	3	5.4	3	908|7415|10574	CCT6A|VCP|CCT7	-1.8
MyList_MCODE_ALL	GO Biological Processes	19	GO:0035303	regulation of dephosphorylation		-3.1	9.6	5.6	28162	210	56	4	7.1	3.4	805|808|3326|7184	CALM2|CALM3|HSP90AB1|HSP90B1	-1.8
MyList_MCODE_ALL	GO Biological Processes	19	GO:0002221	pattern recognition receptor signaling pathway		-3.1	9.5	5.5	28162	212	56	4	7.1	3.4	708|3329|5245|7184	C1QBP|HSPD1|PHB|HSP90B1	-1.8
MyList_MCODE_ALL	GO Biological Processes	19	GO:0002699	positive regulation of immune effector process		-3	9.1	5.4	28162	220	56	4	7.1	3.4	2821|3329|5245|6223	GPI|HSPD1|PHB|RPS19	-1.8
MyList_MCODE_ALL	GO Biological Processes	19	GO:0022618	ribonucleoprotein complex assembly		-3	9	5.4	28162	224	56	4	7.1	3.4	3326|6152|6209|6223	HSP90AB1|RPL24|RPS15|RPS19	-1.7
MyList_MCODE_ALL	GO Biological Processes	19	GO:0048024	regulation of mRNA splicing, via spliceosome		-3	15	6.3	28162	100	56	3	5.4	3	708|3190|4691	C1QBP|HNRNPK|NCL	-1.7
MyList_MCODE_ALL	GO Biological Processes	19	GO:0002832	negative regulation of response to biotic stimulus		-3	15	6.3	28162	100	56	3	5.4	3	708|5094|6223	C1QBP|PCBP2|RPS19	-1.7
MyList_MCODE_ALL	GO Biological Processes	19	GO:0046822	regulation of nucleocytoplasmic transport		-2.9	15	6.2	28162	103	56	3	5.4	3	3326|5901|10155	HSP90AB1|RAN|TRIM28	-1.7
MyList_MCODE_ALL	GO Biological Processes	19	GO:0019395	fatty acid oxidation		-2.9	14	6.1	28162	105	56	3	5.4	3	38|3028|3030	ACAT1|HSD17B10|HADHA	-1.7
MyList_MCODE_ALL	GO Biological Processes	19	GO:0097305	response to alcohol		-2.9	8.6	5.2	28162	234	56	4	7.1	3.4	70|808|5245|6191	ACTC1|CALM3|PHB|RPS4X	-1.7
MyList_MCODE_ALL	GO Biological Processes	19	GO:0009062	fatty acid catabolic process		-2.9	14	6.1	28162	106	56	3	5.4	3	38|3028|3030	ACAT1|HSD17B10|HADHA	-1.7
MyList_MCODE_ALL	GO Biological Processes	19	GO:1990542	mitochondrial transmembrane transport		-2.9	14	6	28162	109	56	3	5.4	3	498|3329|7416	ATP5F1A|HSPD1|VDAC1	-1.6
MyList_MCODE_ALL	GO Biological Processes	19	GO:0034440	lipid oxidation		-2.9	14	6	28162	110	56	3	5.4	3	38|3028|3030	ACAT1|HSD17B10|HADHA	-1.6
MyList_MCODE_ALL	GO Biological Processes	19	GO:2000278	regulation of DNA biosynthetic process		-2.8	14	5.9	28162	111	56	3	5.4	3	908|3326|10574	CCT6A|HSP90AB1|CCT7	-1.6
MyList_MCODE_ALL	GO Biological Processes	19	GO:0002831	regulation of response to biotic stimulus		-2.8	6	4.6	28162	420	56	5	8.9	3.8	708|3326|3329|5094|6223	C1QBP|HSP90AB1|HSPD1|PCBP2|RPS19	-1.6
MyList_MCODE_ALL	GO Biological Processes	19	GO:0051208	sequestering of calcium ion		-2.8	13	5.7	28162	119	56	3	5.4	3	805|808|7184	CALM2|CALM3|HSP90B1	-1.5
MyList_MCODE_ALL	GO Biological Processes	19	GO:1903578	regulation of ATP metabolic process		-2.8	13	5.7	28162	119	56	3	5.4	3	2023|5223|7415	ENO1|PGAM1|VCP	-1.5
MyList_MCODE_ALL	GO Biological Processes	19	GO:0034766	negative regulation of ion transmembrane transport		-2.8	13	5.7	28162	120	56	3	5.4	3	805|808|7416	CALM2|CALM3|VDAC1	-1.5
MyList_MCODE_ALL	GO Biological Processes	19	GO:1900542	regulation of purine nucleotide metabolic process		-2.8	13	5.7	28162	120	56	3	5.4	3	2023|5223|7415	ENO1|PGAM1|VCP	-1.5
MyList_MCODE_ALL	GO Biological Processes	19	GO:0034763	negative regulation of transmembrane transport		-2.7	12	5.6	28162	121	56	3	5.4	3	805|808|7416	CALM2|CALM3|VDAC1	-1.5
MyList_MCODE_ALL	GO Biological Processes	19	GO:0006140	regulation of nucleotide metabolic process		-2.7	12	5.6	28162	122	56	3	5.4	3	2023|5223|7415	ENO1|PGAM1|VCP	-1.5
MyList_MCODE_ALL	GO Biological Processes	19	GO:0002698	negative regulation of immune effector process		-2.7	12	5.5	28162	125	56	3	5.4	3	708|5094|6223	C1QBP|PCBP2|RPS19	-1.5
MyList_MCODE_ALL	GO Biological Processes	19	GO:0045471	response to ethanol		-2.7	12	5.5	28162	127	56	3	5.4	3	70|5245|6191	ACTC1|PHB|RPS4X	-1.5
MyList_MCODE_ALL	GO Biological Processes	19	GO:0006839	mitochondrial transport		-2.7	7.3	4.7	28162	274	56	4	7.1	3.4	498|3329|7416|7417	ATP5F1A|HSPD1|VDAC1|VDAC2	-1.5
MyList_MCODE_ALL	Reactome Gene Sets	6	R-HSA-114608	Platelet degranulation		-2.7	12	5.4	28162	129	56	3	5.4	3	805|808|8407	CALM2|CALM3|TAGLN2	-1.5
MyList_MCODE_ALL	GO Biological Processes	19	GO:0071426	ribonucleoprotein complex export from nucleus		-2.7	12	5.4	28162	130	56	3	5.4	3	4869|5901|6209	NPM1|RAN|RPS15	-1.4
MyList_MCODE_ALL	GO Biological Processes	19	GO:0071166	ribonucleoprotein complex localization		-2.6	12	5.4	28162	131	56	3	5.4	3	4869|5901|6209	NPM1|RAN|RPS15	-1.4
MyList_MCODE_ALL	GO Biological Processes	19	GO:0015980	energy derivation by oxidation of organic compounds		-2.6	7.2	4.7	28162	278	56	4	7.1	3.4	1431|1738|4191|7415	CS|DLD|MDH2|VCP	-1.4
MyList_MCODE_ALL	KEGG Pathway	24	ko03040	Spliceosome		-2.6	11	5.3	28162	134	56	3	5.4	3	1665|3190|4670	DHX15|HNRNPK|HNRNPM	-1.4
MyList_MCODE_ALL	Reactome Gene Sets	6	R-HSA-76005	Response to elevated platelet cytosolic Ca2+		-2.6	11	5.3	28162	134	56	3	5.4	3	805|808|8407	CALM2|CALM3|TAGLN2	-1.4
MyList_MCODE_ALL	KEGG Pathway	24	hsa03040	Spliceosome		-2.6	11	5.3	28162	134	56	3	5.4	3	1665|3190|4670	DHX15|HNRNPK|HNRNPM	-1.4
MyList_MCODE_ALL	GO Biological Processes	19	GO:0097193	intrinsic apoptotic signaling pathway		-2.6	7.1	4.6	28162	283	56	4	7.1	3.4	2023|3190|5034|7417	ENO1|HNRNPK|P4HB|VDAC2	-1.4
MyList_MCODE_ALL	GO Biological Processes	19	GO:0060048	cardiac muscle contraction		-2.6	11	5.3	28162	135	56	3	5.4	3	70|805|808	ACTC1|CALM2|CALM3	-1.4
MyList_MCODE_ALL	GO Biological Processes	19	GO:0050684	regulation of mRNA processing		-2.6	11	5.2	28162	139	56	3	5.4	3	708|3190|4691	C1QBP|HNRNPK|NCL	-1.4
MyList_MCODE_ALL	GO Biological Processes	19	GO:0006405	RNA export from nucleus		-2.5	11	5.1	28162	142	56	3	5.4	3	4869|5901|6209	NPM1|RAN|RPS15	-1.3
MyList_MCODE_ALL	KEGG Pathway	24	hsa05012	Parkinson's disease		-2.5	11	5.1	28162	142	56	3	5.4	3	498|7416|7417	ATP5F1A|VDAC1|VDAC2	-1.3
MyList_MCODE_ALL	GO Biological Processes	19	GO:0006606	protein import into nucleus		-2.5	11	5.1	28162	143	56	3	5.4	3	3326|5901|10155	HSP90AB1|RAN|TRIM28	-1.3
MyList_MCODE_ALL	Reactome Gene Sets	6	R-HSA-9006931	Signaling by Nuclear Receptors		-2.5	6.7	4.4	28162	299	56	4	7.1	3.4	805|808|1738|3326	CALM2|CALM3|DLD|HSP90AB1	-1.3
MyList_MCODE_ALL	KEGG Pathway	24	ko04261	Adrenergic signaling in cardiomyocytes		-2.5	10	5.1	28162	144	56	3	5.4	3	70|805|808	ACTC1|CALM2|CALM3	-1.3
MyList_MCODE_ALL	GO Biological Processes	19	GO:1903169	regulation of calcium ion transmembrane transport		-2.5	10	5.1	28162	145	56	3	5.4	3	805|808|7416	CALM2|CALM3|VDAC1	-1.3
MyList_MCODE_ALL	GO Biological Processes	19	GO:0000904	cell morphogenesis involved in differentiation		-2.5	4.2	3.9	28162	723	56	6	11	4.1	708|3326|5034|6152|10381|347733	C1QBP|HSP90AB1|P4HB|RPL24|TUBB3|TUBB2B	-1.3
MyList_MCODE_ALL	GO Biological Processes	19	GO:0070588	calcium ion transmembrane transport		-2.5	6.6	4.4	28162	304	56	4	7.1	3.4	805|808|5245|7416	CALM2|CALM3|PHB|VDAC1	-1.3
MyList_MCODE_ALL	KEGG Pathway	24	hsa04261	Adrenergic signaling in cardiomyocytes		-2.5	10	5	28162	147	56	3	5.4	3	70|805|808	ACTC1|CALM2|CALM3	-1.3
MyList_MCODE_ALL	GO Biological Processes	19	GO:0006119	oxidative phosphorylation		-2.5	10	5	28162	148	56	3	5.4	3	498|1738|7415	ATP5F1A|DLD|VCP	-1.3
MyList_MCODE_ALL	WikiPathways	27	WP2059	Alzheimers Disease		-2.5	10	5	28162	150	56	3	5.4	3	805|808|3028	CALM2|CALM3|HSD17B10	-1.3
MyList_MCODE_ALL	WikiPathways	27	WP289	Myometrial Relaxation and Contraction Pathways		-2.4	9.5	4.8	28162	158	56	3	5.4	3	70|805|808	ACTC1|CALM2|CALM3	-1.2
MyList_MCODE_ALL	GO Biological Processes	19	GO:0006470	protein dephosphorylation		-2.4	6.2	4.2	28162	326	56	4	7.1	3.4	805|808|3326|7184	CALM2|CALM3|HSP90AB1|HSP90B1	-1.2
MyList_MCODE_ALL	GO Biological Processes	19	GO:0000723	telomere maintenance		-2.4	9.4	4.8	28162	161	56	3	5.4	3	908|3326|10574	CCT6A|HSP90AB1|CCT7	-1.2
MyList_MCODE_ALL	GO Biological Processes	19	GO:0006937	regulation of muscle contraction		-2.4	9.4	4.8	28162	161	56	3	5.4	3	805|808|2023	CALM2|CALM3|ENO1	-1.2
MyList_MCODE_ALL	WikiPathways	27	WP706	Sudden Infant Death Syndrome (SIDS) Susceptibility Pathways		-2.4	9.3	4.7	28162	162	56	3	5.4	3	3030|3329|7184	HADHA|HSPD1|HSP90B1	-1.2
MyList_MCODE_ALL	GO Biological Processes	19	GO:0051170	import into nucleus		-2.4	9.3	4.7	28162	163	56	3	5.4	3	3326|5901|10155	HSP90AB1|RAN|TRIM28	-1.2
MyList_MCODE_ALL	GO Biological Processes	19	GO:2001252	positive regulation of chromosome organization		-2.4	9.2	4.7	28162	164	56	3	5.4	3	908|10155|10574	CCT6A|TRIM28|CCT7	-1.2
MyList_MCODE_ALL	GO Biological Processes	19	GO:0051345	positive regulation of hydrolase activity		-2.4	3.9	3.6	28162	779	56	6	11	4.1	805|808|3326|3329|5245|7415	CALM2|CALM3|HSP90AB1|HSPD1|PHB|VCP	-1.2
MyList_MCODE_ALL	KEGG Pathway	24	ko04621	NOD-like receptor signaling pathway		-2.3	8.9	4.6	28162	170	56	3	5.4	3	3326|7416|7417	HSP90AB1|VDAC1|VDAC2	-1.2
MyList_MCODE_ALL	KEGG Pathway	24	hsa04621	NOD-like receptor signaling pathway		-2.3	8.9	4.6	28162	170	56	3	5.4	3	3326|7416|7417	HSP90AB1|VDAC1|VDAC2	-1.2
MyList_MCODE_ALL	GO Biological Processes	19	GO:0060401	cytosolic calcium ion transport		-2.3	8.7	4.5	28162	173	56	3	5.4	3	805|808|7416	CALM2|CALM3|VDAC1	-1.1
MyList_MCODE_ALL	GO Biological Processes	19	GO:0032200	telomere organization		-2.3	8.7	4.5	28162	174	56	3	5.4	3	908|3326|10574	CCT6A|HSP90AB1|CCT7	-1.1
MyList_MCODE_ALL	GO Biological Processes	19	GO:2001233	regulation of apoptotic signaling pathway		-2.3	5.8	4	28162	348	56	4	7.1	3.4	2023|3190|5034|7417	ENO1|HNRNPK|P4HB|VDAC2	-1.1
MyList_MCODE_ALL	GO Biological Processes	19	GO:0001666	response to hypoxia		-2.3	5.8	4	28162	348	56	4	7.1	3.4	2023|5034|5315|7184	ENO1|P4HB|PKM|HSP90B1	-1.1
MyList_MCODE_ALL	GO Biological Processes	19	GO:0051897	positive regulation of protein kinase B signaling		-2.3	8.6	4.5	28162	175	56	3	5.4	3	708|3326|5245	C1QBP|HSP90AB1|PHB	-1.1
MyList_MCODE_ALL	GO Biological Processes	19	GO:0052126	movement in host environment		-2.3	8.6	4.5	28162	176	56	3	5.4	3	5034|5245|10155	P4HB|PHB|TRIM28	-1.1
MyList_MCODE_ALL	GO Biological Processes	19	GO:0006941	striated muscle contraction		-2.3	8.6	4.5	28162	176	56	3	5.4	3	70|805|808	ACTC1|CALM2|CALM3	-1.1
MyList_MCODE_ALL	GO Biological Processes	19	GO:0006936	muscle contraction		-2.3	5.7	4	28162	352	56	4	7.1	3.4	70|805|808|2023	ACTC1|CALM2|CALM3|ENO1	-1.1
MyList_MCODE_ALL	GO Biological Processes	19	GO:0090316	positive regulation of intracellular protein transport		-2.3	8.4	4.5	28162	179	56	3	5.4	3	3326|5901|10155	HSP90AB1|RAN|TRIM28	-1.1
MyList_MCODE_ALL	GO Biological Processes	19	GO:0051098	regulation of binding		-2.3	5.6	3.9	28162	358	56	4	7.1	3.4	808|3326|5901|10155	CALM3|HSP90AB1|RAN|TRIM28	-1.1
MyList_MCODE_ALL	GO Biological Processes	19	GO:0070201	regulation of establishment of protein localization		-2.3	4.4	3.7	28162	574	56	5	8.9	3.8	908|3326|5901|10155|10574	CCT6A|HSP90AB1|RAN|TRIM28|CCT7	-1.1
MyList_MCODE_ALL	GO Biological Processes	19	GO:0036293	response to decreased oxygen levels		-2.2	5.6	3.9	28162	360	56	4	7.1	3.4	2023|5034|5315|7184	ENO1|P4HB|PKM|HSP90B1	-1.1
MyList_MCODE_ALL	Reactome Gene Sets	6	R-HSA-3108232	SUMO E3 ligases SUMOylate target proteins		-2.2	8.3	4.4	28162	182	56	3	5.4	3	3190|4869|10155	HNRNPK|NPM1|TRIM28	-1.1
MyList_MCODE_ALL	GO Biological Processes	19	GO:0009615	response to virus		-2.2	5.6	3.9	28162	361	56	4	7.1	3.4	708|2023|5094|5245	C1QBP|ENO1|PCBP2|PHB	-1.1
MyList_MCODE_ALL	GO Biological Processes	19	GO:0001906	cell killing		-2.2	8.2	4.4	28162	183	56	3	5.4	3	3326|6223|10383	HSP90AB1|RPS19|TUBB4B	-1.1
MyList_MCODE_ALL	GO Biological Processes	19	GO:0051272	positive regulation of cellular component movement		-2.2	4.3	3.6	28162	586	56	5	8.9	3.8	498|708|2821|6223|347733	ATP5F1A|C1QBP|GPI|RPS19|TUBB2B	-1.1
MyList_MCODE_ALL	GO Biological Processes	19	GO:0043488	regulation of mRNA stability		-2.2	8	4.3	28162	188	56	3	5.4	3	2521|4670|4869	FUS|HNRNPM|NPM1	-1
MyList_MCODE_ALL	Reactome Gene Sets	6	R-HSA-2990846	SUMOylation		-2.2	8	4.3	28162	188	56	3	5.4	3	3190|4869|10155	HNRNPK|NPM1|TRIM28	-1
MyList_MCODE_ALL	GO Biological Processes	19	GO:1901605	alpha-amino acid metabolic process		-2.2	7.9	4.3	28162	192	56	3	5.4	3	38|1738|3028	ACAT1|DLD|HSD17B10	-1
MyList_MCODE_ALL	KEGG Pathway	24	hsa05016	Huntington's disease		-2.2	7.8	4.2	28162	193	56	3	5.4	3	498|7416|7417	ATP5F1A|VDAC1|VDAC2	-1
MyList_MCODE_ALL	KEGG Pathway	24	ko05016	Huntington's disease		-2.2	7.8	4.2	28162	193	56	3	5.4	3	498|7416|7417	ATP5F1A|VDAC1|VDAC2	-1
MyList_MCODE_ALL	GO Biological Processes	19	GO:0006959	humoral immune response		-2.2	5.3	3.7	28162	382	56	4	7.1	3.4	708|2821|5245|6223	C1QBP|GPI|PHB|RPS19	-1
MyList_MCODE_ALL	Reactome Gene Sets	6	R-HSA-397014	Muscle contraction		-2.1	7.7	4.2	28162	197	56	3	5.4	3	70|805|808	ACTC1|CALM2|CALM3	-1
MyList_MCODE_ALL	GO Biological Processes	19	GO:0050657	nucleic acid transport		-2.1	7.6	4.2	28162	198	56	3	5.4	3	4869|5901|6209	NPM1|RAN|RPS15	-0.99
MyList_MCODE_ALL	GO Biological Processes	19	GO:0043487	regulation of RNA stability		-2.1	7.6	4.2	28162	198	56	3	5.4	3	2521|4670|4869	FUS|HNRNPM|NPM1	-0.99
MyList_MCODE_ALL	GO Biological Processes	19	GO:0050658	RNA transport		-2.1	7.6	4.2	28162	198	56	3	5.4	3	4869|5901|6209	NPM1|RAN|RPS15	-0.99
MyList_MCODE_ALL	GO Biological Processes	19	GO:0070482	response to oxygen levels		-2.1	5.2	3.7	28162	385	56	4	7.1	3.4	2023|5034|5315|7184	ENO1|P4HB|PKM|HSP90B1	-0.99
MyList_MCODE_ALL	GO Biological Processes	19	GO:0002377	immunoglobulin production		-2.1	7.6	4.2	28162	199	56	3	5.4	3	2821|3329|5245	GPI|HSPD1|PHB	-0.99
MyList_MCODE_ALL	GO Biological Processes	19	GO:0051236	establishment of RNA localization		-2.1	7.5	4.1	28162	201	56	3	5.4	3	4869|5901|6209	NPM1|RAN|RPS15	-0.98
MyList_MCODE_ALL	GO Biological Processes	19	GO:0006631	fatty acid metabolic process		-2.1	5.1	3.7	28162	392	56	4	7.1	3.4	38|1738|3028|3030	ACAT1|DLD|HSD17B10|HADHA	-0.97
MyList_MCODE_ALL	Reactome Gene Sets	6	R-HSA-5663202	Diseases of signal transduction by growth factor receptors and second messengers		-2.1	5.1	3.7	28162	395	56	4	7.1	3.4	805|808|5245|7415	CALM2|CALM3|PHB|VCP	-0.96
MyList_MCODE_ALL	GO Biological Processes	19	GO:0051651	maintenance of location in cell		-2.1	7.2	4	28162	209	56	3	5.4	3	805|808|7184	CALM2|CALM3|HSP90B1	-0.94
MyList_MCODE_ALL	GO Biological Processes	19	GO:0002683	negative regulation of immune system process		-2.1	5	3.6	28162	403	56	4	7.1	3.4	708|3313|5094|6223	C1QBP|HSPA9|PCBP2|RPS19	-0.93
MyList_MCODE_ALL	GO Biological Processes	19	GO:0061013	regulation of mRNA catabolic process		-2.1	7.2	4	28162	210	56	3	5.4	3	2521|4670|4869	FUS|HNRNPM|NPM1	-0.93
MyList_MCODE_ALL	GO Biological Processes	19	GO:0006816	calcium ion transport		-2.1	4.9	3.6	28162	409	56	4	7.1	3.4	805|808|5245|7416	CALM2|CALM3|PHB|VDAC1	-0.91
MyList_MCODE_ALL	GO Biological Processes	19	GO:0006935	chemotaxis		-2	3.9	3.3	28162	644	56	5	8.9	3.8	708|6152|6223|10381|347733	C1QBP|RPL24|RPS19|TUBB3|TUBB2B	-0.91
MyList_MCODE_ALL	GO Biological Processes	19	GO:0042330	taxis		-2	3.9	3.3	28162	646	56	5	8.9	3.8	708|6152|6223|10381|347733	C1QBP|RPL24|RPS19|TUBB3|TUBB2B	-0.9
MyList_MCODE_ALL	GO Biological Processes	19	GO:0032388	positive regulation of intracellular transport		-2	6.9	3.9	28162	219	56	3	5.4	3	3326|5901|10155	HSP90AB1|RAN|TRIM28	-0.88
MyList_MCODE_ALL	GO Biological Processes	19	GO:0051701	biological process involved in interaction with host		-2	6.9	3.9	28162	220	56	3	5.4	3	5034|5245|10155	P4HB|PHB|TRIM28	-0.88
MyList_MCODE_ALL	GO Biological Processes	19	GO:2001020	regulation of response to DNA damage stimulus		-2	6.8	3.9	28162	221	56	3	5.4	3	2521|3190|10155	FUS|HNRNPK|TRIM28	-0.87
MyList_MCODE_ALL	GO Biological Processes	19	GO:0043270	positive regulation of ion transport		-2	3.8	3.3	28162	660	56	5	8.9	3.8	805|808|3326|5901|10155	CALM2|CALM3|HSP90AB1|RAN|TRIM28	-0.87
MyList_MCODE_ALL	Reactome Gene Sets	6	R-HSA-8939211	ESR-mediated signaling		-2	6.8	3.9	28162	223	56	3	5.4	3	805|808|3326	CALM2|CALM3|HSP90AB1	-0.87
MyList_SUB1_MCODE_1	GO Biological Processes	19	GO:0006614	SRP-dependent cotranslational protein targeting to membrane		-23	1.80E+02	45	28162	105	16	11	69	12	4736|6124|6130|6152|6191|6203|6209|6217|6222|6223|6727	RPL10A|RPL4|RPL7A|RPL24|RPS4X|RPS9|RPS15|RPS16|RPS18|RPS19|SRP14	-19
MyList_SUB1_MCODE_1	GO Biological Processes	19	GO:0006613	cotranslational protein targeting to membrane		-23	1.80E+02	44	28162	110	16	11	69	12	4736|6124|6130|6152|6191|6203|6209|6217|6222|6223|6727	RPL10A|RPL4|RPL7A|RPL24|RPS4X|RPS9|RPS15|RPS16|RPS18|RPS19|SRP14	-19
MyList_SUB1_MCODE_1	Reactome Gene Sets	6	R-HSA-156827	L13a-mediated translational silencing of Ceruloplasmin expression		-23	1.70E+02	44	28162	111	16	11	69	12	1973|4736|6124|6130|6152|6191|6203|6209|6217|6222|6223	EIF4A1|RPL10A|RPL4|RPL7A|RPL24|RPS4X|RPS9|RPS15|RPS16|RPS18|RPS19	-19
MyList_SUB1_MCODE_1	Reactome Gene Sets	6	R-HSA-72706	GTP hydrolysis and joining of the 60S ribosomal subunit		-23	1.70E+02	43	28162	112	16	11	69	12	1973|4736|6124|6130|6152|6191|6203|6209|6217|6222|6223	EIF4A1|RPL10A|RPL4|RPL7A|RPL24|RPS4X|RPS9|RPS15|RPS16|RPS18|RPS19	-19
MyList_SUB1_MCODE_1	Reactome Gene Sets	6	R-HSA-1799339	SRP-dependent cotranslational protein targeting to membrane		-23	1.70E+02	43	28162	112	16	11	69	12	4736|6124|6130|6152|6191|6203|6209|6217|6222|6223|6727	RPL10A|RPL4|RPL7A|RPL24|RPS4X|RPS9|RPS15|RPS16|RPS18|RPS19|SRP14	-19
MyList_SUB1_MCODE_1	Reactome Gene Sets	6	R-HSA-72613	Eukaryotic Translation Initiation		-23	1.60E+02	42	28162	119	16	11	69	12	1973|4736|6124|6130|6152|6191|6203|6209|6217|6222|6223	EIF4A1|RPL10A|RPL4|RPL7A|RPL24|RPS4X|RPS9|RPS15|RPS16|RPS18|RPS19	-19
MyList_SUB1_MCODE_1	Reactome Gene Sets	6	R-HSA-72737	Cap-dependent Translation Initiation		-23	1.60E+02	42	28162	119	16	11	69	12	1973|4736|6124|6130|6152|6191|6203|6209|6217|6222|6223	EIF4A1|RPL10A|RPL4|RPL7A|RPL24|RPS4X|RPS9|RPS15|RPS16|RPS18|RPS19	-19
MyList_SUB1_MCODE_1	GO Biological Processes	19	GO:0045047	protein targeting to ER		-23	1.60E+02	42	28162	120	16	11	69	12	4736|6124|6130|6152|6191|6203|6209|6217|6222|6223|6727	RPL10A|RPL4|RPL7A|RPL24|RPS4X|RPS9|RPS15|RPS16|RPS18|RPS19|SRP14	-19
MyList_SUB1_MCODE_1	GO Biological Processes	19	GO:0072599	establishment of protein localization to endoplasmic reticulum		-22	1.60E+02	41	28162	124	16	11	69	12	4736|6124|6130|6152|6191|6203|6209|6217|6222|6223|6727	RPL10A|RPL4|RPL7A|RPL24|RPS4X|RPS9|RPS15|RPS16|RPS18|RPS19|SRP14	-19
MyList_SUB1_MCODE_1	CORUM	33	CORUM:306	Ribosome, cytoplasmic		-22	2.20E+02	47	28162	80	16	10	62	12	4736|6124|6130|6152|6191|6203|6209|6217|6222|6223	RPL10A|RPL4|RPL7A|RPL24|RPS4X|RPS9|RPS15|RPS16|RPS18|RPS19	-18
MyList_SUB1_MCODE_1	GO Biological Processes	19	GO:0070972	protein localization to endoplasmic reticulum		-21	1.30E+02	37	28162	152	16	11	69	12	4736|6124|6130|6152|6191|6203|6209|6217|6222|6223|6727	RPL10A|RPL4|RPL7A|RPL24|RPS4X|RPS9|RPS15|RPS16|RPS18|RPS19|SRP14	-18
MyList_SUB1_MCODE_1	Reactome Gene Sets	6	R-HSA-156902	Peptide chain elongation		-21	2.00E+02	44	28162	89	16	10	62	12	4736|6124|6130|6152|6191|6203|6209|6217|6222|6223	RPL10A|RPL4|RPL7A|RPL24|RPS4X|RPS9|RPS15|RPS16|RPS18|RPS19	-18
MyList_SUB1_MCODE_1	Reactome Gene Sets	6	R-HSA-192823	Viral mRNA Translation		-21	2.00E+02	44	28162	89	16	10	62	12	4736|6124|6130|6152|6191|6203|6209|6217|6222|6223	RPL10A|RPL4|RPL7A|RPL24|RPS4X|RPS9|RPS15|RPS16|RPS18|RPS19	-18
MyList_SUB1_MCODE_1	WikiPathways	27	WP477	Cytoplasmic Ribosomal Proteins		-21	2.00E+02	44	28162	90	16	10	62	12	4736|6124|6130|6152|6191|6203|6209|6217|6222|6223	RPL10A|RPL4|RPL7A|RPL24|RPS4X|RPS9|RPS15|RPS16|RPS18|RPS19	-18
MyList_SUB1_MCODE_1	Reactome Gene Sets	6	R-HSA-2408557	Selenocysteine synthesis		-21	1.90E+02	43	28162	93	16	10	62	12	4736|6124|6130|6152|6191|6203|6209|6217|6222|6223	RPL10A|RPL4|RPL7A|RPL24|RPS4X|RPS9|RPS15|RPS16|RPS18|RPS19	-18
MyList_SUB1_MCODE_1	Reactome Gene Sets	6	R-HSA-72764	Eukaryotic Translation Termination		-21	1.90E+02	43	28162	93	16	10	62	12	4736|6124|6130|6152|6191|6203|6209|6217|6222|6223	RPL10A|RPL4|RPL7A|RPL24|RPS4X|RPS9|RPS15|RPS16|RPS18|RPS19	-18
MyList_SUB1_MCODE_1	Reactome Gene Sets	6	R-HSA-156842	Eukaryotic Translation Elongation		-21	1.90E+02	43	28162	93	16	10	62	12	4736|6124|6130|6152|6191|6203|6209|6217|6222|6223	RPL10A|RPL4|RPL7A|RPL24|RPS4X|RPS9|RPS15|RPS16|RPS18|RPS19	-18
MyList_SUB1_MCODE_1	Reactome Gene Sets	6	R-HSA-975956	Nonsense Mediated Decay (NMD) independent of the Exon Junction Complex (EJC)		-21	1.90E+02	43	28162	95	16	10	62	12	4736|6124|6130|6152|6191|6203|6209|6217|6222|6223	RPL10A|RPL4|RPL7A|RPL24|RPS4X|RPS9|RPS15|RPS16|RPS18|RPS19	-18
MyList_SUB1_MCODE_1	Reactome Gene Sets	6	R-HSA-9633012	Response of EIF2AK4 (GCN2) to amino acid deficiency		-21	1.70E+02	42	28162	101	16	10	62	12	4736|6124|6130|6152|6191|6203|6209|6217|6222|6223	RPL10A|RPL4|RPL7A|RPL24|RPS4X|RPS9|RPS15|RPS16|RPS18|RPS19	-18
MyList_SUB1_MCODE_1	Reactome Gene Sets	6	R-HSA-72689	Formation of a pool of free 40S subunits		-21	1.70E+02	42	28162	101	16	10	62	12	4736|6124|6130|6152|6191|6203|6209|6217|6222|6223	RPL10A|RPL4|RPL7A|RPL24|RPS4X|RPS9|RPS15|RPS16|RPS18|RPS19	-18
MyList_SUB1_MCODE_1	Reactome Gene Sets	6	R-HSA-72766	Translation		-21	73	29	28162	291	16	12	75	11	1973|4736|6124|6130|6152|6191|6203|6209|6217|6222|6223|6727	EIF4A1|RPL10A|RPL4|RPL7A|RPL24|RPS4X|RPS9|RPS15|RPS16|RPS18|RPS19|SRP14	-18
MyList_SUB1_MCODE_1	CORUM	33	CORUM:3055	Nop56p-associated pre-rRNA complex		-21	1.70E+02	41	28162	104	16	10	62	12	4691|4736|6124|6130|6152|6203|6209|6217|6222|6727	NCL|RPL10A|RPL4|RPL7A|RPL24|RPS9|RPS15|RPS16|RPS18|SRP14	-18
MyList_SUB1_MCODE_1	Reactome Gene Sets	6	R-HSA-6791226	Major pathway of rRNA processing in the nucleolus and cytosol		-21	1.10E+02	34	28162	184	16	11	69	12	4691|4736|6124|6130|6152|6191|6203|6209|6217|6222|6223	NCL|RPL10A|RPL4|RPL7A|RPL24|RPS4X|RPS9|RPS15|RPS16|RPS18|RPS19	-18
MyList_SUB1_MCODE_1	GO Biological Processes	19	GO:0006413	translational initiation		-20	1.00E+02	33	28162	193	16	11	69	12	1973|4736|6124|6130|6152|6191|6203|6209|6217|6222|6223	EIF4A1|RPL10A|RPL4|RPL7A|RPL24|RPS4X|RPS9|RPS15|RPS16|RPS18|RPS19	-17
MyList_SUB1_MCODE_1	Reactome Gene Sets	6	R-HSA-8868773	rRNA processing in the nucleus and cytosol		-20	1.00E+02	33	28162	194	16	11	69	12	4691|4736|6124|6130|6152|6191|6203|6209|6217|6222|6223	NCL|RPL10A|RPL4|RPL7A|RPL24|RPS4X|RPS9|RPS15|RPS16|RPS18|RPS19	-17
MyList_SUB1_MCODE_1	Reactome Gene Sets	6	R-HSA-975957	Nonsense Mediated Decay (NMD) enhanced by the Exon Junction Complex (EJC)		-20	1.50E+02	39	28162	115	16	10	62	12	4736|6124|6130|6152|6191|6203|6209|6217|6222|6223	RPL10A|RPL4|RPL7A|RPL24|RPS4X|RPS9|RPS15|RPS16|RPS18|RPS19	-17
MyList_SUB1_MCODE_1	Reactome Gene Sets	6	R-HSA-927802	Nonsense-Mediated Decay (NMD)		-20	1.50E+02	39	28162	115	16	10	62	12	4736|6124|6130|6152|6191|6203|6209|6217|6222|6223	RPL10A|RPL4|RPL7A|RPL24|RPS4X|RPS9|RPS15|RPS16|RPS18|RPS19	-17
MyList_SUB1_MCODE_1	Reactome Gene Sets	6	R-HSA-2408522	Selenoamino acid metabolism		-20	1.50E+02	38	28162	118	16	10	62	12	4736|6124|6130|6152|6191|6203|6209|6217|6222|6223	RPL10A|RPL4|RPL7A|RPL24|RPS4X|RPS9|RPS15|RPS16|RPS18|RPS19	-17
MyList_SUB1_MCODE_1	Reactome Gene Sets	6	R-HSA-72312	rRNA processing		-20	95	32	28162	204	16	11	69	12	4691|4736|6124|6130|6152|6191|6203|6209|6217|6222|6223	NCL|RPL10A|RPL4|RPL7A|RPL24|RPS4X|RPS9|RPS15|RPS16|RPS18|RPS19	-17
MyList_SUB1_MCODE_1	GO Biological Processes	19	GO:0000184	nuclear-transcribed mRNA catabolic process, nonsense-mediated decay		-20	1.50E+02	38	28162	120	16	10	62	12	4736|6124|6130|6152|6191|6203|6209|6217|6222|6223	RPL10A|RPL4|RPL7A|RPL24|RPS4X|RPS9|RPS15|RPS16|RPS18|RPS19	-17
MyList_SUB1_MCODE_1	GO Biological Processes	19	GO:0006612	protein targeting to membrane		-20	92	32	28162	211	16	11	69	12	4736|6124|6130|6152|6191|6203|6209|6217|6222|6223|6727	RPL10A|RPL4|RPL7A|RPL24|RPS4X|RPS9|RPS15|RPS16|RPS18|RPS19|SRP14	-17
MyList_SUB1_MCODE_1	Reactome Gene Sets	6	R-HSA-168273	Influenza Viral RNA Transcription and Replication		-19	1.30E+02	36	28162	135	16	10	62	12	4736|6124|6130|6152|6191|6203|6209|6217|6222|6223	RPL10A|RPL4|RPL7A|RPL24|RPS4X|RPS9|RPS15|RPS16|RPS18|RPS19	-17
MyList_SUB1_MCODE_1	KEGG Pathway	24	hsa03010	Ribosome		-19	1.20E+02	34	28162	153	16	10	62	12	4736|6124|6130|6152|6191|6203|6209|6217|6222|6223	RPL10A|RPL4|RPL7A|RPL24|RPS4X|RPS9|RPS15|RPS16|RPS18|RPS19	-16
MyList_SUB1_MCODE_1	KEGG Pathway	24	ko03010	Ribosome		-19	1.20E+02	34	28162	153	16	10	62	12	4736|6124|6130|6152|6191|6203|6209|6217|6222|6223	RPL10A|RPL4|RPL7A|RPL24|RPS4X|RPS9|RPS15|RPS16|RPS18|RPS19	-16
MyList_SUB1_MCODE_1	Reactome Gene Sets	6	R-HSA-9711097	Cellular response to starvation		-19	1.10E+02	33	28162	156	16	10	62	12	4736|6124|6130|6152|6191|6203|6209|6217|6222|6223	RPL10A|RPL4|RPL7A|RPL24|RPS4X|RPS9|RPS15|RPS16|RPS18|RPS19	-16
MyList_SUB1_MCODE_1	Reactome Gene Sets	6	R-HSA-168255	Influenza Infection		-19	1.10E+02	33	28162	156	16	10	62	12	4736|6124|6130|6152|6191|6203|6209|6217|6222|6223	RPL10A|RPL4|RPL7A|RPL24|RPS4X|RPS9|RPS15|RPS16|RPS18|RPS19	-16
MyList_SUB1_MCODE_1	Reactome Gene Sets	6	R-HSA-9010553	Regulation of expression of SLITs and ROBOs		-18	1.00E+02	32	28162	171	16	10	62	12	4736|6124|6130|6152|6191|6203|6209|6217|6222|6223	RPL10A|RPL4|RPL7A|RPL24|RPS4X|RPS9|RPS15|RPS16|RPS18|RPS19	-16
MyList_SUB1_MCODE_1	GO Biological Processes	19	GO:0019083	viral transcription		-18	98	31	28162	180	16	10	62	12	4736|6124|6130|6152|6191|6203|6209|6217|6222|6223	RPL10A|RPL4|RPL7A|RPL24|RPS4X|RPS9|RPS15|RPS16|RPS18|RPS19	-15
MyList_SUB1_MCODE_1	GO Biological Processes	19	GO:0006412	translation		-18	32	20	28162	717	16	13	81	9.8	1973|4691|4736|5315|6124|6130|6152|6191|6203|6209|6217|6222|6223	EIF4A1|NCL|RPL10A|PKM|RPL4|RPL7A|RPL24|RPS4X|RPS9|RPS15|RPS16|RPS18|RPS19	-15
MyList_SUB1_MCODE_1	GO Biological Processes	19	GO:0043043	peptide biosynthetic process		-18	31	20	28162	743	16	13	81	9.8	1973|4691|4736|5315|6124|6130|6152|6191|6203|6209|6217|6222|6223	EIF4A1|NCL|RPL10A|PKM|RPL4|RPL7A|RPL24|RPS4X|RPS9|RPS15|RPS16|RPS18|RPS19	-15
MyList_SUB1_MCODE_1	GO Biological Processes	19	GO:0019080	viral gene expression		-18	89	30	28162	198	16	10	62	12	4736|6124|6130|6152|6191|6203|6209|6217|6222|6223	RPL10A|RPL4|RPL7A|RPL24|RPS4X|RPS9|RPS15|RPS16|RPS18|RPS19	-15
MyList_SUB1_MCODE_1	GO Biological Processes	19	GO:0000956	nuclear-transcribed mRNA catabolic process		-17	84	29	28162	210	16	10	62	12	4736|6124|6130|6152|6191|6203|6209|6217|6222|6223	RPL10A|RPL4|RPL7A|RPL24|RPS4X|RPS9|RPS15|RPS16|RPS18|RPS19	-15
MyList_SUB1_MCODE_1	GO Biological Processes	19	GO:0090150	establishment of protein localization to membrane		-17	54	24	28162	356	16	11	69	12	4736|6124|6130|6152|6191|6203|6209|6217|6222|6223|6727	RPL10A|RPL4|RPL7A|RPL24|RPS4X|RPS9|RPS15|RPS16|RPS18|RPS19|SRP14	-15
MyList_SUB1_MCODE_1	Reactome Gene Sets	6	R-HSA-376176	Signaling by ROBO receptors		-17	81	28	28162	218	16	10	62	12	4736|6124|6130|6152|6191|6203|6209|6217|6222|6223	RPL10A|RPL4|RPL7A|RPL24|RPS4X|RPS9|RPS15|RPS16|RPS18|RPS19	-15
MyList_SUB1_MCODE_1	GO Biological Processes	19	GO:0006605	protein targeting		-16	44	22	28162	441	16	11	69	12	4736|6124|6130|6152|6191|6203|6209|6217|6222|6223|6727	RPL10A|RPL4|RPL7A|RPL24|RPS4X|RPS9|RPS15|RPS16|RPS18|RPS19|SRP14	-14
MyList_SUB1_MCODE_1	Reactome Gene Sets	6	R-HSA-8953854	Metabolism of RNA		-16	31	19	28162	673	16	12	75	11	1973|4691|4736|6124|6130|6152|6191|6203|6209|6217|6222|6223	EIF4A1|NCL|RPL10A|RPL4|RPL7A|RPL24|RPS4X|RPS9|RPS15|RPS16|RPS18|RPS19	-14
MyList_SUB1_MCODE_1	GO Biological Processes	19	GO:0072594	establishment of protein localization to organelle		-15	33	19	28162	579	16	11	69	12	4736|6124|6130|6152|6191|6203|6209|6217|6222|6223|6727	RPL10A|RPL4|RPL7A|RPL24|RPS4X|RPS9|RPS15|RPS16|RPS18|RPS19|SRP14	-13
MyList_SUB1_MCODE_1	Reactome Gene Sets	6	R-HSA-71291	Metabolism of amino acids and derivatives		-15	47	21	28162	374	16	10	62	12	4736|6124|6130|6152|6191|6203|6209|6217|6222|6223	RPL10A|RPL4|RPL7A|RPL24|RPS4X|RPS9|RPS15|RPS16|RPS18|RPS19	-12
MyList_SUB1_MCODE_1	Reactome Gene Sets	6	R-HSA-72702	Ribosomal scanning and start codon recognition		-15	2.10E+02	38	28162	58	16	7	44	12	1973|6191|6203|6209|6217|6222|6223	EIF4A1|RPS4X|RPS9|RPS15|RPS16|RPS18|RPS19	-12
MyList_SUB1_MCODE_1	Reactome Gene Sets	6	R-HSA-72649	Translation initiation complex formation		-15	2.10E+02	38	28162	58	16	7	44	12	1973|6191|6203|6209|6217|6222|6223	EIF4A1|RPS4X|RPS9|RPS15|RPS16|RPS18|RPS19	-12
MyList_SUB1_MCODE_1	GO Biological Processes	19	GO:0006402	mRNA catabolic process		-15	47	21	28162	378	16	10	62	12	4736|6124|6130|6152|6191|6203|6209|6217|6222|6223	RPL10A|RPL4|RPL7A|RPL24|RPS4X|RPS9|RPS15|RPS16|RPS18|RPS19	-12
MyList_SUB1_MCODE_1	Reactome Gene Sets	6	R-HSA-72662	Activation of the mRNA upon binding of the cap-binding complex and eIFs, and subsequent binding to 43S		-15	2.10E+02	38	28162	59	16	7	44	12	1973|6191|6203|6209|6217|6222|6223	EIF4A1|RPS4X|RPS9|RPS15|RPS16|RPS18|RPS19	-12
MyList_SUB1_MCODE_1	GO Biological Processes	19	GO:0006401	RNA catabolic process		-14	42	20	28162	417	16	10	62	12	4736|6124|6130|6152|6191|6203|6209|6217|6222|6223	RPL10A|RPL4|RPL7A|RPL24|RPS4X|RPS9|RPS15|RPS16|RPS18|RPS19	-12
MyList_SUB1_MCODE_1	GO Biological Processes	19	GO:0072657	protein localization to membrane		-14	29	18	28162	663	16	11	69	12	4736|6124|6130|6152|6191|6203|6209|6217|6222|6223|6727	RPL10A|RPL4|RPL7A|RPL24|RPS4X|RPS9|RPS15|RPS16|RPS18|RPS19|SRP14	-12
MyList_SUB1_MCODE_1	CORUM	33	CORUM:338	40S ribosomal subunit, cytoplasmic		-14	3.40E+02	45	28162	31	16	6	38	12	6191|6203|6209|6217|6222|6223	RPS4X|RPS9|RPS15|RPS16|RPS18|RPS19	-12
MyList_SUB1_MCODE_1	CORUM	33	CORUM:305	40S ribosomal subunit, cytoplasmic		-14	3.20E+02	44	28162	33	16	6	38	12	6191|6203|6209|6217|6222|6223	RPS4X|RPS9|RPS15|RPS16|RPS18|RPS19	-12
MyList_SUB1_MCODE_1	Reactome Gene Sets	6	R-HSA-422475	Axon guidance		-13	32	17	28162	552	16	10	62	12	4736|6124|6130|6152|6191|6203|6209|6217|6222|6223	RPL10A|RPL4|RPL7A|RPL24|RPS4X|RPS9|RPS15|RPS16|RPS18|RPS19	-11
MyList_SUB1_MCODE_1	GO Biological Processes	19	GO:0034655	nucleobase-containing compound catabolic process		-13	32	17	28162	557	16	10	62	12	4736|6124|6130|6152|6191|6203|6209|6217|6222|6223	RPL10A|RPL4|RPL7A|RPL24|RPS4X|RPS9|RPS15|RPS16|RPS18|RPS19	-11
MyList_SUB1_MCODE_1	Reactome Gene Sets	6	R-HSA-9675108	Nervous system development		-13	31	17	28162	577	16	10	62	12	4736|6124|6130|6152|6191|6203|6209|6217|6222|6223	RPL10A|RPL4|RPL7A|RPL24|RPS4X|RPS9|RPS15|RPS16|RPS18|RPS19	-11
MyList_SUB1_MCODE_1	GO Biological Processes	19	GO:0046700	heterocycle catabolic process		-13	29	17	28162	597	16	10	62	12	4736|6124|6130|6152|6191|6203|6209|6217|6222|6223	RPL10A|RPL4|RPL7A|RPL24|RPS4X|RPS9|RPS15|RPS16|RPS18|RPS19	-11
MyList_SUB1_MCODE_1	GO Biological Processes	19	GO:0044270	cellular nitrogen compound catabolic process		-13	29	17	28162	602	16	10	62	12	4736|6124|6130|6152|6191|6203|6209|6217|6222|6223	RPL10A|RPL4|RPL7A|RPL24|RPS4X|RPS9|RPS15|RPS16|RPS18|RPS19	-11
MyList_SUB1_MCODE_1	GO Biological Processes	19	GO:0019439	aromatic compound catabolic process		-13	29	17	28162	614	16	10	62	12	4736|6124|6130|6152|6191|6203|6209|6217|6222|6223	RPL10A|RPL4|RPL7A|RPL24|RPS4X|RPS9|RPS15|RPS16|RPS18|RPS19	-11
MyList_SUB1_MCODE_1	Reactome Gene Sets	6	R-HSA-72695	Formation of the ternary complex, and subsequently, the 43S complex		-13	2.10E+02	35	28162	51	16	6	38	12	6191|6203|6209|6217|6222|6223	RPS4X|RPS9|RPS15|RPS16|RPS18|RPS19	-10
MyList_SUB1_MCODE_1	GO Biological Processes	19	GO:1901361	organic cyclic compound catabolic process		-13	27	16	28162	647	16	10	62	12	4736|6124|6130|6152|6191|6203|6209|6217|6222|6223	RPL10A|RPL4|RPL7A|RPL24|RPS4X|RPS9|RPS15|RPS16|RPS18|RPS19	-10
MyList_SUB1_MCODE_1	Reactome Gene Sets	6	R-HSA-2262752	Cellular responses to stress		-12	26	16	28162	676	16	10	62	12	4736|6124|6130|6152|6191|6203|6209|6217|6222|6223	RPL10A|RPL4|RPL7A|RPL24|RPS4X|RPS9|RPS15|RPS16|RPS18|RPS19	-10
MyList_SUB1_MCODE_1	Reactome Gene Sets	6	R-HSA-8953897	Cellular responses to external stimuli		-12	26	16	28162	690	16	10	62	12	4736|6124|6130|6152|6191|6203|6209|6217|6222|6223	RPL10A|RPL4|RPL7A|RPL24|RPS4X|RPS9|RPS15|RPS16|RPS18|RPS19	-10
MyList_SUB1_MCODE_1	GO Biological Processes	19	GO:0042254	ribosome biogenesis		-9.7	40	16	28162	307	16	7	44	12	4736|6130|6152|6203|6209|6217|6223	RPL10A|RPL7A|RPL24|RPS9|RPS15|RPS16|RPS19	-7.8
MyList_SUB1_MCODE_1	GO Biological Processes	19	GO:0006364	rRNA processing		-8.7	46	16	28162	228	16	6	38	12	4736|6130|6203|6209|6217|6223	RPL10A|RPL7A|RPS9|RPS15|RPS16|RPS19	-6.8
MyList_SUB1_MCODE_1	GO Biological Processes	19	GO:0016072	rRNA metabolic process		-8.6	44	16	28162	238	16	6	38	12	4736|6130|6203|6209|6217|6223	RPL10A|RPL7A|RPS9|RPS15|RPS16|RPS19	-6.7
MyList_SUB1_MCODE_1	GO Biological Processes	19	GO:0022613	ribonucleoprotein complex biogenesis		-8.4	26	13	28162	473	16	7	44	12	4736|6130|6152|6203|6209|6217|6223	RPL10A|RPL7A|RPL24|RPS9|RPS15|RPS16|RPS19	-6.6
MyList_SUB1_MCODE_1	CORUM	33	CORUM:308	60S ribosomal subunit, cytoplasmic		-7.9	1.50E+02	24	28162	47	16	4	25	11	4736|6124|6130|6152	RPL10A|RPL4|RPL7A|RPL24	-6.1
MyList_SUB1_MCODE_1	GO Biological Processes	19	GO:0034470	ncRNA processing		-7.3	26	12	28162	400	16	6	38	12	4736|6130|6203|6209|6217|6223	RPL10A|RPL7A|RPS9|RPS15|RPS16|RPS19	-5.5
MyList_SUB1_MCODE_1	GO Biological Processes	19	GO:0034660	ncRNA metabolic process		-6.7	21	11	28162	494	16	6	38	12	4736|6130|6203|6209|6217|6223	RPL10A|RPL7A|RPS9|RPS15|RPS16|RPS19	-5
MyList_SUB1_MCODE_1	GO Biological Processes	19	GO:0002181	cytoplasmic translation		-6.5	69	16	28162	102	16	4	25	11	1973|4736|5315|6152	EIF4A1|RPL10A|PKM|RPL24	-4.9
MyList_SUB1_MCODE_1	GO Biological Processes	19	GO:0042255	ribosome assembly		-5.2	83	16	28162	64	16	3	19	9.8	6152|6209|6223	RPL24|RPS15|RPS19	-3.7
MyList_SUB1_MCODE_1	GO Biological Processes	19	GO:0042273	ribosomal large subunit biogenesis		-5.1	73	15	28162	72	16	3	19	9.8	4736|6130|6152	RPL10A|RPL7A|RPL24	-3.5
MyList_SUB1_MCODE_1	GO Biological Processes	19	GO:0042274	ribosomal small subunit biogenesis		-5	70	14	28162	75	16	3	19	9.8	6209|6217|6223	RPS15|RPS16|RPS19	-3.5
MyList_SUB1_MCODE_1	GO Biological Processes	19	GO:0045727	positive regulation of translation		-4.3	40	11	28162	133	16	3	19	9.8	5315|6191|6203	PKM|RPS4X|RPS9	-2.9
MyList_SUB1_MCODE_1	GO Biological Processes	19	GO:0006417	regulation of translation		-4.1	17	7.7	28162	426	16	4	25	11	4691|5315|6191|6203	NCL|PKM|RPS4X|RPS9	-2.7
MyList_SUB1_MCODE_1	GO Biological Processes	19	GO:0034250	positive regulation of cellular amide metabolic process		-4	32	9.6	28162	163	16	3	19	9.8	5315|6191|6203	PKM|RPS4X|RPS9	-2.6
MyList_SUB1_MCODE_1	GO Biological Processes	19	GO:0034248	regulation of cellular amide metabolic process		-3.8	14	7.1	28162	495	16	4	25	11	4691|5315|6191|6203	NCL|PKM|RPS4X|RPS9	-2.5
MyList_SUB1_MCODE_1	GO Biological Processes	19	GO:0022618	ribonucleoprotein complex assembly		-3.6	24	8.1	28162	224	16	3	19	9.8	6152|6209|6223	RPL24|RPS15|RPS19	-2.3
MyList_SUB1_MCODE_1	GO Biological Processes	19	GO:0071826	ribonucleoprotein complex subunit organization		-3.5	23	8	28162	231	16	3	19	9.8	6152|6209|6223	RPL24|RPS15|RPS19	-2.2
MyList_SUB1_MCODE_2	WikiPathways	27	WP411	mRNA Processing		-8.4	76	19	28162	133	14	5	36	13	1665|2521|3190|4670|5094	DHX15|FUS|HNRNPK|HNRNPM|PCBP2	-6.5
MyList_SUB1_MCODE_2	WikiPathways	27	WP4290	Metabolic reprogramming in colon cancer		-8.3	1.80E+02	27	28162	44	14	4	29	12	2821|4191|5223|5226	GPI|MDH2|PGAM1|PGD	-6.5
MyList_SUB1_MCODE_2	Reactome Gene Sets	6	R-HSA-72163	mRNA Splicing - Major Pathway		-7.7	55	16	28162	183	14	5	36	13	1665|2521|3190|4670|5094	DHX15|FUS|HNRNPK|HNRNPM|PCBP2	-5.9
MyList_SUB1_MCODE_2	Reactome Gene Sets	6	R-HSA-72172	mRNA Splicing		-7.6	53	16	28162	191	14	5	36	13	1665|2521|3190|4670|5094	DHX15|FUS|HNRNPK|HNRNPM|PCBP2	-5.8
MyList_SUB1_MCODE_2	Reactome Gene Sets	6	R-HSA-72203	Processing of Capped Intron-Containing Pre-mRNA		-7.1	41	14	28162	244	14	5	36	13	1665|2521|3190|4670|5094	DHX15|FUS|HNRNPK|HNRNPM|PCBP2	-5.3
MyList_SUB1_MCODE_2	CORUM	33	CORUM:1332	Large Drosha complex		-7	3.00E+02	30	28162	20	14	3	21	11	1665|2521|4670	DHX15|FUS|HNRNPM	-5.2
MyList_SUB1_MCODE_2	GO Biological Processes	19	GO:0046364	monosaccharide biosynthetic process		-6.9	83	18	28162	97	14	4	29	12	2821|4191|5223|5226	GPI|MDH2|PGAM1|PGD	-5.2
MyList_SUB1_MCODE_2	GO Biological Processes	19	GO:0051156	glucose 6-phosphate metabolic process		-6.7	2.40E+02	27	28162	25	14	3	21	11	2821|5223|5226	GPI|PGAM1|PGD	-5
MyList_SUB1_MCODE_2	KEGG Pathway	24	ko01200	Carbon metabolism		-6.6	71	17	28162	114	14	4	29	12	2821|4191|5223|5226	GPI|MDH2|PGAM1|PGD	-4.9
MyList_SUB1_MCODE_2	KEGG Pathway	24	hsa01200	Carbon metabolism		-6.6	71	17	28162	114	14	4	29	12	2821|4191|5223|5226	GPI|MDH2|PGAM1|PGD	-4.9
MyList_SUB1_MCODE_2	Reactome Gene Sets	6	R-HSA-8953854	Metabolism of RNA		-6.3	18	9.9	28162	673	14	6	43	13	1665|2521|3190|4670|5094|5901	DHX15|FUS|HNRNPK|HNRNPM|PCBP2|RAN	-4.7
MyList_SUB1_MCODE_2	Reactome Gene Sets	6	R-HSA-70263	Gluconeogenesis		-6.2	1.80E+02	23	28162	34	14	3	21	11	2821|4191|5223	GPI|MDH2|PGAM1	-4.6
MyList_SUB1_MCODE_2	GO Biological Processes	19	GO:0000398	mRNA splicing, via spliceosome		-6.1	26	11	28162	383	14	5	36	13	1665|2521|3190|4670|5094	DHX15|FUS|HNRNPK|HNRNPM|PCBP2	-4.4
MyList_SUB1_MCODE_2	GO Biological Processes	19	GO:0000377	RNA splicing, via transesterification reactions with bulged adenosine as nucleophile		-6.1	26	11	28162	383	14	5	36	13	1665|2521|3190|4670|5094	DHX15|FUS|HNRNPK|HNRNPM|PCBP2	-4.4
MyList_SUB1_MCODE_2	GO Biological Processes	19	GO:0000375	RNA splicing, via transesterification reactions		-6.1	26	11	28162	386	14	5	36	13	1665|2521|3190|4670|5094	DHX15|FUS|HNRNPK|HNRNPM|PCBP2	-4.4
MyList_SUB1_MCODE_2	GO Biological Processes	19	GO:0006734	NADH metabolic process		-5.9	1.40E+02	20	28162	44	14	3	21	11	2821|4191|5223	GPI|MDH2|PGAM1	-4.3
MyList_SUB1_MCODE_2	WikiPathways	27	WP534	Glycolysis and Gluconeogenesis		-5.9	1.30E+02	20	28162	45	14	3	21	11	2821|4191|5223	GPI|MDH2|PGAM1	-4.3
MyList_SUB1_MCODE_2	GO Biological Processes	19	GO:0008380	RNA splicing		-5.6	21	9.8	28162	481	14	5	36	13	1665|2521|3190|4670|5094	DHX15|FUS|HNRNPK|HNRNPM|PCBP2	-4
MyList_SUB1_MCODE_2	GO Biological Processes	19	GO:0016051	carbohydrate biosynthetic process		-5.5	38	12	28162	210	14	4	29	12	2821|4191|5223|5226	GPI|MDH2|PGAM1|PGD	-4
MyList_SUB1_MCODE_2	GO Biological Processes	19	GO:0006091	generation of precursor metabolites and energy		-5.4	19	9.4	28162	524	14	5	36	13	498|2821|4191|5223|5226	ATP5F1A|GPI|MDH2|PGAM1|PGD	-3.9
MyList_SUB1_MCODE_2	GO Biological Processes	19	GO:0006397	mRNA processing		-5.3	18	9.2	28162	546	14	5	36	13	1665|2521|3190|4670|5094	DHX15|FUS|HNRNPK|HNRNPM|PCBP2	-3.8
MyList_SUB1_MCODE_2	GO Biological Processes	19	GO:0005996	monosaccharide metabolic process		-5.1	30	11	28162	272	14	4	29	12	2821|4191|5223|5226	GPI|MDH2|PGAM1|PGD	-3.6
MyList_SUB1_MCODE_2	GO Biological Processes	19	GO:0006094	gluconeogenesis		-5	69	14	28162	88	14	3	21	11	2821|4191|5223	GPI|MDH2|PGAM1	-3.5
MyList_SUB1_MCODE_2	Reactome Gene Sets	6	R-HSA-71387	Metabolism of carbohydrates		-5	27	10	28162	295	14	4	29	12	2821|4191|5223|5226	GPI|MDH2|PGAM1|PGD	-3.5
MyList_SUB1_MCODE_2	Reactome Gene Sets	6	R-HSA-70326	Glucose metabolism		-4.9	66	14	28162	91	14	3	21	11	2821|4191|5223	GPI|MDH2|PGAM1	-3.4
MyList_SUB1_MCODE_2	GO Biological Processes	19	GO:0019319	hexose biosynthetic process		-4.9	66	14	28162	91	14	3	21	11	2821|4191|5223	GPI|MDH2|PGAM1	-3.4
MyList_SUB1_MCODE_2	GO Biological Processes	19	GO:0044283	small molecule biosynthetic process		-4.8	15	8	28162	693	14	5	36	13	2821|4191|5223|5226|5901	GPI|MDH2|PGAM1|PGD|RAN	-3.4
MyList_SUB1_MCODE_2	GO Biological Processes	19	GO:1903311	regulation of mRNA metabolic process		-4.8	24	9.5	28162	334	14	4	29	12	2521|3190|4670|4869	FUS|HNRNPK|HNRNPM|NPM1	-3.3
MyList_SUB1_MCODE_2	KEGG Pathway	24	ko03040	Spliceosome		-4.4	45	11	28162	134	14	3	21	11	1665|3190|4670	DHX15|HNRNPK|HNRNPM	-3
MyList_SUB1_MCODE_2	KEGG Pathway	24	hsa03040	Spliceosome		-4.4	45	11	28162	134	14	3	21	11	1665|3190|4670	DHX15|HNRNPK|HNRNPM	-3
MyList_SUB1_MCODE_2	GO Biological Processes	19	GO:0009150	purine ribonucleotide metabolic process		-4.4	20	8.5	28162	409	14	4	29	12	498|2821|5223|5901	ATP5F1A|GPI|PGAM1|RAN	-3
MyList_SUB1_MCODE_2	GO Biological Processes	19	GO:0009259	ribonucleotide metabolic process		-4.3	19	8.3	28162	426	14	4	29	12	498|2821|5223|5901	ATP5F1A|GPI|PGAM1|RAN	-2.9
MyList_SUB1_MCODE_2	GO Biological Processes	19	GO:0019693	ribose phosphate metabolic process		-4.3	18	8.2	28162	436	14	4	29	12	498|2821|5223|5901	ATP5F1A|GPI|PGAM1|RAN	-2.9
MyList_SUB1_MCODE_2	GO Biological Processes	19	GO:0006163	purine nucleotide metabolic process		-4.3	18	8.1	28162	442	14	4	29	12	498|2821|5223|5901	ATP5F1A|GPI|PGAM1|RAN	-2.9
MyList_SUB1_MCODE_2	GO Biological Processes	19	GO:0072521	purine-containing compound metabolic process		-4.2	17	8	28162	460	14	4	29	12	498|2821|5223|5901	ATP5F1A|GPI|PGAM1|RAN	-2.8
MyList_SUB1_MCODE_2	Reactome Gene Sets	6	R-HSA-3108232	SUMO E3 ligases SUMOylate target proteins		-4	33	9.7	28162	182	14	3	21	11	3190|4869|10155	HNRNPK|NPM1|TRIM28	-2.7
MyList_SUB1_MCODE_2	GO Biological Processes	19	GO:0043488	regulation of mRNA stability		-4	32	9.5	28162	188	14	3	21	11	2521|4670|4869	FUS|HNRNPM|NPM1	-2.6
MyList_SUB1_MCODE_2	Reactome Gene Sets	6	R-HSA-2990846	SUMOylation		-4	32	9.5	28162	188	14	3	21	11	3190|4869|10155	HNRNPK|NPM1|TRIM28	-2.6
MyList_SUB1_MCODE_2	GO Biological Processes	19	GO:0009117	nucleotide metabolic process		-3.9	15	7.3	28162	538	14	4	29	12	498|2821|5223|5901	ATP5F1A|GPI|PGAM1|RAN	-2.6
MyList_SUB1_MCODE_2	GO Biological Processes	19	GO:0016052	carbohydrate catabolic process		-3.9	31	9.3	28162	197	14	3	21	11	2821|5223|5226	GPI|PGAM1|PGD	-2.6
MyList_SUB1_MCODE_2	GO Biological Processes	19	GO:0043487	regulation of RNA stability		-3.9	30	9.3	28162	198	14	3	21	11	2521|4670|4869	FUS|HNRNPM|NPM1	-2.6
MyList_SUB1_MCODE_2	GO Biological Processes	19	GO:0006753	nucleoside phosphate metabolic process		-3.9	15	7.2	28162	547	14	4	29	12	498|2821|5223|5901	ATP5F1A|GPI|PGAM1|RAN	-2.6
MyList_SUB1_MCODE_2	GO Biological Processes	19	GO:0006006	glucose metabolic process		-3.9	29	9	28162	210	14	3	21	11	2821|4191|5223	GPI|MDH2|PGAM1	-2.5
MyList_SUB1_MCODE_2	GO Biological Processes	19	GO:0061013	regulation of mRNA catabolic process		-3.9	29	9	28162	210	14	3	21	11	2521|4670|4869	FUS|HNRNPM|NPM1	-2.5
MyList_SUB1_MCODE_2	GO Biological Processes	19	GO:2001020	regulation of response to DNA damage stimulus		-3.8	27	8.8	28162	221	14	3	21	11	2521|3190|10155	FUS|HNRNPK|TRIM28	-2.5
MyList_SUB1_MCODE_2	GO Biological Processes	19	GO:0005975	carbohydrate metabolic process		-3.7	13	6.7	28162	620	14	4	29	12	2821|4191|5223|5226	GPI|MDH2|PGAM1|PGD	-2.4
MyList_SUB1_MCODE_2	GO Biological Processes	19	GO:0055086	nucleobase-containing small molecule metabolic process		-3.7	13	6.7	28162	623	14	4	29	12	498|2821|5223|5901	ATP5F1A|GPI|PGAM1|RAN	-2.4
MyList_SUB1_MCODE_2	GO Biological Processes	19	GO:0019318	hexose metabolic process		-3.6	24	8.2	28162	250	14	3	21	11	2821|4191|5223	GPI|MDH2|PGAM1	-2.3
MyList_SUB1_MCODE_2	GO Biological Processes	19	GO:0080135	regulation of cellular response to stress		-3.5	11	6.3	28162	702	14	4	29	12	2521|3190|4869|10155	FUS|HNRNPK|NPM1|TRIM28	-2.2
MyList_SUB1_MCODE_2	GO Biological Processes	19	GO:0046034	ATP metabolic process		-3.3	19	7.3	28162	313	14	3	21	11	498|2821|5223	ATP5F1A|GPI|PGAM1	-2.1
MyList_SUB1_MCODE_2	GO Biological Processes	19	GO:0006913	nucleocytoplasmic transport		-3.2	18	6.9	28162	340	14	3	21	11	4869|5901|10155	NPM1|RAN|TRIM28	-2
MyList_SUB1_MCODE_2	GO Biological Processes	19	GO:0051169	nuclear transport		-3.2	18	6.9	28162	343	14	3	21	11	4869|5901|10155	NPM1|RAN|TRIM28	-2
MyList_SUB1_MCODE_2	GO Biological Processes	19	GO:0019058	viral life cycle		-3.2	17	6.8	28162	349	14	3	21	11	5094|5901|10155	PCBP2|RAN|TRIM28	-1.9
MyList_SUB1_MCODE_2	GO Biological Processes	19	GO:0051052	regulation of DNA metabolic process		-3.2	17	6.8	28162	355	14	3	21	11	2521|4869|10155	FUS|NPM1|TRIM28	-1.9
MyList_SUB1_MCODE_2	GO Biological Processes	19	GO:0006402	mRNA catabolic process		-3.1	16	6.5	28162	378	14	3	21	11	2521|4670|4869	FUS|HNRNPM|NPM1	-1.9
MyList_SUB1_MCODE_2	GO Biological Processes	19	GO:0006401	RNA catabolic process		-3	14	6.2	28162	417	14	3	21	11	2521|4670|4869	FUS|HNRNPM|NPM1	-1.7
MyList_SUB1_MCODE_2	GO Biological Processes	19	GO:0044282	small molecule catabolic process		-2.9	14	6	28162	434	14	3	21	11	2821|5223|5226	GPI|PGAM1|PGD	-1.7
MyList_SUB1_MCODE_2	GO Biological Processes	19	GO:0034655	nucleobase-containing compound catabolic process		-2.6	11	5.2	28162	557	14	3	21	11	2521|4670|4869	FUS|HNRNPM|NPM1	-1.4
MyList_SUB1_MCODE_2	GO Biological Processes	19	GO:0006281	DNA repair		-2.6	11	5.2	28162	571	14	3	21	11	2521|4869|10155	FUS|NPM1|TRIM28	-1.4
MyList_SUB1_MCODE_2	GO Biological Processes	19	GO:0046700	heterocycle catabolic process		-2.5	10	5	28162	597	14	3	21	11	2521|4670|4869	FUS|HNRNPM|NPM1	-1.3
MyList_SUB1_MCODE_2	GO Biological Processes	19	GO:0044270	cellular nitrogen compound catabolic process		-2.5	10	5	28162	602	14	3	21	11	2521|4670|4869	FUS|HNRNPM|NPM1	-1.3
MyList_SUB1_MCODE_2	GO Biological Processes	19	GO:0019439	aromatic compound catabolic process		-2.5	9.8	4.9	28162	614	14	3	21	11	2521|4670|4869	FUS|HNRNPM|NPM1	-1.3
MyList_SUB1_MCODE_2	GO Biological Processes	19	GO:0032787	monocarboxylic acid metabolic process		-2.4	9.4	4.8	28162	645	14	3	21	11	2821|5223|5226	GPI|PGAM1|PGD	-1.3
MyList_SUB1_MCODE_2	GO Biological Processes	19	GO:1901361	organic cyclic compound catabolic process		-2.4	9.3	4.8	28162	647	14	3	21	11	2521|4670|4869	FUS|HNRNPM|NPM1	-1.3
MyList_SUB1_MCODE_3	Reactome Gene Sets	6	R-HSA-389960	Formation of tubulin folding intermediates by CCT/TriC		-20	8.80E+02	78	28162	25	9	7	78	14	908|10376|10381|10383|10574|84617|347733	CCT6A|TUBA1B|TUBB3|TUBB4B|CCT7|TUBB6|TUBB2B	-17
MyList_SUB1_MCODE_3	Reactome Gene Sets	6	R-HSA-389958	Cooperation of Prefoldin and TriC/CCT in actin and tubulin folding		-19	6.80E+02	69	28162	32	9	7	78	14	908|10376|10381|10383|10574|84617|347733	CCT6A|TUBA1B|TUBB3|TUBB4B|CCT7|TUBB6|TUBB2B	-17
MyList_SUB1_MCODE_3	Reactome Gene Sets	6	R-HSA-389957	Prefoldin mediated transfer of substrate to CCT/TriC		-16	6.70E+02	63	28162	28	9	6	67	16	908|10381|10383|10574|84617|347733	CCT6A|TUBB3|TUBB4B|CCT7|TUBB6|TUBB2B	-14
MyList_SUB1_MCODE_3	Reactome Gene Sets	6	R-HSA-390466	Chaperonin-mediated protein folding		-16	2.40E+02	41	28162	91	9	7	78	14	908|10376|10381|10383|10574|84617|347733	CCT6A|TUBA1B|TUBB3|TUBB4B|CCT7|TUBB6|TUBB2B	-13
MyList_SUB1_MCODE_3	Reactome Gene Sets	6	R-HSA-391251	Protein folding		-16	2.30E+02	40	28162	97	9	7	78	14	908|10376|10381|10383|10574|84617|347733	CCT6A|TUBA1B|TUBB3|TUBB4B|CCT7|TUBB6|TUBB2B	-13
MyList_SUB1_MCODE_3	Reactome Gene Sets	6	R-HSA-190840	Microtubule-dependent trafficking of connexons from Golgi to the plasma membrane		-14	8.70E+02	66	28162	18	9	5	56	17	10376|10381|10383|84617|347733	TUBA1B|TUBB3|TUBB4B|TUBB6|TUBB2B	-12
MyList_SUB1_MCODE_3	Reactome Gene Sets	6	R-HSA-190872	Transport of connexons to the plasma membrane		-14	8.20E+02	64	28162	19	9	5	56	17	10376|10381|10383|84617|347733	TUBA1B|TUBB3|TUBB4B|TUBB6|TUBB2B	-12
MyList_SUB1_MCODE_3	Reactome Gene Sets	6	R-HSA-389977	Post-chaperonin tubulin folding pathway		-14	7.10E+02	60	28162	22	9	5	56	17	10376|10381|10383|84617|347733	TUBA1B|TUBB3|TUBB4B|TUBB6|TUBB2B	-11
MyList_SUB1_MCODE_3	Reactome Gene Sets	6	R-HSA-9663891	Selective autophagy		-13	2.30E+02	37	28162	81	9	6	67	16	7416|10376|10381|10383|84617|347733	VDAC1|TUBA1B|TUBB3|TUBB4B|TUBB6|TUBB2B	-11
MyList_SUB1_MCODE_3	Reactome Gene Sets	6	R-HSA-9619483	Activation of AMPK downstream of NMDARs		-13	5.40E+02	52	28162	29	9	5	56	17	10376|10381|10383|84617|347733	TUBA1B|TUBB3|TUBB4B|TUBB6|TUBB2B	-11
MyList_SUB1_MCODE_3	Reactome Gene Sets	6	R-HSA-9668328	Sealing of the nuclear envelope (NE) by ESCRT-III		-13	5.00E+02	50	28162	31	9	5	56	17	10376|10381|10383|84617|347733	TUBA1B|TUBB3|TUBB4B|TUBB6|TUBB2B	-11
MyList_SUB1_MCODE_3	Reactome Gene Sets	6	R-HSA-5626467	RHO GTPases activate IQGAPs		-13	4.90E+02	49	28162	32	9	5	56	17	10376|10381|10383|84617|347733	TUBA1B|TUBB3|TUBB4B|TUBB6|TUBB2B	-11
MyList_SUB1_MCODE_3	Reactome Gene Sets	6	R-HSA-190861	Gap junction assembly		-12	4.30E+02	47	28162	36	9	5	56	17	10376|10381|10383|84617|347733	TUBA1B|TUBB3|TUBB4B|TUBB6|TUBB2B	-10
MyList_SUB1_MCODE_3	Reactome Gene Sets	6	R-HSA-9609736	Assembly and cell surface presentation of NMDA receptors		-12	3.80E+02	44	28162	41	9	5	56	17	10376|10381|10383|84617|347733	TUBA1B|TUBB3|TUBB4B|TUBB6|TUBB2B	-10
MyList_SUB1_MCODE_3	Reactome Gene Sets	6	R-HSA-8955332	Carboxyterminal post-translational modifications of tubulin		-12	3.70E+02	43	28162	42	9	5	56	17	10376|10381|10383|84617|347733	TUBA1B|TUBB3|TUBB4B|TUBB6|TUBB2B	-10
MyList_SUB1_MCODE_3	Reactome Gene Sets	6	R-HSA-9646399	Aggrephagy		-12	3.60E+02	43	28162	43	9	5	56	17	10376|10381|10383|84617|347733	TUBA1B|TUBB3|TUBB4B|TUBB6|TUBB2B	-10
MyList_SUB1_MCODE_3	Reactome Gene Sets	6	R-HSA-1632852	Macroautophagy		-12	1.40E+02	29	28162	136	9	6	67	16	7416|10376|10381|10383|84617|347733	VDAC1|TUBA1B|TUBB3|TUBB4B|TUBB6|TUBB2B	-9.9
MyList_SUB1_MCODE_3	Reactome Gene Sets	6	R-HSA-437239	Recycling pathway of L1		-12	3.30E+02	41	28162	47	9	5	56	17	10376|10381|10383|84617|347733	TUBA1B|TUBB3|TUBB4B|TUBB6|TUBB2B	-9.8
MyList_SUB1_MCODE_3	Reactome Gene Sets	6	R-HSA-190828	Gap junction trafficking		-12	3.30E+02	41	28162	47	9	5	56	17	10376|10381|10383|84617|347733	TUBA1B|TUBB3|TUBB4B|TUBB6|TUBB2B	-9.8
MyList_SUB1_MCODE_3	Reactome Gene Sets	6	R-HSA-157858	Gap junction trafficking and regulation		-12	3.20E+02	40	28162	49	9	5	56	17	10376|10381|10383|84617|347733	TUBA1B|TUBB3|TUBB4B|TUBB6|TUBB2B	-9.7
MyList_SUB1_MCODE_3	Reactome Gene Sets	6	R-HSA-9612973	Autophagy		-12	1.20E+02	27	28162	151	9	6	67	16	7416|10376|10381|10383|84617|347733	VDAC1|TUBA1B|TUBB3|TUBB4B|TUBB6|TUBB2B	-9.7
MyList_SUB1_MCODE_3	Reactome Gene Sets	6	R-HSA-6811436	COPI-independent Golgi-to-ER retrograde traffic		-12	3.10E+02	39	28162	51	9	5	56	17	10376|10381|10383|84617|347733	TUBA1B|TUBB3|TUBB4B|TUBB6|TUBB2B	-9.6
MyList_SUB1_MCODE_3	Reactome Gene Sets	6	R-HSA-5620924	Intraflagellar transport		-12	2.90E+02	38	28162	54	9	5	56	17	10376|10381|10383|84617|347733	TUBA1B|TUBB3|TUBB4B|TUBB6|TUBB2B	-9.5
MyList_SUB1_MCODE_3	KEGG Pathway	24	hsa05130	Pathogenic Escherichia coli infection		-12	2.80E+02	38	28162	55	9	5	56	17	10376|10381|10383|84617|347733	TUBA1B|TUBB3|TUBB4B|TUBB6|TUBB2B	-9.5
MyList_SUB1_MCODE_3	KEGG Pathway	24	ko05130	Pathogenic Escherichia coli infection		-12	2.80E+02	38	28162	55	9	5	56	17	10376|10381|10383|84617|347733	TUBA1B|TUBB3|TUBB4B|TUBB6|TUBB2B	-9.5
MyList_SUB1_MCODE_3	WikiPathways	27	WP2272	Pathogenic Escherichia coli infection		-12	2.80E+02	38	28162	55	9	5	56	17	10376|10381|10383|84617|347733	TUBA1B|TUBB3|TUBB4B|TUBB6|TUBB2B	-9.5
MyList_SUB1_MCODE_3	Reactome Gene Sets	6	R-HSA-3371497	HSP90 chaperone cycle for steroid hormone receptors (SHR)		-12	2.80E+02	38	28162	55	9	5	56	17	10376|10381|10383|84617|347733	TUBA1B|TUBB3|TUBB4B|TUBB6|TUBB2B	-9.5
MyList_SUB1_MCODE_3	Reactome Gene Sets	6	R-HSA-983189	Kinesins		-11	2.70E+02	36	28162	59	9	5	56	17	10376|10381|10383|84617|347733	TUBA1B|TUBB3|TUBB4B|TUBB6|TUBB2B	-9.3
MyList_SUB1_MCODE_3	WikiPathways	27	WP2359	Parkin-Ubiquitin Proteasomal System pathway		-11	2.20E+02	33	28162	70	9	5	56	17	10376|10381|10383|84617|347733	TUBA1B|TUBB3|TUBB4B|TUBB6|TUBB2B	-9
MyList_SUB1_MCODE_3	Reactome Gene Sets	6	R-HSA-1445148	Translocation of SLC2A4 (GLUT4) to the plasma membrane		-11	2.20E+02	33	28162	72	9	5	56	17	10376|10381|10383|84617|347733	TUBA1B|TUBB3|TUBB4B|TUBB6|TUBB2B	-8.9
MyList_SUB1_MCODE_3	Reactome Gene Sets	6	R-HSA-2995410	Nuclear Envelope (NE) Reassembly		-11	2.10E+02	32	28162	75	9	5	56	17	10376|10381|10383|84617|347733	TUBA1B|TUBB3|TUBB4B|TUBB6|TUBB2B	-8.8
MyList_SUB1_MCODE_3	Reactome Gene Sets	6	R-HSA-8852276	The role of GTSE1 in G2/M progression after G2 checkpoint		-11	2.00E+02	32	28162	77	9	5	56	17	10376|10381|10383|84617|347733	TUBA1B|TUBB3|TUBB4B|TUBB6|TUBB2B	-8.8
MyList_SUB1_MCODE_3	Reactome Gene Sets	6	R-HSA-438064	Post NMDA receptor activation events		-11	2.00E+02	31	28162	80	9	5	56	17	10376|10381|10383|84617|347733	TUBA1B|TUBB3|TUBB4B|TUBB6|TUBB2B	-8.7
MyList_SUB1_MCODE_3	KEGG Pathway	24	ko04540	Gap junction		-10	1.80E+02	30	28162	88	9	5	56	17	10376|10381|10383|84617|347733	TUBA1B|TUBB3|TUBB4B|TUBB6|TUBB2B	-8.5
MyList_SUB1_MCODE_3	KEGG Pathway	24	hsa04540	Gap junction		-10	1.80E+02	30	28162	88	9	5	56	17	10376|10381|10383|84617|347733	TUBA1B|TUBB3|TUBB4B|TUBB6|TUBB2B	-8.5
MyList_SUB1_MCODE_3	Reactome Gene Sets	6	R-HSA-442755	Activation of NMDA receptors and postsynaptic events		-10	1.70E+02	29	28162	93	9	5	56	17	10376|10381|10383|84617|347733	TUBA1B|TUBB3|TUBB4B|TUBB6|TUBB2B	-8.4
MyList_SUB1_MCODE_3	Reactome Gene Sets	6	R-HSA-380320	Recruitment of NuMA to mitotic centrosomes		-10	1.70E+02	29	28162	94	9	5	56	17	10376|10381|10383|84617|347733	TUBA1B|TUBB3|TUBB4B|TUBB6|TUBB2B	-8.3
MyList_SUB1_MCODE_3	Reactome Gene Sets	6	R-HSA-6811434	COPI-dependent Golgi-to-ER retrograde traffic		-10	1.60E+02	28	28162	99	9	5	56	17	10376|10381|10383|84617|347733	TUBA1B|TUBB3|TUBB4B|TUBB6|TUBB2B	-8.2
MyList_SUB1_MCODE_3	Reactome Gene Sets	6	R-HSA-6807878	COPI-mediated anterograde transport		-10	1.50E+02	28	28162	101	9	5	56	17	10376|10381|10383|84617|347733	TUBA1B|TUBB3|TUBB4B|TUBB6|TUBB2B	-8.2
MyList_SUB1_MCODE_3	Reactome Gene Sets	6	R-HSA-5610787	Hedgehog 'off' state		-9.9	1.40E+02	26	28162	113	9	5	56	17	10376|10381|10383|84617|347733	TUBA1B|TUBB3|TUBB4B|TUBB6|TUBB2B	-8
MyList_SUB1_MCODE_3	Reactome Gene Sets	6	R-HSA-9648025	EML4 and NUDC in mitotic spindle formation		-9.9	1.30E+02	26	28162	117	9	5	56	17	10376|10381|10383|84617|347733	TUBA1B|TUBB3|TUBB4B|TUBB6|TUBB2B	-7.9
MyList_SUB1_MCODE_3	Reactome Gene Sets	6	R-HSA-373760	L1CAM interactions		-9.8	1.30E+02	26	28162	119	9	5	56	17	10376|10381|10383|84617|347733	TUBA1B|TUBB3|TUBB4B|TUBB6|TUBB2B	-7.9
MyList_SUB1_MCODE_3	Reactome Gene Sets	6	R-HSA-2132295	MHC class II antigen presentation		-9.7	1.30E+02	25	28162	123	9	5	56	17	10376|10381|10383|84617|347733	TUBA1B|TUBB3|TUBB4B|TUBB6|TUBB2B	-7.8
MyList_SUB1_MCODE_3	Reactome Gene Sets	6	R-HSA-194315	Signaling by Rho GTPases		-9.7	31	14	28162	703	9	7	78	14	908|10376|10381|10383|10574|84617|347733	CCT6A|TUBA1B|TUBB3|TUBB4B|CCT7|TUBB6|TUBB2B	-7.7
MyList_SUB1_MCODE_3	Reactome Gene Sets	6	R-HSA-2500257	Resolution of Sister Chromatid Cohesion		-9.7	1.20E+02	25	28162	126	9	5	56	17	10376|10381|10383|84617|347733	TUBA1B|TUBB3|TUBB4B|TUBB6|TUBB2B	-7.7
MyList_SUB1_MCODE_3	Reactome Gene Sets	6	R-HSA-9716542	Signaling by Rho GTPases, Miro GTPases and RHOBTB3		-9.6	30	14	28162	719	9	7	78	14	908|10376|10381|10383|10574|84617|347733	CCT6A|TUBA1B|TUBB3|TUBB4B|CCT7|TUBB6|TUBB2B	-7.7
MyList_SUB1_MCODE_3	Reactome Gene Sets	6	R-HSA-8856688	Golgi-to-ER retrograde transport		-9.6	1.20E+02	24	28162	133	9	5	56	17	10376|10381|10383|84617|347733	TUBA1B|TUBB3|TUBB4B|TUBB6|TUBB2B	-7.6
MyList_SUB1_MCODE_3	Reactome Gene Sets	6	R-HSA-9609690	HCMV Early Events		-9.5	1.20E+02	24	28162	135	9	5	56	17	10376|10381|10383|84617|347733	TUBA1B|TUBB3|TUBB4B|TUBB6|TUBB2B	-7.6
MyList_SUB1_MCODE_3	Reactome Gene Sets	6	R-HSA-5663220	RHO GTPases Activate Formins		-9.5	1.10E+02	23	28162	140	9	5	56	17	10376|10381|10383|84617|347733	TUBA1B|TUBB3|TUBB4B|TUBB6|TUBB2B	-7.5
MyList_SUB1_MCODE_3	Reactome Gene Sets	6	R-HSA-5358351	Signaling by Hedgehog		-9.3	1.10E+02	23	28162	149	9	5	56	17	10376|10381|10383|84617|347733	TUBA1B|TUBB3|TUBB4B|TUBB6|TUBB2B	-7.4
MyList_SUB1_MCODE_3	KEGG Pathway	24	ko04145	Phagosome		-9.2	1.00E+02	22	28162	154	9	5	56	17	10376|10381|10383|84617|347733	TUBA1B|TUBB3|TUBB4B|TUBB6|TUBB2B	-7.3
MyList_SUB1_MCODE_3	Reactome Gene Sets	6	R-HSA-199977	ER to Golgi Anterograde Transport		-9.2	1.00E+02	22	28162	154	9	5	56	17	10376|10381|10383|84617|347733	TUBA1B|TUBB3|TUBB4B|TUBB6|TUBB2B	-7.3
MyList_SUB1_MCODE_3	Reactome Gene Sets	6	R-HSA-9609646	HCMV Infection		-9.2	98	22	28162	160	9	5	56	17	10376|10381|10383|84617|347733	TUBA1B|TUBB3|TUBB4B|TUBB6|TUBB2B	-7.3
MyList_SUB1_MCODE_3	KEGG Pathway	24	hsa04145	Phagosome		-9.1	93	21	28162	168	9	5	56	17	10376|10381|10383|84617|347733	TUBA1B|TUBB3|TUBB4B|TUBB6|TUBB2B	-7.2
MyList_SUB1_MCODE_3	Reactome Gene Sets	6	R-HSA-983231	Factors involved in megakaryocyte development and platelet production		-9.1	93	21	28162	168	9	5	56	17	10376|10381|10383|84617|347733	TUBA1B|TUBB3|TUBB4B|TUBB6|TUBB2B	-7.2
MyList_SUB1_MCODE_3	Reactome Gene Sets	6	R-HSA-948021	Transport to the Golgi and subsequent modification		-8.8	85	20	28162	185	9	5	56	17	10376|10381|10383|84617|347733	TUBA1B|TUBB3|TUBB4B|TUBB6|TUBB2B	-7
MyList_SUB1_MCODE_3	Reactome Gene Sets	6	R-HSA-2467813	Separation of Sister Chromatids		-8.8	82	20	28162	191	9	5	56	17	10376|10381|10383|84617|347733	TUBA1B|TUBB3|TUBB4B|TUBB6|TUBB2B	-6.9
MyList_SUB1_MCODE_3	Reactome Gene Sets	6	R-HSA-69275	G2/M Transition		-8.7	80	20	28162	196	9	5	56	17	10376|10381|10383|84617|347733	TUBA1B|TUBB3|TUBB4B|TUBB6|TUBB2B	-6.9
MyList_SUB1_MCODE_3	Reactome Gene Sets	6	R-HSA-453274	Mitotic G2-G2/M phases		-8.7	79	20	28162	198	9	5	56	17	10376|10381|10383|84617|347733	TUBA1B|TUBB3|TUBB4B|TUBB6|TUBB2B	-6.8
MyList_SUB1_MCODE_3	Reactome Gene Sets	6	R-HSA-5617833	Cilium Assembly		-8.7	78	20	28162	201	9	5	56	17	10376|10381|10383|84617|347733	TUBA1B|TUBB3|TUBB4B|TUBB6|TUBB2B	-6.8
MyList_SUB1_MCODE_3	Reactome Gene Sets	6	R-HSA-6811442	Intra-Golgi and retrograde Golgi-to-ER traffic		-8.7	77	19	28162	202	9	5	56	17	10376|10381|10383|84617|347733	TUBA1B|TUBB3|TUBB4B|TUBB6|TUBB2B	-6.8
MyList_SUB1_MCODE_3	Reactome Gene Sets	6	R-HSA-68877	Mitotic Prometaphase		-8.6	77	19	28162	204	9	5	56	17	10376|10381|10383|84617|347733	TUBA1B|TUBB3|TUBB4B|TUBB6|TUBB2B	-6.8
MyList_SUB1_MCODE_3	Reactome Gene Sets	6	R-HSA-112314	Neurotransmitter receptors and postsynaptic signal transmission		-8.6	76	19	28162	205	9	5	56	17	10376|10381|10383|84617|347733	TUBA1B|TUBB3|TUBB4B|TUBB6|TUBB2B	-6.8
MyList_SUB1_MCODE_3	Reactome Gene Sets	6	R-HSA-68882	Mitotic Anaphase		-8.3	66	18	28162	236	9	5	56	17	10376|10381|10383|84617|347733	TUBA1B|TUBB3|TUBB4B|TUBB6|TUBB2B	-6.5
MyList_SUB1_MCODE_3	Reactome Gene Sets	6	R-HSA-2555396	Mitotic Metaphase and Anaphase		-8.3	66	18	28162	237	9	5	56	17	10376|10381|10383|84617|347733	TUBA1B|TUBB3|TUBB4B|TUBB6|TUBB2B	-6.5
MyList_SUB1_MCODE_3	Reactome Gene Sets	6	R-HSA-112315	Transmission across Chemical Synapses		-8	58	17	28162	270	9	5	56	17	10376|10381|10383|84617|347733	TUBA1B|TUBB3|TUBB4B|TUBB6|TUBB2B	-6.2
MyList_SUB1_MCODE_3	Reactome Gene Sets	6	R-HSA-1852241	Organelle biogenesis and maintenance		-7.8	53	16	28162	296	9	5	56	17	10376|10381|10383|84617|347733	TUBA1B|TUBB3|TUBB4B|TUBB6|TUBB2B	-6
MyList_SUB1_MCODE_3	Reactome Gene Sets	6	R-HSA-446203	Asparagine N-linked glycosylation		-7.8	51	16	28162	304	9	5	56	17	10376|10381|10383|84617|347733	TUBA1B|TUBB3|TUBB4B|TUBB6|TUBB2B	-6
MyList_SUB1_MCODE_3	Reactome Gene Sets	6	R-HSA-195258	RHO GTPase Effectors		-7.6	48	15	28162	327	9	5	56	17	10376|10381|10383|84617|347733	TUBA1B|TUBB3|TUBB4B|TUBB6|TUBB2B	-5.8
MyList_SUB1_MCODE_3	Reactome Gene Sets	6	R-HSA-112316	Neuronal System		-7.1	38	14	28162	410	9	5	56	17	10376|10381|10383|84617|347733	TUBA1B|TUBB3|TUBB4B|TUBB6|TUBB2B	-5.4
MyList_SUB1_MCODE_3	Reactome Gene Sets	6	R-HSA-68886	M Phase		-7.1	37	13	28162	418	9	5	56	17	10376|10381|10383|84617|347733	TUBA1B|TUBB3|TUBB4B|TUBB6|TUBB2B	-5.3
MyList_SUB1_MCODE_3	Reactome Gene Sets	6	R-HSA-422475	Axon guidance		-6.5	28	12	28162	552	9	5	56	17	10376|10381|10383|84617|347733	TUBA1B|TUBB3|TUBB4B|TUBB6|TUBB2B	-4.8
MyList_SUB1_MCODE_3	Reactome Gene Sets	6	R-HSA-69278	Cell Cycle, Mitotic		-6.4	28	12	28162	561	9	5	56	17	10376|10381|10383|84617|347733	TUBA1B|TUBB3|TUBB4B|TUBB6|TUBB2B	-4.8
MyList_SUB1_MCODE_3	Reactome Gene Sets	6	R-HSA-9675108	Nervous system development		-6.4	27	11	28162	577	9	5	56	17	10376|10381|10383|84617|347733	TUBA1B|TUBB3|TUBB4B|TUBB6|TUBB2B	-4.7
MyList_SUB1_MCODE_3	GO Biological Processes	19	GO:0000226	microtubule cytoskeleton organization		-6.3	26	11	28162	610	9	5	56	17	10376|10381|10383|84617|347733	TUBA1B|TUBB3|TUBB4B|TUBB6|TUBB2B	-4.6
MyList_SUB1_MCODE_3	Reactome Gene Sets	6	R-HSA-109582	Hemostasis		-6.2	25	11	28162	621	9	5	56	17	10376|10381|10383|84617|347733	TUBA1B|TUBB3|TUBB4B|TUBB6|TUBB2B	-4.6
MyList_SUB1_MCODE_3	Reactome Gene Sets	6	R-HSA-199991	Membrane Trafficking		-6.2	25	11	28162	634	9	5	56	17	10376|10381|10383|84617|347733	TUBA1B|TUBB3|TUBB4B|TUBB6|TUBB2B	-4.5
MyList_SUB1_MCODE_3	Reactome Gene Sets	6	R-HSA-5653656	Vesicle-mediated transport		-6	23	10	28162	673	9	5	56	17	10376|10381|10383|84617|347733	TUBA1B|TUBB3|TUBB4B|TUBB6|TUBB2B	-4.4
MyList_SUB1_MCODE_3	Reactome Gene Sets	6	R-HSA-2262752	Cellular responses to stress		-6	23	10	28162	676	9	5	56	17	10376|10381|10383|84617|347733	TUBA1B|TUBB3|TUBB4B|TUBB6|TUBB2B	-4.4
MyList_SUB1_MCODE_3	Reactome Gene Sets	6	R-HSA-8953897	Cellular responses to external stimuli		-6	23	10	28162	690	9	5	56	17	10376|10381|10383|84617|347733	TUBA1B|TUBB3|TUBB4B|TUBB6|TUBB2B	-4.4
MyList_SUB1_MCODE_3	Reactome Gene Sets	6	R-HSA-1640170	Cell Cycle		-6	23	10	28162	692	9	5	56	17	10376|10381|10383|84617|347733	TUBA1B|TUBB3|TUBB4B|TUBB6|TUBB2B	-4.4
MyList_SUB1_MCODE_3	Reactome Gene Sets	6	R-HSA-1280218	Adaptive Immune System		-5.8	21	9.8	28162	763	9	5	56	17	10376|10381|10383|84617|347733	TUBA1B|TUBB3|TUBB4B|TUBB6|TUBB2B	-4.2
MyList_SUB1_MCODE_3	GO Biological Processes	19	GO:0050821	protein stabilization		-4.6	49	12	28162	191	9	3	33	16	908|3329|10574	CCT6A|HSPD1|CCT7	-3.1
MyList_SUB1_MCODE_3	GO Biological Processes	19	GO:0006457	protein folding		-4.3	40	11	28162	235	9	3	33	16	908|3329|10574	CCT6A|HSPD1|CCT7	-2.9
MyList_SUB1_MCODE_3	GO Biological Processes	19	GO:0031647	regulation of protein stability		-4	32	9.5	28162	297	9	3	33	16	908|3329|10574	CCT6A|HSPD1|CCT7	-2.7
MyList_SUB1_MCODE_3	Reactome Gene Sets	6	R-HSA-9012999	RHO GTPase cycle		-3.5	21	7.7	28162	443	9	3	33	16	908|10376|10574	CCT6A|TUBA1B|CCT7	-2.2
MyList_SUB1_MCODE_3	GO Biological Processes	19	GO:0072594	establishment of protein localization to organelle		-3.2	16	6.6	28162	579	9	3	33	16	908|3329|10574	CCT6A|HSPD1|CCT7	-1.9
MyList_SUB1_MCODE_3	GO Biological Processes	19	GO:0010638	positive regulation of organelle organization		-3.2	16	6.6	28162	584	9	3	33	16	908|7416|10574	CCT6A|VDAC1|CCT7	-1.9
MyList_SUB1_MCODE_4	KEGG Pathway	24	hsa01200	Carbon metabolism		-5.3	82	16	28162	114	9	3	33	16	2023|3030|7086	ENO1|HADHA|TKT	-3.7
MyList_SUB1_MCODE_4	KEGG Pathway	24	ko01200	Carbon metabolism		-5.3	82	16	28162	114	9	3	33	16	2023|3030|7086	ENO1|HADHA|TKT	-3.7
MyList_SUB1_MCODE_4	KEGG Pathway	24	ko04141	Protein processing in endoplasmic reticulum		-4.8	57	13	28162	166	9	3	33	16	3326|5034|7415	HSP90AB1|P4HB|VCP	-3.3
MyList_SUB1_MCODE_4	KEGG Pathway	24	hsa04141	Protein processing in endoplasmic reticulum		-4.8	56	13	28162	169	9	3	33	16	3326|5034|7415	HSP90AB1|P4HB|VCP	-3.3
MyList_SUB1_MCODE_4	GO Biological Processes	19	GO:0046390	ribose phosphate biosynthetic process		-4.6	48	12	28162	195	9	3	33	16	2023|7086|7415	ENO1|TKT|VCP	-3.1
MyList_SUB1_MCODE_4	GO Biological Processes	19	GO:0032787	monocarboxylic acid metabolic process		-4.5	19	8.5	28162	645	9	4	44	17	2023|3028|3030|3945	ENO1|HSD17B10|HADHA|LDHB	-3.1
MyList_SUB1_MCODE_4	GO Biological Processes	19	GO:0044283	small molecule biosynthetic process		-4.4	18	8.1	28162	693	9	4	44	17	2023|3028|7086|7415	ENO1|HSD17B10|TKT|VCP	-3
MyList_SUB1_MCODE_4	GO Biological Processes	19	GO:0006457	protein folding		-4.3	40	11	28162	235	9	3	33	16	3326|5034|7415	HSP90AB1|P4HB|VCP	-2.9
MyList_SUB1_MCODE_4	GO Biological Processes	19	GO:0019058	viral life cycle		-3.8	27	8.7	28162	349	9	3	33	16	3326|5034|7415	HSP90AB1|P4HB|VCP	-2.5
MyList_SUB1_MCODE_4	GO Biological Processes	19	GO:0044282	small molecule catabolic process		-3.5	22	7.7	28162	434	9	3	33	16	2023|3028|3030	ENO1|HSD17B10|HADHA	-2.2
MyList_SUB1_MCODE_4	GO Biological Processes	19	GO:0019693	ribose phosphate metabolic process		-3.5	22	7.7	28162	436	9	3	33	16	2023|7086|7415	ENO1|TKT|VCP	-2.2
MyList_SUB1_MCODE_4	GO Biological Processes	19	GO:0006091	generation of precursor metabolites and energy		-3.3	18	7	28162	524	9	3	33	16	2023|7086|7415	ENO1|TKT|VCP	-2
MyList_SUB1_MCODE_4	GO Biological Processes	19	GO:0090407	organophosphate biosynthetic process		-3.2	16	6.6	28162	587	9	3	33	16	2023|7086|7415	ENO1|TKT|VCP	-1.9
MyList_SUB1_MCODE_4	GO Biological Processes	19	GO:0005975	carbohydrate metabolic process		-3.1	15	6.4	28162	620	9	3	33	16	2023|3945|7086	ENO1|LDHB|TKT	-1.8
MyList_SUB1_MCODE_4	Reactome Gene Sets	6	R-HSA-2262752	Cellular responses to stress		-3	14	6.1	28162	676	9	3	33	16	3326|5034|7415	HSP90AB1|P4HB|VCP	-1.7
MyList_SUB1_MCODE_4	GO Biological Processes	19	GO:1901137	carbohydrate derivative biosynthetic process		-3	14	6	28162	684	9	3	33	16	2023|7086|7415	ENO1|TKT|VCP	-1.7
MyList_SUB1_MCODE_4	Reactome Gene Sets	6	R-HSA-8953897	Cellular responses to external stimuli		-3	14	6	28162	690	9	3	33	16	3326|5034|7415	HSP90AB1|P4HB|VCP	-1.7
MyList_SUB1_MCODE_4	GO Biological Processes	19	GO:0080135	regulation of cellular response to stress		-2.9	13	5.9	28162	702	9	3	33	16	2023|3326|5034	ENO1|HSP90AB1|P4HB	-1.7
MyList_SUB1_MCODE_4	GO Biological Processes	19	GO:0030162	regulation of proteolysis		-2.9	13	5.8	28162	737	9	3	33	16	2023|3326|7415	ENO1|HSP90AB1|VCP	-1.6
MyList_SUB1_MCODE_4	GO Biological Processes	19	GO:0045055	regulated exocytosis		-2.8	12	5.6	28162	780	9	3	33	16	3326|7415|8407	HSP90AB1|VCP|TAGLN2	-1.6
MyList_SUB1_MCODE_5	GO Biological Processes	19	GO:0006790	sulfur compound metabolic process		-4.6	45	11	28162	378	5	3	60	22	38|1738|3313	ACAT1|DLD|HSPA9	-3.2
MyList_SUB1_MCODE_6	GO Biological Processes	19	GO:0060048	cardiac muscle contraction		-7	2.10E+02	25	28162	135	3	3	1.00E+02	27	70|805|808	ACTC1|CALM2|CALM3	-5.2
MyList_SUB1_MCODE_6	KEGG Pathway	24	ko04261	Adrenergic signaling in cardiomyocytes		-6.9	2.00E+02	24	28162	144	3	3	1.00E+02	27	70|805|808	ACTC1|CALM2|CALM3	-5.2
MyList_SUB1_MCODE_6	KEGG Pathway	24	hsa04261	Adrenergic signaling in cardiomyocytes		-6.9	1.90E+02	24	28162	147	3	3	1.00E+02	27	70|805|808	ACTC1|CALM2|CALM3	-5.1
MyList_SUB1_MCODE_6	WikiPathways	27	WP289	Myometrial Relaxation and Contraction Pathways		-6.8	1.80E+02	23	28162	158	3	3	1.00E+02	27	70|805|808	ACTC1|CALM2|CALM3	-5.1
MyList_SUB1_MCODE_6	GO Biological Processes	19	GO:0006941	striated muscle contraction		-6.6	1.60E+02	22	28162	176	3	3	1.00E+02	27	70|805|808	ACTC1|CALM2|CALM3	-4.9
MyList_SUB1_MCODE_6	Reactome Gene Sets	6	R-HSA-397014	Muscle contraction		-6.5	1.40E+02	21	28162	197	3	3	1.00E+02	27	70|805|808	ACTC1|CALM2|CALM3	-4.8
MyList_SUB1_MCODE_6	GO Biological Processes	19	GO:0060047	heart contraction		-6	1.00E+02	17	28162	280	3	3	1.00E+02	27	70|805|808	ACTC1|CALM2|CALM3	-4.4
MyList_SUB1_MCODE_6	GO Biological Processes	19	GO:0003015	heart process		-6	97	17	28162	290	3	3	1.00E+02	27	70|805|808	ACTC1|CALM2|CALM3	-4.3
MyList_SUB1_MCODE_6	GO Biological Processes	19	GO:0006936	muscle contraction		-5.7	80	15	28162	352	3	3	1.00E+02	27	70|805|808	ACTC1|CALM2|CALM3	-4.1
MyList_SUB1_MCODE_6	GO Biological Processes	19	GO:0003012	muscle system process		-5.4	62	14	28162	453	3	3	1.00E+02	27	70|805|808	ACTC1|CALM2|CALM3	-3.8
MyList_SUB1_MCODE_6	GO Biological Processes	19	GO:0008015	blood circulation		-5.2	53	13	28162	528	3	3	1.00E+02	27	70|805|808	ACTC1|CALM2|CALM3	-3.7
MyList_SUB1_MCODE_6	GO Biological Processes	19	GO:0003013	circulatory system process		-5	46	12	28162	611	3	3	1.00E+02	27	70|805|808	ACTC1|CALM2|CALM3	-3.5
MyList_SUB1_MCODE_6	Reactome Gene Sets	6	R-HSA-194315	Signaling by Rho GTPases		-4.8	40	11	28162	703	3	3	1.00E+02	27	70|805|808	ACTC1|CALM2|CALM3	-3.3
MyList_SUB1_MCODE_6	Reactome Gene Sets	6	R-HSA-9716542	Signaling by Rho GTPases, Miro GTPases and RHOBTB3		-4.8	39	11	28162	719	3	3	1.00E+02	27	70|805|808	ACTC1|CALM2|CALM3	-3.3
